# Supplementary material for: Deep Learning Empowers the Discovery of Self‐Assembling Peptides with Over 10 Trillion Sequences
Source: Adv Sci (Weinh). 2023 Sep 25;10(31):2301544. doi: 10.1002/advs.202301544 (PMC10625107; doi:10.1002/advs.202301544)
Supplement: Supplementary file 2 — Supporting Information [file ADVS-10-2301544-s002.xlsx]

## Sheet: deca_1k
PEPTIDE	SIMULATION	RF	SVM	NN	BR	LR
ASN-PRO-GLU-PRO-GLN-GLN-GLN-GLN-ILE-ARG	1.13	1.33722	1.23015	1.4726	1.40719	1.36356
GLY-CYS-GLN-ARG-LYS-ASN-MET-VAL-GLN-LYS	1.145	1.35853	1.24547	1.662	1.47431	1.44732
SER-CYS-GLU-ASP-SER-ASN-ASP-ALA-GLN-THR	1.309	1.44634	1.40915	1.6224	1.46327	1.44742
GLN-ALA-GLU-VAL-ASN-GLU-GLY-LYS-GLU-LYS	1.271	1.39105	1.37097	1.607	1.38227	1.37028
GLU-CYS-LEU-ALA-GLN-GLN-LYS-GLN-ASN-ASP	1.248	1.42895	1.34786	1.529	1.3951	1.36933
ASN-ALA-ALA-SER-CYS-ASN-ASN-ALA-GLN-GLY	1.244	1.37435	1.34393	1.648	1.38452	1.37384
ALA-ASN-PRO-GLU-PHE-ASP-GLN-CYS-GLU-GLU	1.226	1.40808	1.32635	1.526	1.43291	1.41391
CYS-ASP-MET-PRO-CYS-ASN-GLU-GLU-VAL-ASP	1.228	1.39951	1.32844	1.6338	1.50836	1.50186
CYS-GLY-GLU-MET-ALA-GLY-GLN-ASN-GLU-ASN	1.2	1.41856	1.29951	1.5324	1.37894	1.34871
ALA-LEU-TYR-GLY-GLU-GLU-GLU-GLN-GLN-CYS	1.261	1.44878	1.36096	1.6062	1.49365	1.47487
GLN-ASP-ILE-ALA-ASP-ALA-LYS-ALA-THR-ALA	1.386	1.48492	1.4857	1.6128	1.44984	1.44856
GLU-GLU-GLN-GLN-CYS-ALA-LEU-TYR-GLY-GLU	1.346	1.50672	1.44637	1.681	1.47908	1.47645
ARG-ALA-ARG-ASN-VAL-GLY-PHE-ARG-ILE-ARG	1.411	1.49786	1.51085	1.5986	1.55605	1.51838
ASP-MET-ASP-ASP-CYS-VAL-ALA-LYS-MET-ASP	1.327	1.43455	1.42665	1.6882	1.46731	1.44918
SER-ASP-GLY-GLN-VAL-VAL-ASN-GLU-VAL-GLN	1.417	1.53655	1.51653	1.6178	1.50809	1.4695
ASP-ILE-SER-GLU-ALA-MET-ASN-ALA-LYS-GLU	1.398	1.52626	1.49814	1.6464	1.45643	1.46458
THR-ASP-TYR-GLN-ASP-GLY-GLU-CYS-ASN-CYS	1.402	1.5079	1.50164	1.7456	1.54361	1.51171
ASP-ALA-ASN-PRO-LYS-GLU-ASN-SER-PRO-PRO	1.347	1.47459	1.44648	1.7448	1.51163	1.48796
ASN-ASP-LEU-VAL-GLU-GLY-ARG-ASN-ILE-ASP	1.408	1.49262	1.50785	1.6086	1.4277	1.3934
ASN-THR-LEU-ASN-GLN-GLU-GLN-GLY-LYS-LEU	1.392	1.49936	1.49169	1.6648	1.4839	1.43964
VAL-ASP-VAL-GLY-GLU-GLU-TYR-GLN-ASN-GLY	1.421	1.51936	1.52108	1.6712	1.52649	1.54143
MET-GLN-VAL-THR-GLU-ASP-ASN-SER-MET-VAL	1.447	1.55295	1.54701	1.6978	1.63786	1.61926
ARG-MET-MET-ASN-LYS-VAL-LYS-LEU-LYS-CYS	1.42	1.49466	1.52	1.6986	1.63537	1.61216
ASN-PHE-ARG-GLY-ASN-VAL-GLY-SER-ARG-ARG	1.453	1.54286	1.55318	1.6212	1.54111	1.52288
ALA-MET-ALA-MET-MET-GLU-LYS-GLY-GLY-GLN	1.452	1.55087	1.552	1.6682	1.54648	1.52618
GLU-ASP-GLU-SER-GLN-CYS-VAL-ALA-ILE-PHE	1.435	1.50674	1.53492	1.7472	1.5564	1.56335
ARG-LYS-GLN-TYR-GLY-GLN-THR-LYS-ARG-ALA	1.437	1.51064	1.53697	1.5648	1.60479	1.59159
GLN-ASN-LYS-THR-ASN-GLY-VAL-ASP-ALA-GLY	1.448	1.53358	1.54807	1.6104	1.43065	1.41818
ILE-ALA-CYS-SER-ARG-GLN-THR-GLN-ARG-ALA	1.426	1.52051	1.52598	1.657	1.55163	1.53756
GLY-PHE-ALA-ASP-ILE-TYR-GLU-ASP-GLN-ASN	1.434	1.53002	1.53368	1.66	1.52288	1.51397
TYR-GLN-CYS-LYS-GLN-PRO-ARG-GLY-ASN-LYS	1.485	1.56967	1.58497	1.6476	1.60419	1.59118
ASN-ILE-ILE-LYS-GLU-MET-ASP-ASP-ILE-GLN	1.483	1.54352	1.58277	1.7344	1.5507	1.53955
ASP-PHE-MET-ASP-ALA-LEU-TYR-ASP-GLU-ASP	1.482	1.57346	1.58226	1.6474	1.57268	1.55899
GLU-PRO-ALA-LEU-ALA-GLY-LEU-ASP-LEU-ALA	1.479	1.52622	1.57926	1.6426	1.53235	1.53661
VAL-GLU-THR-ALA-ASP-ILE-ALA-PRO-ARG-GLY	1.465	1.54286	1.56484	1.7162	1.5799	1.58882
GLN-ALA-ARG-THR-VAL-ARG-CYS-LYS-LYS-ASP	1.469	1.53708	1.56923	1.505	1.48807	1.46455
VAL-MET-GLY-GLU-ARG-SER-MET-GLN-ARG-ASN	1.476	1.55462	1.57559	1.747	1.54007	1.52588
GLY-GLU-CYS-ARG-MET-GLY-PRO-LYS-LYS-MET	1.466	1.54233	1.56628	1.7346	1.56211	1.53828
LEU-GLU-ASP-LEU-ASP-CYS-ASP-PRO-HIS-HIS	1.463	1.56636	1.5629	1.7588	1.71427	1.69022
GLY-ARG-ARG-THR-CYS-GLN-ASN-ILE-ALA-CYS	1.483	1.56851	1.5832	1.6342	1.52531	1.51592
ALA-ASN-CYS-GLN-LEU-ILE-ASP-ALA-ASN-THR	1.495	1.5596	1.59495	1.675	1.56555	1.54405
ALA-ALA-ILE-ASN-GLN-LYS-LEU-GLU-SER-LYS	1.489	1.54878	1.5891	1.5966	1.52033	1.50972
ARG-SER-ARG-ASN-CYS-GLN-MET-THR-VAL-PRO	1.503	1.60193	1.60278	1.6474	1.58313	1.53965
ARG-PRO-ALA-GLN-ASP-GLY-SER-VAL-ASP-GLY	1.501	1.55775	1.60116	1.8182	1.50835	1.48481
GLU-GLN-ALA-ALA-LYS-LEU-CYS-CYS-SER-GLU	1.501	1.57675	1.60089	1.5804	1.50972	1.5358
ALA-ASN-ALA-PHE-VAL-ASP-ALA-GLY-ALA-CYS	1.496	1.56835	1.5961	1.6106	1.58464	1.59321
GLU-GLU-ASN-CYS-GLY-TRP-LYS-ASN-ASN-ALA	1.488	1.56129	1.58789	1.6264	1.48238	1.48982
GLU-THR-ASP-ARG-MET-PRO-ASP-THR-ILE-GLY	1.503	1.5554	1.60283	1.6564	1.4827	1.47843
ALA-GLU-GLU-HIS-ALA-GLU-PHE-VAL-THR-GLY	1.495	1.5638	1.59498	1.6886	1.51494	1.48416
VAL-VAL-GLN-THR-GLU-LYS-GLU-ASN-CYS-ALA	1.486	1.55563	1.58595	1.6774	1.52411	1.52514
GLN-GLU-HIS-GLN-ILE-VAL-ASP-ASP-ASN-TYR	1.519	1.60374	1.61903	1.6806	1.62309	1.60126
PRO-ARG-ILE-ILE-CYS-LYS-VAL-ILE-GLN-LYS	1.517	1.5905	1.61708	1.5998	1.68393	1.68036
CYS-SER-HIS-ASP-CYS-ASN-SER-GLY-ASP-SER	1.526	1.6024	1.62605	1.7726	1.60311	1.60643
VAL-VAL-GLN-GLN-MET-VAL-CYS-GLU-ASN-GLU	1.514	1.57438	1.61354	1.7362	1.60674	1.59292
THR-MET-THR-ASN-HIS-LYS-VAL-ARG-SER-ARG	1.525	1.58703	1.62481	1.6358	1.66352	1.64935
THR-PHE-GLY-GLU-TRP-GLN-GLU-PRO-GLU-PRO	1.512	1.56525	1.6122	1.7112	1.63277	1.61426
ASN-LYS-LYS-PRO-ILE-ALA-ASN-PRO-GLN-PRO	1.514	1.56326	1.61406	1.708	1.60467	1.57881
ALA-ASN-GLN-LYS-LEU-GLY-THR-CYS-ALA-LEU	1.524	1.56573	1.62384	1.6874	1.54435	1.53499
GLU-PHE-TYR-ASP-TYR-GLU-ALA-GLU-TYR-ALA	1.511	1.5977	1.61077	1.7606	1.6318	1.66548
HIS-GLU-VAL-ALA-TYR-ILE-SER-ASP-GLU-GLN	1.518	1.58521	1.61789	1.7328	1.6118	1.61477
ASN-GLY-ASN-SER-ASP-TRP-SER-GLU-GLY-LEU	1.535	1.60977	1.63479	1.6826	1.57483	1.57079
GLY-HIS-ASP-GLY-GLU-LYS-LEU-GLN-THR-VAL	1.541	1.56769	1.62469	1.5386	1.51934	1.50409
LYS-GLU-SER-GLY-LYS-LEU-ASP-ILE-GLU-LEU	1.539	1.60462	1.63896	1.7074	1.58437	1.5894
GLN-ILE-GLN-SER-ILE-SER-GLY-VAL-ARG-ASN	1.529	1.5958	1.62902	1.7666	1.59376	1.5923
ILE-ALA-ASN-ASP-ASN-MET-ALA-LEU-LYS-LEU	1.539	1.58939	1.6389	1.6994	1.57352	1.5863
SER-LEU-GLU-ASN-VAL-LEU-ILE-ALA-GLN-ASN	1.535	1.58192	1.63479	1.7184	1.56397	1.54681
ILE-ASN-ARG-ARG-GLY-ARG-CYS-CYS-GLU-LEU	1.54	1.59619	1.63981	1.7262	1.57608	1.56581
GLU-MET-ASN-THR-GLU-GLY-THR-PRO-TRP-ASP	1.531	1.62831	1.63087	1.6574	1.56427	1.56653
PRO-GLY-THR-ARG-GLY-GLY-ALA-GLU-THR-LEU	1.535	1.58079	1.63498	1.7174	1.57814	1.58514
ILE-GLU-ARG-GLU-GLU-ALA-MET-THR-TYR-CYS	1.531	1.63355	1.63084	1.7194	1.6173	1.62232
LEU-CYS-GLU-ARG-LEU-GLY-GLU-ALA-ASP-CYS	1.547	1.59068	1.6308	1.7512	1.53888	1.51439
ASP-HIS-SER-THR-HIS-GLY-GLU-TYR-ASP-VAL	1.543	1.65079	1.64303	1.7038	1.68933	1.66821
ASP-GLU-LYS-MET-ARG-VAL-ASP-LEU-LEU-ARG	1.554	1.57546	1.65355	1.6838	1.54248	1.51789
LEU-HIS-ASN-ASN-MET-LYS-VAL-LYS-THR-ARG	1.553	1.59812	1.65279	1.6438	1.66299	1.64854
ARG-PRO-GLU-LEU-PRO-LYS-GLN-PRO-ALA-THR	1.547	1.60499	1.64714	1.5404	1.5833	1.5631
ALA-TYR-SER-ASP-SER-ASP-GLN-VAL-CYS-ILE	1.553	1.6093	1.65318	1.708	1.63441	1.6227
GLY-SER-ARG-TRP-LEU-ARG-GLN-ALA-ALA-GLN	1.544	1.62441	1.64365	1.627	1.52733	1.51847
ASP-ALA-GLY-ALA-CYS-ALA-ASN-ALA-PHE-VAL	1.547	1.62831	1.62704	1.6252	1.57785	1.56323
GLU-PRO-ARG-CYS-ASN-ASN-PRO-ALA-GLY-SER	1.555	1.60398	1.65512	1.7144	1.55347	1.54642
GLU-MET-MET-THR-ALA-TRP-THR-GLU-GLU-PRO	1.555	1.58274	1.655	1.6582	1.61849	1.64083
ASN-ASP-CYS-ASP-GLY-MET-ARG-ARG-LEU-ILE	1.564	1.6043	1.66376	1.7122	1.56707	1.55474
GLU-SER-ILE-SER-SER-THR-VAL-LYS-GLU-ASP	1.562	1.55687	1.64429	1.7578	1.56685	1.57126
VAL-SER-GLU-CYS-LEU-ASP-ALA-VAL-GLU-PHE	1.563	1.60936	1.66277	1.8022	1.70177	1.70855
HIS-ASN-PRO-CYS-ASP-PRO-GLU-ILE-GLN-ASP	1.565	1.62718	1.66547	1.7384	1.61326	1.61114
ASP-HIS-ASP-MET-PHE-LEU-GLY-ALA-GLN-CYS	1.565	1.64352	1.66515	1.7232	1.66403	1.66118
PRO-THR-ALA-ILE-ASP-GLY-GLN-LYS-THR-SER	1.563	1.59908	1.66304	1.7522	1.61015	1.60113
GLY-LYS-GLN-GLY-ASN-TRP-ASN-ALA-ARG-SER	1.557	1.60845	1.63963	1.671	1.6124	1.60993
ARG-GLY-GLY-PHE-ARG-SER-PRO-GLU-GLN-ALA	1.563	1.61692	1.66293	1.6932	1.55022	1.52715
THR-PHE-ASP-VAL-ASP-SER-LYS-ASP-ALA-ASN	1.561	1.61297	1.66104	1.7102	1.54319	1.54058
ARG-GLN-LYS-HIS-PRO-CYS-GLU-ARG-MET-GLN	1.557	1.625	1.65708	1.7014	1.61176	1.57634
ASP-ASN-TRP-CYS-GLU-MET-ALA-LYS-PRO-ALA	1.575	1.63314	1.6751	1.81	1.60621	1.60679
VAL-MET-ASP-LYS-PRO-LEU-ASN-GLU-LYS-GLU	1.571	1.61203	1.64793	1.6978	1.58335	1.57351
GLU-ASN-TRP-MET-ASP-TYR-GLN-THR-SER-ALA	1.568	1.60344	1.66619	1.7368	1.62457	1.64038
LYS-ARG-LEU-ARG-GLY-PHE-THR-ILE-ARG-GLU	1.576	1.63454	1.67607	1.7096	1.67412	1.67501
MET-GLU-MET-GLN-GLY-SER-GLU-TYR-ARG-ASN	1.573	1.64559	1.67315	1.7276	1.66754	1.64583
GLN-LYS-GLN-ASN-ALA-LYS-GLN-ILE-TRP-ASN	1.574	1.66312	1.66134	1.5982	1.57968	1.56259
ALA-GLU-ASN-MET-MET-LYS-ILE-ILE-ILE-ALA	1.575	1.61711	1.67506	1.712	1.59688	1.59004
TRP-GLN-THR-GLN-LYS-THR-TRP-ASP-GLU-GLU	1.566	1.661	1.66605	1.7278	1.63628	1.61435
LEU-TYR-GLY-ARG-ARG-GLN-GLN-LYS-SER-LEU	1.575	1.63206	1.67516	1.6946	1.66065	1.65168
ASP-TYR-LEU-ASP-GLU-MET-PHE-CYS-LEU-ASP	1.573	1.60302	1.67322	1.6664	1.66017	1.64119
GLY-VAL-CYS-ASN-SER-SER-GLU-VAL-ALA-LEU	1.579	1.62351	1.67925	1.7474	1.62828	1.60969
GLY-ASP-TRP-ALA-CYS-ILE-GLU-GLY-TRP-GLU	1.583	1.65241	1.6812	1.8112	1.65914	1.66571
GLU-HIS-SER-PRO-GLU-MET-VAL-TYR-LYS-GLU	1.582	1.62759	1.66946	1.6266	1.61226	1.63268
ASP-GLY-LYS-ARG-ASN-ALA-VAL-GLY-GLU-ILE	1.578	1.61849	1.6419	1.7256	1.50659	1.49554
ARG-HIS-ASN-MET-VAL-ALA-ILE-LYS-GLY-GLN	1.577	1.61111	1.67699	1.6644	1.62596	1.60204
ASN-ASP-ASN-TYR-MET-PHE-SER-ALA-ILE-ASP	1.579	1.59033	1.639	1.6348	1.63573	1.62455
VAL-MET-THR-ALA-LEU-ARG-ARG-ARG-THR-ASP	1.584	1.61317	1.68431	1.6966	1.62323	1.60777
PRO-THR-SER-ASP-TRP-ARG-LEU-ASP-ASP-GLU	1.578	1.61947	1.67757	1.7292	1.58958	1.60498
PRO-ARG-GLN-GLY-TYR-LEU-ARG-ASN-LEU-GLN	1.585	1.62703	1.68505	1.78	1.65343	1.63814
PRO-VAL-LEU-GLY-ALA-ARG-ARG-VAL-GLU-PRO	1.583	1.62291	1.68302	1.716	1.63776	1.60472
GLN-ASN-THR-LEU-GLN-LEU-ASP-PHE-ALA-ALA	1.59	1.62709	1.66478	1.6422	1.57235	1.56971
PHE-ALA-ASN-GLU-ALA-ASN-GLN-THR-LEU-CYS	1.594	1.66578	1.65757	1.6918	1.58899	1.58624
ILE-PHE-ASP-GLN-ASP-VAL-CYS-PHE-GLU-VAL	1.59	1.63713	1.68993	1.7508	1.7469	1.71897
GLU-HIS-GLU-TYR-ILE-LYS-GLY-GLY-SER-ALA	1.595	1.61171	1.66515	1.7038	1.58124	1.60945
ASN-ARG-GLY-GLY-ARG-THR-VAL-THR-PRO-ASP	1.589	1.63862	1.67815	1.7284	1.55292	1.51502
CYS-PHE-ASN-LYS-ARG-TRP-ASN-GLN-PRO-LYS	1.59	1.64162	1.6899	1.5754	1.70774	1.68289
GLN-MET-GLY-MET-ASP-ARG-SER-ASP-LYS-CYS	1.59	1.63161	1.66551	1.7618	1.56919	1.56454
SER-ARG-ARG-PRO-GLN-MET-ILE-GLY-CYS-VAL	1.592	1.64894	1.69179	1.7184	1.66971	1.66509
PRO-PHE-ALA-LYS-ARG-PHE-ASN-CYS-ARG-ASN	1.591	1.62222	1.69135	1.6364	1.71262	1.70342
ASN-GLU-CYS-GLY-ASN-PRO-ARG-GLU-PHE-PRO	1.591	1.67009	1.68431	1.6236	1.62785	1.61271
HIS-ALA-ALA-CYS-GLU-GLU-TYR-ASN-MET-ASN	1.6	1.60962	1.6473	1.6848	1.59971	1.60896
ARG-ASN-GLY-GLN-CYS-ILE-LEU-ASN-CYS-VAL	1.603	1.63313	1.68369	1.7648	1.60708	1.58724
ILE-MET-VAL-PRO-GLN-GLY-GLY-ARG-ASN-ASP	1.598	1.61218	1.6499	1.6664	1.57008	1.55912
GLU-PHE-GLN-ASP-LYS-ASP-CYS-LYS-MET-CYS	1.603	1.62456	1.62846	1.6972	1.57187	1.59133
HIS-ALA-GLN-ARG-PRO-GLN-ARG-VAL-LYS-TYR	1.601	1.66762	1.65791	1.6894	1.66263	1.65337
HIS-GLY-GLU-PHE-GLU-HIS-MET-ASN-PHE-GLN	1.602	1.68434	1.70198	1.7238	1.72901	1.72005
GLY-ASP-GLU-PRO-HIS-ALA-LYS-ASN-ARG-THR	1.603	1.62666	1.58983	1.6844	1.47758	1.45602
ARG-MET-LYS-TYR-ARG-VAL-TYR-ASN-ALA-LYS	1.6	1.63404	1.69972	1.7116	1.69592	1.68233
LYS-THR-LYS-PRO-ALA-PRO-ALA-CYS-GLY-MET	1.597	1.63385	1.697	1.656	1.64965	1.66317
GLU-GLY-PRO-ASP-LEU-ARG-LEU-TYR-GLU-PRO	1.597	1.6732	1.69738	1.742	1.60263	1.62127
THR-GLN-ASP-LYS-ASP-HIS-CYS-GLY-GLN-LYS	1.606	1.62608	1.64994	1.6342	1.55386	1.52176
GLY-MET-GLU-PRO-SER-CYS-MET-SER-GLY-CYS	1.607	1.63041	1.6646	1.7074	1.6234	1.59456
GLU-GLU-HIS-MET-GLN-LEU-THR-LYS-ARG-GLU	1.61	1.59859	1.60019	1.6128	1.51599	1.53055
ASP-GLY-LYS-GLU-TYR-LYS-ARG-ALA-TYR-ARG	1.604	1.66427	1.67177	1.6838	1.56792	1.57868
VAL-ASN-THR-GLU-ASP-TYR-GLU-TRP-CYS-LEU	1.609	1.73509	1.70935	1.7108	1.77715	1.78643
PRO-PRO-ASN-LEU-ARG-LYS-ASN-THR-MET-LEU	1.607	1.66484	1.70679	1.7534	1.7093	1.697
LYS-LYS-MET-HIS-CYS-SER-MET-ARG-ASN-ASN	1.608	1.66627	1.70797	1.7538	1.66895	1.66424
GLN-THR-GLN-ASP-TYR-PRO-TYR-LYS-ALA-GLY	1.61	1.66574	1.68459	1.6832	1.60319	1.60943
GLU-LYS-LEU-TYR-CYS-PRO-VAL-ARG-ASN-LYS	1.604	1.60735	1.67154	1.6146	1.64369	1.64309
ARG-GLU-SER-ARG-LYS-VAL-LEU-MET-ASN-PRO	1.607	1.65222	1.66403	1.6326	1.59149	1.57711
MET-ARG-LYS-VAL-ASN-ARG-VAL-LEU-ALA-HIS	1.612	1.68096	1.71189	1.6996	1.73257	1.73459
VAL-GLN-GLN-SER-ARG-GLU-LYS-VAL-ILE-ASP	1.612	1.64901	1.5866	1.7152	1.54078	1.51146
ILE-THR-THR-LEU-LEU-GLN-THR-ASN-ALA-LYS	1.615	1.64919	1.70826	1.7172	1.64137	1.64338
CYS-ASN-ALA-GLY-PHE-GLY-LEU-ARG-GLN-VAL	1.615	1.63465	1.65706	1.7474	1.63796	1.65002
LEU-ASP-LYS-GLY-HIS-ALA-HIS-ASN-GLY-GLY	1.615	1.66708	1.68359	1.6792	1.61115	1.60745
GLN-ILE-LYS-ASN-SER-ALA-LYS-LEU-PRO-MET	1.617	1.63894	1.70609	1.5766	1.66938	1.66286
PRO-TYR-GLY-LYS-ARG-ALA-GLY-ASN-GLN-THR	1.615	1.65225	1.71115	1.8346	1.62412	1.61392
HIS-ALA-ARG-GLY-GLY-ILE-THR-ILE-GLY-GLY	1.611	1.65622	1.67194	1.7306	1.61041	1.61232
ARG-ALA-ARG-ARG-MET-GLY-THR-ASN-TYR-HIS	1.612	1.65044	1.65811	1.6352	1.64789	1.64928
LEU-SER-ASN-PRO-ALA-CYS-THR-CYS-PRO-GLU	1.617	1.64848	1.70344	1.7434	1.63927	1.63586
SER-ASP-MET-TYR-GLN-LYS-GLU-ASN-SER-THR	1.624	1.65606	1.67758	1.706	1.63214	1.63485
GLY-VAL-VAL-PRO-ASP-GLY-ALA-THR-CYS-MET	1.619	1.64401	1.69719	1.734	1.628	1.62412
LYS-GLN-PHE-GLN-HIS-LEU-GLY-LYS-ARG-GLU	1.622	1.70402	1.722	1.642	1.66217	1.64069
VAL-LYS-ASN-PRO-ILE-LEU-GLN-GLU-LYS-PRO	1.624	1.6362	1.67138	1.6714	1.65586	1.64099
GLN-ASN-MET-ASP-GLY-ASN-ILE-PRO-ALA-PHE	1.623	1.63443	1.70422	1.6554	1.6356	1.65397
VAL-LYS-CYS-TRP-ASP-GLN-ASP-LYS-ASP-GLU	1.624	1.68051	1.68236	1.7542	1.63491	1.65824
ILE-LYS-THR-ARG-VAL-CYS-GLY-ASP-CYS-ARG	1.623	1.66095	1.72274	1.8172	1.66066	1.64343
ALA-CYS-VAL-ALA-GLU-CYS-ILE-GLU-HIS-PRO	1.623	1.67083	1.72276	1.8296	1.66444	1.63864
GLY-TRP-ASP-LYS-PRO-GLN-ASN-ILE-ASP-ALA	1.622	1.66607	1.67968	1.6536	1.6046	1.58074
ILE-GLU-ILE-GLN-VAL-PRO-CYS-LEU-ASN-GLU	1.623	1.63811	1.6862	1.6466	1.64096	1.63407
PHE-ASN-ALA-LEU-ASN-LEU-SER-ASN-GLY-ARG	1.631	1.67748	1.69838	1.7028	1.63854	1.65677
CYS-GLN-GLY-MET-PRO-GLY-GLU-ARG-CYS-SER	1.631	1.65313	1.69742	1.7428	1.63583	1.60747
ASN-GLU-ASN-LEU-CYS-ILE-HIS-ARG-THR-GLU	1.629	1.63705	1.64568	1.7538	1.53838	1.52171
GLU-THR-VAL-ALA-ASN-GLN-ASP-HIS-VAL-PHE	1.626	1.6416	1.71339	1.614	1.68232	1.70366
SER-THR-THR-TRP-CYS-GLN-GLU-ASP-GLU-HIS	1.628	1.69213	1.70253	1.7814	1.68118	1.64981
PRO-PHE-LYS-GLN-GLU-ARG-ASP-MET-THR-LEU	1.628	1.66092	1.72633	1.7458	1.66227	1.65152
ALA-HIS-ASP-CYS-ALA-MET-ALA-VAL-ARG-LYS	1.628	1.63159	1.64706	1.7398	1.59205	1.57011
CYS-GLU-ASN-ARG-ASP-MET-GLY-TYR-ASN-SER	1.626	1.6877	1.69286	1.685	1.60834	1.60403
GLN-CYS-CYS-SER-VAL-HIS-ASN-VAL-ARG-LYS	1.631	1.64623	1.67245	1.6584	1.65064	1.61816
ARG-ILE-ASP-ALA-MET-CYS-CYS-GLN-ILE-LYS	1.629	1.64842	1.65892	1.7072	1.62019	1.59565
GLN-ASP-TRP-ASN-TYR-VAL-ASP-PRO-ALA-LYS	1.636	1.6886	1.67079	1.741	1.61365	1.6043
LEU-GLY-ASP-GLY-GLU-LYS-TRP-CYS-ARG-GLU	1.634	1.68376	1.6685	1.682	1.55318	1.5552
THR-ASN-ARG-LEU-LEU-ALA-GLU-ARG-ILE-ILE	1.637	1.65867	1.70714	1.678	1.64408	1.62852
PRO-LYS-GLU-VAL-ASN-LYS-CYS-PRO-THR-ASP	1.638	1.66736	1.69517	1.6958	1.61628	1.614
ASP-LEU-ASN-ILE-CYS-SER-ILE-LEU-ASP-ILE	1.633	1.66504	1.73311	1.7954	1.69782	1.69827
HIS-GLU-GLN-LYS-ASP-TYR-CYS-ASP-ASN-ARG	1.633	1.64364	1.62304	1.7696	1.56123	1.55954
GLY-CYS-ALA-ASN-CYS-LEU-TRP-LYS-GLU-LYS	1.637	1.67582	1.61474	1.5786	1.60071	1.57233
LYS-GLN-LEU-MET-ASN-THR-THR-GLN-PRO-ASN	1.637	1.66542	1.70842	1.795	1.6419	1.63533
ASP-GLU-VAL-VAL-PHE-GLY-CYS-GLN-HIS-SER	1.637	1.68566	1.73501	1.787	1.68732	1.68994
PHE-MET-ALA-ASN-LYS-ASN-ASP-GLU-LEU-MET	1.635	1.68005	1.72033	1.7732	1.6704	1.68111
GLU-CYS-PRO-CYS-ASN-THR-GLY-VAL-PRO-PRO	1.642	1.65512	1.7421	1.7422	1.68606	1.69322
TYR-ARG-ASN-GLN-ASP-ILE-ASP-PHE-ASN-ASN	1.642	1.65119	1.69918	1.8088	1.63328	1.62359
ARG-GLY-HIS-THR-ILE-PRO-GLU-SER-GLN-ALA	1.639	1.65635	1.64389	1.6716	1.56558	1.5553
ILE-LEU-GLY-ILE-LYS-PRO-VAL-GLN-LEU-ARG	1.642	1.67693	1.74207	1.7842	1.70806	1.70811
LYS-LYS-GLY-ALA-GLN-LEU-ARG-ASP-SER-HIS	1.639	1.68396	1.73647	1.785	1.65815	1.64928
ASP-SER-ARG-PRO-ILE-ALA-MET-PRO-SER-ILE	1.639	1.67059	1.72201	1.6654	1.67551	1.66753
GLU-ILE-TRP-THR-THR-ARG-GLN-ASP-PRO-ARG	1.643	1.65084	1.69544	1.7308	1.60513	1.61132
CYS-GLN-ILE-GLU-TRP-ASP-ARG-ALA-GLY-CYS	1.644	1.68514	1.67858	1.6952	1.62699	1.60533
LEU-ASP-PRO-ASN-GLN-ASN-TRP-ASP-TYR-SER	1.643	1.74263	1.74312	1.8186	1.7458	1.76774
ASN-GLU-MET-GLY-ASN-LEU-GLU-GLY-TYR-TRP	1.639	1.69044	1.73238	1.7294	1.7508	1.77108
ALA-GLU-TRP-LYS-ILE-PRO-THR-ASP-CYS-ASN	1.646	1.68325	1.69555	1.7078	1.64427	1.64499
SER-ARG-SER-CYS-ARG-GLY-ASP-MET-ASP-SER	1.65	1.67233	1.72471	1.7294	1.62783	1.59349
GLU-SER-GLN-ASP-TRP-GLY-SER-ILE-TRP-GLN	1.65	1.69252	1.70707	1.7928	1.62695	1.65721
LEU-HIS-GLY-ALA-GLU-TYR-GLY-ASN-LEU-LEU	1.645	1.65728	1.74485	1.7682	1.69855	1.69796
PHE-PRO-ASN-CYS-SER-MET-ILE-ALA-ASN-ALA	1.651	1.71055	1.75147	1.671	1.73793	1.75085
TYR-LYS-GLY-ASN-GLY-GLU-TRP-GLY-VAL-ALA	1.649	1.7466	1.73237	1.736	1.68818	1.68608
PHE-GLU-ILE-ASP-THR-ALA-VAL-THR-GLY-LEU	1.65	1.69181	1.75006	1.7456	1.70405	1.69985
GLY-HIS-THR-GLU-THR-PHE-MET-ARG-LYS-GLN	1.646	1.67348	1.7042	1.7354	1.63244	1.6091
ASN-TRP-ASP-ASP-MET-ILE-TRP-ASN-ASP-CYS	1.647	1.70118	1.74608	1.7684	1.70874	1.69609
ALA-ASN-LYS-GLY-THR-ARG-TRP-VAL-VAL-PRO	1.645	1.71794	1.74487	1.7458	1.68982	1.67589
ALA-HIS-GLY-ILE-ALA-TRP-CYS-LEU-GLU-ASN	1.655	1.67363	1.69159	1.7912	1.64632	1.63607
GLU-ALA-THR-THR-SER-PHE-VAL-GLN-SER-CYS	1.654	1.66622	1.69324	1.6876	1.64383	1.65773
ARG-HIS-LYS-HIS-ARG-ASN-MET-CYS-LYS-MET	1.653	1.66011	1.71546	1.8094	1.68686	1.66613
ALA-TRP-GLY-GLN-ASP-TYR-GLY-LEU-ASP-LEU	1.656	1.70503	1.74055	1.7312	1.68511	1.67254
SER-ASN-ASN-TYR-ASN-MET-THR-GLU-ALA-LYS	1.653	1.65893	1.66564	1.6842	1.58917	1.58208
PRO-ALA-VAL-THR-PRO-ARG-ILE-ALA-VAL-GLN	1.655	1.67377	1.72756	1.7824	1.65466	1.66408
ASP-CYS-LEU-PHE-GLY-CYS-THR-ASP-LYS-ASP	1.654	1.68157	1.65308	1.716	1.64264	1.61162
GLY-SER-VAL-ALA-ARG-GLU-GLY-GLY-ALA-PHE	1.654	1.66546	1.7144	1.736	1.60801	1.60715
SER-GLY-ARG-SER-PHE-PRO-THR-GLY-ASN-CYS	1.654	1.70707	1.70877	1.6764	1.69795	1.70676
THR-ASN-GLY-TYR-LYS-SER-GLN-ARG-SER-LEU	1.653	1.67426	1.70299	1.724	1.67665	1.67318
ARG-GLY-LYS-ILE-GLY-PHE-GLU-LEU-GLY-CYS	1.66	1.68513	1.73016	1.7514	1.67566	1.65401
GLY-GLN-THR-THR-TYR-PHE-ASP-HIS-ASP-VAL	1.658	1.7022	1.75251	1.7692	1.74867	1.72262
LYS-PRO-PRO-ARG-MET-THR-THR-ASN-SER-ALA	1.659	1.67943	1.74439	1.7296	1.69943	1.72127
SER-ALA-ASN-PHE-ARG-PRO-ALA-ASP-VAL-GLN	1.661	1.67393	1.67322	1.7136	1.60127	1.58918
THR-THR-PRO-VAL-GLN-GLU-ASN-MET-GLU-TYR	1.657	1.70157	1.72985	1.7594	1.68659	1.69243
CYS-TYR-VAL-ARG-THR-MET-GLY-LYS-VAL-GLU	1.658	1.68336	1.75124	1.7706	1.67996	1.69454
VAL-TYR-GLY-LEU-LYS-GLN-GLN-ALA-GLU-ASP	1.658	1.66736	1.57769	1.7196	1.54048	1.52354
LYS-GLU-GLN-LYS-ARG-ASP-LYS-PHE-SER-SER	1.657	1.67067	1.69896	1.7186	1.64071	1.62495
ILE-ALA-ILE-GLN-ARG-VAL-LYS-ALA-LEU-ILE	1.66	1.68349	1.72861	1.8528	1.71065	1.68185
MET-LYS-CYS-CYS-LYS-ALA-GLY-LEU-GLN-MET	1.658	1.66352	1.75845	1.6732	1.72234	1.7089
LYS-TYR-PRO-PHE-GLN-PRO-PRO-ARG-ILE-ARG	1.663	1.69243	1.76311	1.8028	1.80323	1.82084
ILE-GLY-ASN-PRO-TYR-ASP-GLY-VAL-GLN-ILE	1.666	1.69893	1.72987	1.7896	1.66857	1.66512
LEU-VAL-ASN-VAL-VAL-PHE-GLN-MET-ASP-ASN	1.667	1.70539	1.74777	1.8552	1.68804	1.664
GLY-SER-ASP-LEU-PHE-PRO-ILE-LYS-GLN-ARG	1.665	1.64616	1.66151	1.6982	1.62502	1.62315
ALA-GLU-HIS-GLN-VAL-SER-ASN-VAL-LYS-SER	1.665	1.67846	1.65794	1.6992	1.58364	1.53714
ALA-ALA-TRP-CYS-ASP-HIS-SER-ASN-ASP-ILE	1.664	1.69772	1.76119	1.7658	1.71603	1.71019
MET-THR-HIS-ASN-ASN-PRO-GLU-LEU-LEU-GLN	1.667	1.69109	1.74083	1.7654	1.68243	1.64745
GLU-ARG-THR-GLY-GLN-HIS-LEU-CYS-GLY-CYS	1.667	1.65385	1.69056	1.6376	1.61173	1.61676
TRP-GLN-ASN-LYS-ILE-ILE-LEU-SER-GLN-LYS	1.666	1.71168	1.68915	1.6874	1.69741	1.68622
SER-THR-PHE-VAL-THR-ILE-CYS-ASN-ASN-GLY	1.665	1.75454	1.76537	1.7058	1.75575	1.752
VAL-GLN-PHE-ILE-ALA-ASP-ASN-THR-GLY-ASN	1.669	1.736	1.71164	1.7562	1.63548	1.61825
GLN-MET-TRP-GLU-ASP-ARG-ASN-ARG-PRO-PRO	1.672	1.70198	1.70035	1.7312	1.63107	1.61935
GLN-HIS-ASN-GLY-ALA-CYS-ILE-ILE-GLU-LYS	1.668	1.68987	1.63172	1.6456	1.58023	1.56588
MET-GLN-TYR-GLU-SER-THR-LYS-ALA-ASP-CYS	1.671	1.73073	1.69271	1.6968	1.65121	1.63569
TYR-GLU-LYS-THR-GLY-ALA-MET-THR-SER-SER	1.668	1.69845	1.74813	1.7018	1.70661	1.71846
LEU-ASP-ASP-ILE-THR-HIS-ARG-CYS-HIS-GLU	1.671	1.69999	1.7598	1.703	1.68537	1.6631
CYS-GLU-LEU-TRP-ALA-GLN-LEU-CYS-ASN-CYS	1.671	1.71609	1.70204	1.6528	1.71793	1.71787
LYS-HIS-PHE-ASP-CYS-GLN-GLN-LYS-ASN-THR	1.672	1.72047	1.64355	1.6888	1.65639	1.64937
TYR-CYS-ASP-VAL-GLU-GLU-TRP-ASP-TRP-PHE	1.668	1.70783	1.7677	1.7692	1.88078	1.88129
VAL-CYS-GLY-ARG-SER-ASN-ARG-HIS-VAL-SER	1.669	1.71615	1.69944	1.7082	1.71054	1.70677
ARG-LEU-LYS-VAL-LYS-GLU-THR-TRP-ASN-GLY	1.673	1.75888	1.71081	1.8432	1.67783	1.68025
ASN-LYS-ASP-PHE-ASN-ASP-GLN-ARG-GLN-TYR	1.674	1.68045	1.64029	1.6792	1.59963	1.56997
ASN-GLU-ASN-CYS-ILE-PRO-LEU-PHE-LEU-GLY	1.676	1.67045	1.72885	1.6832	1.68919	1.67129
GLU-TYR-PHE-ILE-ASP-CYS-ARG-MET-PRO-GLU	1.673	1.75903	1.77155	1.7318	1.70377	1.7136
GLN-LEU-ILE-PHE-ASN-GLN-SER-LYS-CYS-LYS	1.674	1.67356	1.7007	1.7082	1.7318	1.75094
ASN-ALA-LEU-SER-HIS-CYS-HIS-GLN-LYS-LEU	1.673	1.67261	1.65937	1.6824	1.664	1.63022
MET-ASP-ASN-GLY-HIS-GLN-ALA-ARG-THR-PHE	1.675	1.687	1.71682	1.7964	1.6795	1.67867
ILE-ALA-LYS-ALA-PHE-GLU-ASN-ASN-SER-GLU	1.675	1.68048	1.63727	1.6978	1.5758	1.59858
PRO-ILE-GLY-ASP-THR-GLN-TYR-GLU-HIS-ARG	1.673	1.70897	1.75408	1.7984	1.70549	1.70931
CYS-VAL-LYS-PHE-ASP-ARG-ASP-GLY-GLY-ILE	1.676	1.69376	1.74072	1.7198	1.69048	1.67655
GLY-ASN-TYR-GLN-LYS-ASN-PHE-GLY-ASN-MET	1.677	1.70926	1.67506	1.5852	1.64326	1.61771
GLN-PHE-ASN-LYS-MET-ALA-LEU-LEU-LEU-ARG	1.678	1.68685	1.71563	1.7904	1.69568	1.68649
MET-THR-ARG-GLU-HIS-CYS-ASP-GLY-ASN-THR	1.677	1.68694	1.6695	1.781	1.60443	1.5775
HIS-ARG-ALA-LEU-GLU-ILE-LEU-ARG-GLN-SER	1.678	1.68502	1.6896	1.7424	1.65586	1.67303
GLU-GLN-ASN-PRO-HIS-GLU-GLU-ILE-PHE-TYR	1.677	1.72753	1.7338	1.7564	1.70185	1.69539
PHE-GLN-CYS-LYS-GLN-LEU-PRO-ILE-GLU-GLU	1.681	1.71436	1.70987	1.661	1.64502	1.6395
GLY-GLN-MET-SER-PHE-MET-SER-PRO-LEU-GLU	1.68	1.68103	1.73297	1.7556	1.67785	1.67968
GLU-GLY-LYS-LYS-GLY-VAL-TYR-GLY-GLU-THR	1.678	1.68395	1.67113	1.6946	1.60281	1.61874
ASP-LYS-HIS-ALA-LYS-ASN-SER-GLY-LYS-TRP	1.681	1.73615	1.74352	1.7386	1.71151	1.71679
ALA-ASP-ASN-HIS-ASN-ASP-LYS-TYR-GLN-SER	1.681	1.73298	1.64068	1.7634	1.55448	1.53915
ARG-GLY-LEU-ALA-PHE-THR-ILE-ARG-GLN-TYR	1.683	1.71911	1.77212	1.7424	1.77159	1.7925
GLN-ILE-SER-LEU-LYS-ASP-LEU-ASP-ARG-PRO	1.684	1.67689	1.67586	1.7636	1.64506	1.64168
ASP-THR-LYS-GLU-VAL-ASN-HIS-SER-ILE-LEU	1.684	1.69552	1.68125	1.759	1.64404	1.64333
ASP-ASN-TRP-VAL-VAL-PRO-SER-LEU-GLU-VAL	1.683	1.71036	1.73374	1.7528	1.67956	1.68186
GLU-PHE-ILE-ASN-ALA-ILE-GLY-CYS-ASN-ARG	1.686	1.66406	1.65693	1.6628	1.59408	1.59867
HIS-ILE-MET-LYS-HIS-GLY-TRP-GLN-ARG-LYS	1.683	1.74737	1.71968	1.7566	1.74861	1.74336
ARG-HIS-GLU-THR-TRP-THR-LYS-GLN-ALA-LEU	1.681	1.67999	1.68111	1.7182	1.63397	1.64976
MET-ILE-HIS-PRO-GLY-ILE-VAL-ARG-ASN-GLU	1.684	1.68798	1.75051	1.7888	1.73483	1.73438
TRP-SER-GLU-TYR-ALA-SER-CYS-GLU-PHE-GLU	1.682	1.75018	1.7575	1.784	1.77772	1.7838
ILE-ALA-ASP-ILE-GLY-GLY-GLN-LYS-TRP-GLU	1.684	1.68818	1.65263	1.6616	1.61918	1.6068
HIS-VAL-GLU-GLU-THR-ASN-PHE-ALA-THR-PHE	1.688	1.69416	1.73828	1.7848	1.74848	1.74866
HIS-ASN-GLN-ALA-ASN-MET-TRP-ALA-GLN-ASN	1.689	1.7224	1.64638	1.6824	1.56514	1.57464
HIS-HIS-ASN-GLY-THR-TRP-SER-VAL-ALA-SER	1.69	1.70597	1.77337	1.783	1.7845	1.81804
CYS-GLY-VAL-VAL-VAL-HIS-LYS-SER-CYS-MET	1.687	1.71048	1.78344	1.8122	1.78351	1.78479
HIS-TYR-LYS-ASN-ALA-LYS-CYS-ASN-SER-THR	1.69	1.69079	1.72953	1.704	1.71302	1.73161
HIS-ALA-THR-MET-PRO-GLU-GLY-ASN-CYS-SER	1.69	1.66681	1.69383	1.6874	1.68325	1.6881
LYS-LYS-GLU-HIS-HIS-ALA-THR-MET-MET-LYS	1.687	1.71233	1.7427	1.7404	1.70683	1.69522
HIS-ASN-LYS-ASN-ASN-GLU-GLN-ASN-HIS-MET	1.69	1.7092	1.63844	1.6972	1.59322	1.57604
TYR-ALA-THR-VAL-CYS-GLN-SER-PRO-GLU-ALA	1.687	1.68327	1.65504	1.779	1.59983	1.6022
ARG-VAL-LEU-MET-GLY-GLN-VAL-VAL-SER-ALA	1.687	1.66938	1.70413	1.7012	1.68242	1.66348
PRO-CYS-GLY-ALA-ALA-ASP-PHE-CYS-ARG-ILE	1.692	1.71503	1.74804	1.9142	1.71893	1.70593
ASP-GLN-GLN-MET-PHE-MET-GLN-ARG-VAL-CYS	1.691	1.69536	1.67548	1.7144	1.64846	1.63648
ALA-SER-HIS-LEU-ASN-LYS-ARG-MET-HIS-ILE	1.694	1.72242	1.77612	1.7894	1.75095	1.7301
MET-ASN-SER-ASN-HIS-GLN-VAL-ASP-PHE-ALA	1.695	1.739	1.74683	1.8762	1.70823	1.6676
ILE-ARG-GLU-GLN-SER-TYR-TRP-MET-GLU-ASP	1.694	1.72158	1.71279	1.7994	1.68232	1.66091
ILE-HIS-MET-SER-GLN-LYS-ASN-CYS-LEU-LYS	1.693	1.69259	1.71045	1.6586	1.69177	1.69206
SER-ASP-GLU-SER-ASN-LEU-PRO-GLN-TRP-HIS	1.693	1.74045	1.72818	1.8656	1.7315	1.7229
HIS-GLN-ILE-PHE-CYS-ASP-VAL-ASP-CYS-GLN	1.692	1.69791	1.69605	1.6438	1.6997	1.68321
LYS-LEU-ASP-ASP-ARG-ASP-ILE-GLY-TRP-GLU	1.691	1.70928	1.71315	1.793	1.62701	1.62686
LYS-VAL-GLU-GLU-GLY-TYR-GLN-ARG-SER-VAL	1.694	1.67473	1.67472	1.7878	1.61716	1.61227
GLY-MET-ASP-ILE-ASP-THR-SER-LEU-TRP-PRO	1.695	1.73778	1.78024	1.852	1.76867	1.7666
TYR-PRO-SER-PRO-PRO-GLN-LYS-CYS-PRO-GLN	1.699	1.7189	1.72952	1.7582	1.72491	1.71327
ASP-CYS-CYS-CYS-SER-CYS-GLN-MET-GLU-TYR	1.696	1.7117	1.71393	1.8082	1.71345	1.68749
HIS-ASN-MET-ILE-ASP-GLU-GLN-ASN-PHE-LEU	1.696	1.72471	1.70064	1.7378	1.71591	1.71724
CYS-ASP-PRO-PRO-ARG-LEU-ILE-SER-ARG-LEU	1.699	1.69864	1.72588	1.6704	1.71247	1.71482
SER-LYS-ARG-ARG-LYS-HIS-GLU-GLN-TRP-LEU	1.696	1.75189	1.76061	1.7156	1.72915	1.69918
VAL-CYS-TYR-VAL-CYS-VAL-GLU-ALA-GLN-MET	1.697	1.71299	1.66365	1.7842	1.68937	1.6851
LYS-THR-PHE-CYS-ASN-ALA-GLU-LYS-GLY-ASP	1.695	1.75396	1.71285	1.679	1.65995	1.63752
VAL-VAL-SER-PHE-ALA-MET-ASP-ASP-SER-ARG	1.696	1.71091	1.70906	1.7912	1.70833	1.72431
ARG-PRO-SER-ALA-GLU-MET-ARG-GLY-GLU-HIS	1.696	1.69168	1.67211	1.686	1.58335	1.55999
ALA-GLU-VAL-THR-ILE-ARG-HIS-HIS-SER-GLN	1.699	1.71454	1.74363	1.8012	1.69577	1.69639
ARG-HIS-ARG-SER-GLU-ARG-ILE-ASP-VAL-SER	1.702	1.69359	1.69434	1.7724	1.57218	1.55223
PRO-SER-GLY-SER-ILE-TRP-MET-ARG-ALA-GLU	1.699	1.70657	1.74576	1.773	1.68287	1.70157
HIS-TRP-LYS-ARG-GLN-LEU-ALA-VAL-ASP-LYS	1.702	1.72148	1.67727	1.6024	1.67621	1.69342
VAL-GLY-GLU-VAL-HIS-ILE-GLU-LYS-GLN-VAL	1.704	1.69913	1.67646	1.777	1.63497	1.63946
SER-MET-GLY-TYR-LEU-ARG-GLY-VAL-LEU-VAL	1.701	1.70446	1.80099	1.6676	1.76661	1.73978
ASP-THR-THR-ARG-TYR-TRP-ARG-CYS-SER-ALA	1.702	1.71946	1.73146	1.8644	1.68292	1.67325
TRP-HIS-SER-ARG-ASP-LYS-VAL-GLN-THR-ALA	1.704	1.7299	1.68227	1.6764	1.62366	1.62272
PHE-GLY-CYS-VAL-LEU-GLU-CYS-GLU-CYS-ALA	1.7	1.72685	1.7499	1.7048	1.70726	1.74273
PHE-GLY-LEU-LYS-ASP-VAL-GLU-ARG-ALA-PHE	1.7	1.71772	1.79048	1.775	1.75877	1.77396
ALA-VAL-PRO-TYR-ASN-LEU-LEU-GLN-LYS-CYS	1.706	1.72365	1.72974	1.7728	1.72638	1.71376
TRP-THR-VAL-GLN-GLU-ASN-ARG-CYS-CYS-LYS	1.706	1.72768	1.6917	1.7462	1.6422	1.62607
ARG-ARG-MET-SER-TRP-PRO-ASN-ILE-MET-MET	1.708	1.72666	1.75984	1.7966	1.77626	1.7976
GLU-PRO-ASN-GLY-TRP-LEU-ASP-ARG-CYS-LEU	1.708	1.68612	1.71469	1.7184	1.66899	1.70384
GLU-ALA-LEU-GLY-ILE-TYR-LYS-THR-ARG-LEU	1.707	1.67239	1.66096	1.6296	1.63761	1.6478
MET-HIS-GLU-ARG-LYS-ASN-VAL-MET-SER-PRO	1.707	1.72099	1.7086	1.6564	1.70361	1.69439
HIS-GLU-CYS-ASP-GLY-ILE-ILE-PRO-ILE-LYS	1.707	1.67575	1.68583	1.6968	1.66224	1.66795
LEU-CYS-LYS-ILE-GLN-CYS-ILE-LEU-ARG-GLU	1.708	1.69578	1.73363	1.7916	1.68421	1.67447
THR-GLN-MET-LEU-PHE-VAL-SER-GLY-ALA-MET	1.707	1.73206	1.75751	1.766	1.74093	1.76315
PRO-TRP-LYS-ASP-GLN-TYR-ASP-ILE-ILE-ASP	1.708	1.74188	1.69325	1.7328	1.70113	1.71098
ALA-ARG-PHE-ALA-ALA-SER-GLN-TYR-ILE-ILE	1.708	1.78004	1.74114	1.8156	1.77445	1.76714
ILE-ASP-GLY-ILE-PHE-TYR-PRO-LEU-MET-GLU	1.708	1.72345	1.77899	1.7558	1.7686	1.78842
CYS-MET-ASN-MET-TYR-ASN-ASN-GLU-LEU-ARG	1.712	1.71512	1.69092	1.746	1.66606	1.65101
CYS-ARG-ARG-TYR-HIS-ALA-SER-ASP-LYS-GLU	1.711	1.70056	1.68772	1.7446	1.59527	1.58282
MET-LEU-TYR-ARG-ASN-ALA-SER-CYS-ILE-GLY	1.708	1.71947	1.71285	1.7922	1.71085	1.71052
THR-GLN-LEU-SER-GLN-SER-LYS-GLU-PHE-CYS	1.709	1.78333	1.73984	1.825	1.7171	1.69225
ALA-VAL-GLN-TYR-LYS-PRO-LEU-ASP-ALA-THR	1.713	1.70141	1.69405	1.7852	1.66083	1.65887
LEU-PHE-ASN-ALA-THR-ILE-THR-ASN-ILE-GLY	1.709	1.7082	1.73668	1.7476	1.70818	1.71079
VAL-TRP-GLU-LYS-CYS-ASP-ASP-LYS-ASN-CYS	1.713	1.72907	1.63514	1.7628	1.6443	1.65214
SER-ASN-SER-LYS-CYS-SER-ALA-THR-TYR-SER	1.712	1.73734	1.73169	1.7782	1.73464	1.74018
ARG-MET-SER-THR-MET-ARG-MET-ALA-ALA-TRP	1.716	1.75766	1.78066	1.7998	1.75428	1.76059
TRP-ASP-SER-SER-SER-ARG-ARG-HIS-LYS-MET	1.715	1.76488	1.74688	1.7482	1.72906	1.72459
HIS-HIS-ARG-ASN-ARG-ALA-PRO-LEU-ARG-THR	1.717	1.70199	1.72163	1.8372	1.699	1.67014
ARG-GLN-GLN-TYR-LYS-CYS-ASN-MET-TRP-ALA	1.717	1.76558	1.71074	1.743	1.71517	1.69275
VAL-VAL-ARG-SER-GLY-MET-ILE-SER-SER-MET	1.716	1.72728	1.76328	1.711	1.7766	1.79321
HIS-ILE-GLN-LEU-GLU-GLY-SER-ILE-LEU-MET	1.716	1.70011	1.717	1.6972	1.70479	1.71127
LEU-THR-ASN-ASN-VAL-TYR-ASP-SER-CYS-MET	1.714	1.71168	1.74734	1.7102	1.71879	1.70588
LEU-ILE-GLY-TYR-GLY-ASP-CYS-VAL-ASN-GLY	1.716	1.71395	1.71336	1.7706	1.71159	1.71325
ASN-ALA-GLU-TYR-HIS-MET-ALA-TYR-ASP-LEU	1.715	1.71085	1.68512	1.6424	1.70009	1.69875
GLN-MET-ALA-GLN-GLN-MET-MET-ALA-TYR-MET	1.714	1.72945	1.70543	1.7188	1.69166	1.70176
VAL-ILE-VAL-CYS-GLN-PRO-LEU-HIS-GLU-ASN	1.721	1.72605	1.74397	1.8034	1.7624	1.79158
HIS-HIS-GLU-CYS-HIS-SER-THR-GLY-GLY-CYS	1.718	1.712	1.74259	1.6774	1.75059	1.7432
ARG-PHE-ASN-MET-THR-VAL-THR-PRO-CYS-ALA	1.72	1.71622	1.72996	1.7642	1.71781	1.71222
GLU-TYR-TRP-PRO-GLU-SER-GLY-ILE-LEU-SER	1.72	1.7155	1.77141	1.6998	1.72389	1.74031
HIS-PHE-GLU-PHE-THR-THR-GLN-ALA-GLY-LYS	1.72	1.68702	1.67041	1.8412	1.68686	1.67832
ASN-ILE-VAL-ASP-MET-SER-ILE-SER-LYS-THR	1.721	1.71614	1.71864	1.8402	1.68293	1.68336
THR-HIS-GLU-VAL-TYR-GLU-TRP-ASP-LEU-ILE	1.718	1.72413	1.8029	1.7744	1.81699	1.81334
SER-MET-LEU-HIS-LEU-VAL-ALA-GLY-MET-ASN	1.72	1.7042	1.74431	1.7274	1.72091	1.71748
THR-ALA-THR-TYR-TRP-GLN-GLU-SER-ILE-GLY	1.72	1.71873	1.6833	1.7592	1.70387	1.69487
LYS-LEU-GLU-LYS-ALA-PRO-TYR-MET-GLN-ILE	1.721	1.73571	1.74042	1.7978	1.7503	1.76863
ASP-TYR-THR-HIS-GLU-TRP-GLY-SER-ILE-SER	1.722	1.71691	1.74207	1.7232	1.74849	1.74658
LEU-GLN-CYS-LEU-ARG-ASP-ILE-PHE-ASP-GLY	1.724	1.71849	1.73514	1.7472	1.70319	1.67839
VAL-HIS-THR-CYS-VAL-PRO-LEU-SER-LYS-GLN	1.724	1.71157	1.7432	1.7268	1.77828	1.78465
SER-ALA-THR-CYS-HIS-PRO-LEU-ALA-CYS-GLU	1.724	1.69492	1.7147	1.704	1.69235	1.69352
GLY-ASN-ILE-ASP-TRP-LYS-ARG-SER-HIS-THR	1.725	1.74116	1.72591	1.7946	1.69273	1.68657
GLY-GLN-THR-LEU-SER-GLY-ARG-VAL-ASN-TYR	1.722	1.72409	1.6841	1.8662	1.65178	1.61865
LYS-ASN-ASN-CYS-GLY-GLY-LEU-CYS-LEU-LEU	1.725	1.69811	1.73369	1.6638	1.6918	1.68289
HIS-GLN-ILE-THR-GLN-THR-GLN-VAL-ASN-ILE	1.724	1.70652	1.67761	1.8142	1.67372	1.66411
ILE-CYS-PRO-GLU-GLU-THR-LEU-VAL-ILE-THR	1.722	1.70518	1.70812	1.7352	1.71848	1.73215
ASP-THR-MET-TYR-GLN-PHE-HIS-ASP-ASP-VAL	1.724	1.73597	1.74689	1.7186	1.7388	1.72833
ASN-ARG-ASN-GLY-ARG-ARG-GLU-ILE-PHE-TRP	1.726	1.76087	1.78556	1.6956	1.75122	1.72221
GLU-HIS-THR-LYS-HIS-ASP-PHE-THR-THR-MET	1.726	1.70816	1.75152	1.8186	1.73367	1.72727
TRP-VAL-CYS-GLU-GLY-ASN-ILE-THR-CYS-CYS	1.727	1.75929	1.7609	1.745	1.77667	1.78784
TRP-ILE-ARG-PRO-THR-THR-ILE-GLY-ALA-ASN	1.728	1.75538	1.76765	1.8186	1.7047	1.73599
GLY-PHE-HIS-LYS-PHE-GLU-ILE-ARG-ARG-ASP	1.727	1.72295	1.68806	1.756	1.71086	1.69777
TYR-ILE-GLN-CYS-ALA-GLN-PRO-GLU-ILE-ARG	1.726	1.71742	1.70077	1.7484	1.68429	1.684
ILE-ASN-TRP-THR-ASP-GLN-ASP-ASN-LYS-PHE	1.728	1.72572	1.71803	1.7586	1.70808	1.7106
VAL-GLN-ALA-VAL-HIS-THR-GLU-SER-LYS-VAL	1.729	1.73289	1.711	1.7696	1.69062	1.68903
VAL-THR-ALA-THR-GLU-VAL-PHE-CYS-LYS-ASP	1.726	1.69495	1.67321	1.6618	1.66548	1.6674
SER-TYR-PRO-ASN-ASP-ASN-CYS-ALA-THR-VAL	1.727	1.70784	1.73641	1.6806	1.69059	1.68515
ILE-TRP-GLY-LEU-LYS-GLY-TYR-ARG-MET-GLN	1.732	1.7582	1.76324	1.799	1.77977	1.78225
ILE-LEU-LYS-GLY-ASN-LEU-ASN-ASP-ILE-MET	1.729	1.7131	1.70804	1.8156	1.71957	1.73929
VAL-GLN-HIS-ALA-ARG-ILE-SER-HIS-ASN-ASP	1.732	1.72951	1.70217	1.69	1.71482	1.70266
PRO-SER-LYS-ARG-THR-HIS-PRO-ARG-GLU-ILE	1.732	1.71326	1.79809	1.7808	1.73327	1.72207
ASP-HIS-VAL-VAL-CYS-GLN-THR-ASN-HIS-CYS	1.731	1.74299	1.72888	1.7956	1.71859	1.72518
ALA-ILE-HIS-ALA-ARG-LYS-PRO-GLY-HIS-TYR	1.732	1.75423	1.80171	1.7896	1.81144	1.80589
ALA-LYS-ARG-THR-TYR-ASP-SER-HIS-PHE-ASN	1.732	1.7943	1.78353	1.8052	1.76109	1.74705
LEU-CYS-PHE-ALA-GLU-GLN-ASP-GLY-ALA-TYR	1.73	1.78786	1.73839	1.7162	1.70484	1.71963
ASN-VAL-THR-LEU-TYR-TRP-ASN-ASN-ASN-GLN	1.732	1.72382	1.68159	1.693	1.67901	1.64971
ILE-HIS-LEU-GLU-LYS-THR-VAL-ASP-ILE-ALA	1.731	1.72206	1.694	1.7128	1.67491	1.67426
HIS-GLU-LYS-TYR-GLY-LEU-GLY-ASN-CYS-LYS	1.735	1.71753	1.7107	1.6868	1.68201	1.69034
ASN-LEU-GLN-ALA-VAL-CYS-TRP-LYS-CYS-LEU	1.735	1.76486	1.73869	1.7824	1.74711	1.74256
THR-LEU-ARG-ARG-ASN-ASN-VAL-PHE-GLY-TYR	1.735	1.76092	1.7579	1.7892	1.76535	1.76783
ASN-TRP-ASP-ILE-GLN-VAL-VAL-ARG-MET-LEU	1.734	1.75235	1.74168	1.7642	1.70752	1.68661
TYR-SER-ASN-PHE-GLU-LEU-SER-ARG-GLN-ARG	1.733	1.71891	1.71097	1.8274	1.652	1.6666
ALA-TYR-THR-MET-THR-LYS-MET-PRO-VAL-ASP	1.733	1.74066	1.73189	1.6844	1.7057	1.68748
MET-PRO-THR-MET-GLY-CYS-ARG-ASP-HIS-GLU	1.734	1.74582	1.75074	1.841	1.75357	1.72561
ALA-ARG-SER-GLY-LEU-SER-PHE-ASP-PRO-ILE	1.736	1.72367	1.78779	1.8454	1.7513	1.74462
LYS-THR-LYS-TYR-VAL-TYR-LYS-PHE-ASN-ASN	1.733	1.73234	1.75827	1.7596	1.78351	1.77709
TYR-SER-PRO-THR-SER-ASN-ALA-PHE-GLN-SER	1.736	1.73132	1.75607	1.783	1.77396	1.80684
ARG-SER-ALA-TRP-VAL-GLU-GLU-ARG-THR-MET	1.738	1.75271	1.7131	1.775	1.65304	1.64465
SER-LYS-VAL-ASN-ASP-GLY-CYS-PHE-MET-VAL	1.739	1.72066	1.76575	1.6976	1.77217	1.75216
ALA-LYS-SER-LYS-ASN-CYS-VAL-TRP-GLU-GLU	1.737	1.78314	1.71023	1.7086	1.6375	1.60342
ALA-PHE-LEU-GLU-MET-HIS-MET-LYS-ILE-ASN	1.739	1.72639	1.70589	1.7346	1.70015	1.67911
TRP-GLU-GLU-SER-TRP-ALA-ASN-ILE-ILE-ALA	1.737	1.7594	1.66915	1.678	1.6608	1.6679
ASP-LEU-ILE-ASN-MET-ASP-LEU-TRP-ASN-ARG	1.738	1.78783	1.72963	1.7076	1.72583	1.71343
ARG-GLY-TYR-ALA-ASN-TYR-VAL-LYS-MET-MET	1.739	1.74454	1.7512	1.9206	1.71658	1.71246
THR-GLN-HIS-TRP-PRO-CYS-ASN-LYS-CYS-ARG	1.737	1.76212	1.74683	1.7698	1.77788	1.76829
ARG-THR-TYR-MET-LYS-PRO-THR-ILE-ALA-CYS	1.739	1.73129	1.73598	1.7176	1.73582	1.74552
LYS-THR-VAL-TRP-GLN-LYS-VAL-HIS-ARG-GLY	1.738	1.74683	1.77321	1.89	1.75727	1.76534
GLY-ASN-ILE-ILE-MET-TYR-SER-PRO-PRO-LYS	1.742	1.73203	1.75625	1.8562	1.75604	1.74484
ASN-ALA-GLN-MET-GLN-TRP-GLY-HIS-ASN-HIS	1.741	1.72973	1.66558	1.7764	1.70872	1.70154
ASN-ARG-GLY-CYS-SER-LEU-SER-CYS-CYS-TYR	1.742	1.74786	1.78554	1.8376	1.76643	1.77361
LYS-MET-GLU-MET-MET-MET-ALA-ALA-VAL-CYS	1.742	1.70985	1.71056	1.7746	1.70866	1.72775
GLN-MET-ALA-THR-VAL-PHE-PRO-ARG-VAL-ILE	1.74	1.74172	1.77877	1.7446	1.76954	1.7659
PRO-CYS-GLY-ILE-VAL-PHE-MET-GLU-MET-ASP	1.742	1.74175	1.74349	1.7578	1.72967	1.7036
GLN-HIS-TRP-GLU-ASP-LEU-ALA-ARG-ARG-THR	1.743	1.73987	1.69353	1.8138	1.66914	1.6838
ASN-LEU-GLU-ILE-ALA-ALA-PHE-SER-HIS-ASN	1.741	1.72995	1.70859	1.6642	1.67384	1.66029
TRP-CYS-THR-MET-ARG-GLN-GLN-ASP-GLN-TYR	1.741	1.75997	1.68648	1.7496	1.73393	1.71083
ASN-CYS-ASP-MET-ASP-LEU-VAL-VAL-LYS-PHE	1.742	1.72364	1.69162	1.7096	1.69679	1.65908
TYR-THR-GLY-SER-THR-TRP-GLU-GLY-ALA-LYS	1.746	1.73252	1.74342	1.7392	1.68602	1.69329
HIS-GLN-VAL-VAL-VAL-ALA-LEU-MET-GLY-PRO	1.745	1.74634	1.76548	1.7384	1.75209	1.74425
VAL-GLY-TYR-ASP-GLU-GLY-THR-TRP-ILE-ARG	1.744	1.77545	1.67348	1.872	1.66453	1.66447
THR-HIS-MET-CYS-CYS-PHE-GLU-GLY-VAL-GLU	1.745	1.73074	1.70833	1.6434	1.71779	1.71466
CYS-THR-ASN-GLY-LEU-ASN-GLN-VAL-ASN-TYR	1.745	1.72882	1.67652	1.7622	1.66515	1.66315
THR-TRP-ALA-TYR-THR-MET-ARG-ASP-ARG-GLU	1.746	1.75914	1.74955	1.8558	1.72598	1.7312
LEU-PHE-GLY-CYS-GLN-LEU-GLU-GLN-ILE-VAL	1.743	1.72795	1.70928	1.7896	1.71373	1.69521
PRO-ASP-THR-GLN-ASP-PHE-ALA-THR-TRP-LYS	1.743	1.7679	1.73443	1.7144	1.73637	1.73601
CYS-ILE-CYS-ALA-ILE-GLN-GLU-GLY-TYR-GLY	1.746	1.76089	1.72246	1.862	1.70546	1.71855
ILE-ALA-GLN-VAL-GLN-CYS-PRO-TYR-SER-ASP	1.746	1.76231	1.72165	1.789	1.73099	1.73233
ILE-ARG-PHE-TYR-GLU-VAL-GLU-GLY-TYR-ASP	1.75	1.79263	1.76208	1.738	1.80152	1.81057
LEU-MET-ALA-VAL-ARG-MET-GLU-LEU-ARG-CYS	1.75	1.73006	1.74793	1.792	1.72833	1.72585
VAL-PHE-ILE-GLY-ASN-VAL-CYS-SER-GLY-GLY	1.748	1.72949	1.69421	1.6908	1.73967	1.74672
THR-TYR-THR-PHE-SER-GLY-HIS-GLU-THR-ASP	1.75	1.74194	1.73562	1.686	1.75673	1.74714
ARG-ARG-SER-ILE-ASN-TYR-CYS-CYS-PHE-THR	1.749	1.79278	1.81938	1.8246	1.85114	1.85149
TYR-GLU-TYR-ALA-ASP-GLN-THR-PHE-PRO-VAL	1.748	1.7369	1.76123	1.7804	1.77639	1.7748
HIS-PHE-PRO-GLU-TRP-THR-PRO-GLU-PHE-GLU	1.749	1.76461	1.78353	1.6166	1.85087	1.88231
THR-TYR-ALA-TRP-GLN-ALA-PRO-GLN-THR-ILE	1.75	1.7783	1.77394	1.8428	1.77612	1.78338
ILE-GLU-LYS-ILE-GLY-PHE-CYS-ASP-ARG-THR	1.748	1.72446	1.75343	1.7602	1.74443	1.74462
ALA-GLY-VAL-LEU-ILE-PHE-LEU-ILE-CYS-GLN	1.748	1.75157	1.74521	1.7592	1.75377	1.75495
THR-VAL-ASN-PHE-THR-PRO-VAL-THR-CYS-ASP	1.751	1.74184	1.78878	1.8246	1.7666	1.75098
SER-ASP-LYS-TYR-ASP-GLN-LEU-GLN-TYR-THR	1.753	1.74029	1.70385	1.7416	1.73579	1.75149
PHE-LEU-PHE-SER-PRO-ARG-LYS-ALA-VAL-MET	1.752	1.8196	1.8241	1.7728	1.85839	1.88131
PHE-ASP-LEU-ASN-ASP-LEU-ARG-SER-SER-LYS	1.752	1.75126	1.70516	1.799	1.67052	1.67195
VAL-CYS-TYR-VAL-THR-ASN-ILE-GLN-ARG-THR	1.752	1.76196	1.74017	1.796	1.76594	1.77152
PRO-LYS-TRP-PRO-MET-ASP-ILE-ASN-GLU-LYS	1.752	1.75494	1.72795	1.7478	1.70587	1.69694
ASP-LYS-ILE-ALA-TYR-ASN-PRO-ILE-LEU-VAL	1.753	1.75302	1.80306	1.7022	1.7685	1.74852
VAL-CYS-LEU-LYS-TYR-SER-ALA-CYS-GLY-GLY	1.752	1.7376	1.72322	1.6706	1.72549	1.71413
ASN-GLN-VAL-TYR-SER-CYS-ILE-THR-GLU-TYR	1.753	1.73898	1.75392	1.7594	1.76205	1.74119
SER-CYS-PRO-ASP-PRO-MET-GLU-VAL-TYR-THR	1.752	1.77642	1.76187	1.7028	1.78515	1.78311
THR-TRP-ASN-TYR-PRO-ARG-ARG-ILE-MET-GLN	1.755	1.77079	1.799	1.7834	1.78061	1.76782
ILE-GLN-TYR-SER-THR-PHE-SER-ASP-LYS-THR	1.756	1.76734	1.7851	1.7446	1.76618	1.75092
LYS-VAL-HIS-ARG-GLY-LYS-THR-VAL-TRP-GLN	1.755	1.76603	1.75016	1.725	1.76895	1.77248
TRP-GLY-PRO-LYS-PHE-LYS-CYS-LYS-SER-SER	1.754	1.79048	1.80564	1.8016	1.8446	1.88196
HIS-ALA-CYS-VAL-PRO-ILE-ASP-LEU-GLY-ILE	1.757	1.73654	1.75681	1.7032	1.75403	1.76304
TYR-CYS-ASP-GLN-MET-GLY-ALA-ILE-THR-TYR	1.755	1.75414	1.74539	1.7376	1.75457	1.73622
SER-ASN-TRP-GLY-LYS-THR-GLY-PHE-THR-THR	1.754	1.75429	1.77707	1.8728	1.80748	1.80655
TYR-PRO-ASN-MET-THR-ILE-ARG-SER-LYS-ASP	1.756	1.75245	1.73581	1.7634	1.73028	1.70958
LEU-VAL-ILE-THR-LYS-VAL-MET-ASN-VAL-MET	1.754	1.74621	1.77175	1.8138	1.77902	1.77137
LEU-MET-SER-GLN-CYS-MET-ASN-GLU-ASN-PHE	1.755	1.73495	1.70765	1.7578	1.73122	1.71877
LEU-TYR-GLU-GLY-TYR-ARG-TRP-ILE-ASN-LYS	1.76	1.76324	1.76515	1.8428	1.77078	1.76715
ALA-ALA-LYS-CYS-VAL-TRP-TYR-THR-SER-LYS	1.759	1.72173	1.74574	1.7064	1.77781	1.76985
ASN-SER-ASN-GLY-LYS-HIS-HIS-MET-ILE-VAL	1.758	1.73763	1.7354	1.8466	1.71911	1.70339
HIS-MET-GLN-TRP-GLU-LYS-THR-TYR-GLN-GLN	1.759	1.77767	1.68628	1.779	1.70697	1.72908
PRO-THR-ASN-VAL-ARG-VAL-PRO-TYR-GLU-PRO	1.758	1.76937	1.79966	1.7944	1.76108	1.74043
PRO-CYS-SER-TRP-GLU-TYR-LYS-HIS-ASP-ASN	1.758	1.75045	1.7587	1.8432	1.76572	1.7712
ILE-TYR-HIS-GLY-ARG-PHE-GLY-GLY-ARG-ILE	1.757	1.74887	1.81118	1.8304	1.8331	1.82901
HIS-GLU-VAL-LEU-PRO-GLU-THR-VAL-HIS-VAL	1.758	1.74885	1.73742	1.8206	1.77281	1.77755
PHE-ALA-ILE-GLY-ASN-ASN-TYR-SER-ILE-GLU	1.759	1.74903	1.68647	1.7802	1.73548	1.76856
LYS-TYR-ALA-GLY-MET-THR-GLN-GLU-LEU-CYS	1.758	1.75011	1.73363	1.8342	1.73269	1.74474
TYR-ILE-GLU-GLY-ALA-TRP-ARG-VAL-VAL-GLN	1.761	1.73814	1.70153	1.7398	1.70911	1.72218
PHE-HIS-GLU-TYR-ARG-THR-SER-ALA-ALA-HIS	1.761	1.76774	1.77829	1.7698	1.8169	1.84949
PHE-ASN-ARG-HIS-ASP-VAL-GLU-HIS-LEU-LYS	1.761	1.77694	1.76604	1.8472	1.73247	1.72059
THR-ARG-ASN-ARG-CYS-SER-MET-HIS-HIS-PRO	1.764	1.79528	1.75815	1.8702	1.76517	1.74834
ASP-MET-ALA-HIS-LYS-TYR-ASP-ASN-PHE-MET	1.764	1.78439	1.74838	1.7474	1.74881	1.7512
ASN-GLN-LYS-VAL-ILE-ASN-HIS-GLU-ILE-TRP	1.764	1.77425	1.73297	1.7022	1.7822	1.7836
PRO-ARG-SER-TRP-THR-LYS-HIS-THR-GLY-VAL	1.764	1.77978	1.83486	1.768	1.82823	1.83553
ARG-GLN-LYS-CYS-GLY-ILE-TRP-SER-ASN-LEU	1.762	1.78779	1.76397	1.7258	1.76081	1.74947
CYS-LEU-ARG-GLY-ILE-MET-ILE-HIS-MET-ASN	1.762	1.76156	1.7615	1.7464	1.77653	1.79527
GLN-MET-LEU-TRP-PRO-TYR-ILE-GLY-GLU-GLU	1.763	1.7466	1.73599	1.812	1.73439	1.7422
ALA-TRP-PHE-VAL-ASP-ARG-GLY-TYR-ASN-ARG	1.766	1.81971	1.794	1.7626	1.77306	1.78094
GLN-THR-ASN-TRP-PRO-GLU-HIS-VAL-MET-ALA	1.765	1.77148	1.72375	1.7858	1.71244	1.71665
ASP-LEU-HIS-THR-VAL-ILE-TYR-ARG-TRP-GLU	1.768	1.78695	1.80539	1.8342	1.83863	1.8502
GLY-ASP-LEU-PHE-LEU-CYS-ARG-LEU-CYS-THR	1.767	1.75198	1.74614	1.813	1.74832	1.73493
VAL-SER-GLN-GLN-ILE-CYS-MET-ILE-ALA-PHE	1.766	1.73354	1.7487	1.8042	1.80124	1.79967
THR-GLN-ASN-TYR-CYS-TRP-ILE-CYS-ASP-GLN	1.768	1.74893	1.72478	1.7344	1.70685	1.69535
PRO-VAL-LYS-GLY-HIS-TYR-ARG-MET-CYS-ARG	1.767	1.7625	1.77414	1.805	1.77622	1.77092
CYS-PRO-GLY-ARG-LYS-MET-PRO-TYR-ARG-HIS	1.768	1.7766	1.77179	1.7864	1.82306	1.81345
GLN-MET-ILE-CYS-ILE-TRP-GLU-HIS-GLN-ASN	1.768	1.75716	1.73263	1.7154	1.76689	1.76273
ALA-ASP-THR-ASP-HIS-TRP-ARG-LYS-ARG-PHE	1.765	1.73174	1.70676	1.7054	1.69533	1.68023
ALA-ARG-ILE-TRP-ALA-ASN-TYR-ALA-VAL-ASP	1.768	1.77037	1.68942	1.7378	1.71468	1.71516
GLN-TRP-VAL-ILE-GLY-THR-ASN-ALA-ARG-HIS	1.77	1.78246	1.75646	1.7278	1.7972	1.81847
GLY-THR-SER-GLY-SER-CYS-HIS-PHE-GLU-ARG	1.77	1.74473	1.70766	1.859	1.69095	1.67871
SER-LYS-MET-TRP-ASN-ALA-GLU-ALA-VAL-THR	1.77	1.76304	1.74042	1.6956	1.75011	1.74682
GLN-HIS-GLU-HIS-LEU-TRP-GLU-SER-SER-VAL	1.77	1.76213	1.73696	1.7674	1.74747	1.74805
VAL-THR-ASN-PHE-HIS-GLU-CYS-LEU-GLU-ARG	1.769	1.75044	1.68138	1.7826	1.66597	1.65839
GLU-GLY-LYS-LEU-PHE-ARG-TYR-CYS-MET-ILE	1.769	1.74934	1.76382	1.6708	1.76986	1.79959
LYS-PRO-PRO-ILE-GLY-LEU-ASN-PHE-LYS-ASP	1.769	1.75191	1.76464	1.7682	1.78775	1.78206
VAL-ILE-SER-LEU-ALA-ALA-PHE-ASP-ASP-TYR	1.772	1.77331	1.76112	1.6582	1.85489	1.88123
GLY-TYR-ALA-GLU-ARG-GLU-LEU-MET-SER-TRP	1.772	1.79398	1.75163	1.8326	1.76444	1.77992
ARG-SER-PRO-THR-ALA-TRP-GLU-THR-PRO-ASN	1.773	1.75225	1.74198	1.712	1.65356	1.64433
SER-ILE-GLY-ARG-TRP-GLU-THR-THR-ASN-CYS	1.774	1.74753	1.69787	1.8116	1.69537	1.69767
THR-LYS-VAL-PHE-ARG-VAL-PRO-ASP-PRO-PRO	1.773	1.75199	1.82727	1.9048	1.81468	1.78948
PRO-MET-SER-LYS-ASN-ARG-LEU-GLU-HIS-SER	1.773	1.75349	1.7738	1.8044	1.74294	1.74477
THR-GLU-SER-ASN-VAL-LEU-THR-CYS-LEU-PHE	1.773	1.72923	1.78884	1.811	1.77501	1.76
LYS-MET-PRO-GLN-TYR-LYS-GLU-LEU-THR-ILE	1.776	1.76131	1.80262	1.8666	1.75368	1.73968
HIS-GLY-VAL-TYR-LYS-ALA-THR-ASP-GLN-VAL	1.774	1.73556	1.69908	1.7292	1.68713	1.69874
THR-PRO-ARG-PHE-TRP-TYR-ARG-LYS-VAL-GLY	1.776	1.77505	1.77385	1.783	1.80631	1.80348
LYS-MET-SER-ASN-HIS-ALA-HIS-THR-HIS-ARG	1.773	1.79252	1.77083	1.8244	1.77981	1.76196
GLY-GLU-LEU-PHE-TRP-GLY-ARG-GLN-PHE-ASP	1.773	1.81191	1.69481	1.6974	1.71177	1.6817
TYR-ASN-GLY-SER-GLY-ARG-MET-PRO-PHE-GLU	1.777	1.77247	1.75426	1.7658	1.71014	1.70334
ARG-LYS-GLN-TRP-PRO-LYS-GLU-PHE-THR-SER	1.78	1.76725	1.76746	1.6944	1.76742	1.75565
ASP-HIS-ARG-GLU-ALA-ASN-TRP-PHE-VAL-LEU	1.778	1.81228	1.71722	1.699	1.71758	1.72158
ALA-TRP-ALA-CYS-MET-ASP-SER-SER-ARG-VAL	1.779	1.77985	1.73703	1.7718	1.74908	1.74866
LEU-LYS-ASP-SER-LEU-LEU-HIS-LEU-GLY-MET	1.779	1.75906	1.79708	1.8344	1.78326	1.76469
ASN-TYR-GLN-ARG-THR-PRO-GLY-PHE-VAL-GLN	1.778	1.7606	1.7217	1.7888	1.66004	1.6516
ASP-ILE-TRP-THR-ALA-THR-TYR-MET-GLU-MET	1.778	1.76955	1.75019	1.7548	1.79254	1.80549
GLN-ASN-ARG-CYS-TYR-HIS-GLY-GLN-HIS-ILE	1.78	1.77568	1.80207	1.8128	1.74974	1.72241
LYS-GLU-TRP-GLY-GLN-CYS-GLY-THR-PHE-LEU	1.778	1.78979	1.79457	1.7514	1.80256	1.80175
ALA-THR-MET-LYS-GLN-VAL-ILE-GLN-LEU-TRP	1.779	1.80302	1.77723	1.8532	1.77088	1.75874
PRO-ASP-THR-PHE-ALA-LYS-CYS-ALA-GLY-ILE	1.781	1.7508	1.73385	1.7842	1.70527	1.71834
ARG-HIS-LEU-ARG-PRO-VAL-ALA-SER-HIS-MET	1.781	1.77102	1.74711	1.7578	1.77667	1.76975
TYR-CYS-LYS-CYS-SER-TYR-ARG-PRO-PRO-LEU	1.782	1.7852	1.82065	1.8252	1.87517	1.86574
HIS-ALA-ILE-GLN-ASP-GLY-TYR-SER-CYS-ARG	1.782	1.7406	1.68209	1.7808	1.68579	1.67626
ASN-GLY-SER-GLY-GLY-CYS-GLN-PHE-HIS-SER	1.783	1.75259	1.69531	1.8268	1.71401	1.696
HIS-ALA-ALA-TYR-VAL-GLU-PRO-PRO-MET-SER	1.781	1.71143	1.71892	1.7456	1.756	1.7539
ARG-PRO-ASN-GLN-TYR-VAL-PHE-GLY-SER-ILE	1.783	1.79144	1.8037	1.786	1.81443	1.79212
ASP-ASN-PHE-ARG-PRO-THR-LYS-PRO-TYR-GLN	1.78	1.8093	1.73319	1.7892	1.70533	1.71133
PRO-VAL-GLU-TYR-MET-ALA-GLY-HIS-VAL-THR	1.782	1.77588	1.80672	1.8332	1.83588	1.82935
THR-PRO-MET-TRP-LEU-SER-GLU-GLU-GLU-PHE	1.783	1.78212	1.78302	1.745	1.82138	1.82104
GLN-VAL-HIS-HIS-THR-PHE-CYS-LEU-MET-GLY	1.785	1.78872	1.79587	1.7938	1.80553	1.78579
SER-SER-VAL-ASP-TYR-LYS-CYS-GLY-TYR-LYS	1.786	1.77183	1.76376	1.8822	1.75624	1.77272
ARG-TRP-PRO-ASN-ASN-ARG-ILE-VAL-LYS-TYR	1.784	1.79453	1.7932	1.8372	1.79373	1.79495
ALA-TRP-ASN-PRO-PHE-ASP-ASN-VAL-CYS-LEU	1.787	1.79576	1.7192	1.7604	1.7613	1.76695
ARG-TRP-MET-TYR-LYS-GLN-CYS-SER-ASP-GLU	1.785	1.76917	1.70987	1.792	1.71326	1.72048
TYR-LEU-ASN-THR-ILE-TRP-THR-SER-GLU-ARG	1.786	1.77621	1.72473	1.8206	1.75724	1.77542
ASN-ASN-THR-SER-LEU-VAL-ASN-ASP-TYR-TYR	1.785	1.77803	1.73913	1.8498	1.74722	1.75035
CYS-SER-GLN-PRO-ARG-VAL-LEU-MET-SER-VAL	1.786	1.7581	1.75648	1.8092	1.7299	1.72573
GLY-ASP-TRP-PRO-PHE-ILE-THR-ILE-VAL-THR	1.785	1.78547	1.75327	1.7578	1.82863	1.84909
GLU-TRP-ASN-TRP-THR-ARG-ARG-PRO-ASP-TYR	1.787	1.77591	1.80934	1.8798	1.78736	1.80646
ALA-PHE-GLN-ASP-TRP-ILE-SER-THR-MET-SER	1.789	1.76102	1.74735	1.7998	1.73492	1.74597
GLN-TYR-CYS-HIS-HIS-CYS-HIS-THR-THR-SER	1.791	1.79103	1.80153	1.8218	1.83666	1.82171
PRO-PHE-TRP-SER-LEU-ASN-LYS-MET-MET-GLN	1.788	1.79773	1.77193	1.85	1.81242	1.82323
THR-LYS-LEU-CYS-ASN-LEU-TRP-GLU-ILE-CYS	1.79	1.81485	1.81655	1.77	1.83987	1.83358
TRP-GLY-SER-ILE-SER-ASP-TYR-THR-HIS-GLU	1.79	1.80459	1.79588	1.7574	1.81218	1.81778
LEU-THR-GLN-HIS-MET-LYS-ARG-PHE-LYS-HIS	1.789	1.78167	1.78099	1.7902	1.8208	1.80754
TRP-CYS-PHE-HIS-SER-ASP-ALA-GLN-PRO-GLN	1.788	1.80728	1.7551	1.8744	1.76293	1.75766
CYS-SER-HIS-PHE-SER-ASP-LEU-THR-ASP-LYS	1.789	1.76443	1.73337	1.7786	1.74472	1.73335
GLN-CYS-PHE-ARG-HIS-ASP-PRO-LYS-PRO-MET	1.79	1.80686	1.7442	1.7672	1.74385	1.72066
SER-HIS-SER-LYS-THR-GLY-ILE-ARG-CYS-THR	1.788	1.72732	1.77784	1.7138	1.77179	1.76295
PRO-GLY-ASN-GLN-CYS-VAL-PHE-ASP-HIS-CYS	1.794	1.79141	1.76233	1.859	1.75652	1.73753
ARG-TYR-VAL-PRO-TYR-GLU-MET-GLY-GLN-LEU	1.793	1.75016	1.71083	1.8254	1.71359	1.71566
GLU-GLN-HIS-ALA-TYR-LYS-PHE-HIS-CYS-GLN	1.791	1.76645	1.75626	1.7442	1.74138	1.74569
ASN-VAL-LYS-LYS-ILE-LEU-GLN-ASP-ASP-TRP	1.791	1.78159	1.70931	1.8032	1.72429	1.69824
PHE-LYS-PHE-CYS-VAL-LYS-VAL-GLN-ASN-LEU	1.792	1.81264	1.8498	1.8568	1.84613	1.85045
ASP-HIS-TRP-PHE-CYS-ALA-VAL-GLN-THR-HIS	1.792	1.78915	1.73415	1.7212	1.81285	1.80082
VAL-CYS-GLY-LYS-ILE-SER-CYS-GLU-TYR-GLN	1.791	1.80032	1.72264	1.8278	1.7553	1.77006
PHE-LEU-TRP-THR-GLN-GLY-ASN-LYS-ASN-PRO	1.791	1.79492	1.73098	1.8226	1.76525	1.77836
MET-CYS-MET-ALA-ASP-TRP-GLU-TYR-GLN-LYS	1.792	1.79531	1.70568	1.8534	1.75962	1.753
VAL-GLN-CYS-THR-VAL-ARG-ASP-ILE-TRP-THR	1.792	1.81034	1.77177	1.8508	1.78673	1.79026
VAL-GLU-HIS-LEU-LYS-PHE-ASN-ARG-HIS-ASP	1.797	1.78594	1.71267	1.7278	1.74523	1.73427
LYS-ARG-ILE-HIS-TRP-PRO-VAL-MET-ALA-ILE	1.795	1.77823	1.84186	1.7694	1.87881	1.90677
HIS-ALA-PHE-ASN-GLY-HIS-ILE-TRP-GLU-CYS	1.796	1.83709	1.81479	1.9806	1.8758	1.86735
CYS-CYS-THR-HIS-ILE-TRP-LYS-CYS-GLU-PRO	1.796	1.77692	1.73455	1.8452	1.78704	1.76157
GLY-VAL-THR-PRO-GLN-PRO-LYS-PRO-HIS-LEU	1.795	1.78176	1.72583	1.7052	1.72082	1.7023
HIS-ARG-ALA-GLU-ARG-PRO-VAL-CYS-LYS-PHE	1.795	1.76806	1.72242	1.774	1.71842	1.72109
HIS-TYR-ILE-ALA-LYS-THR-ARG-MET-ASN-SER	1.797	1.78291	1.75985	1.8396	1.76617	1.77026
VAL-LYS-VAL-THR-ILE-ASP-TRP-ALA-MET-SER	1.795	1.82067	1.77247	1.72	1.82627	1.84752
GLY-PRO-CYS-THR-ASP-HIS-PHE-GLU-LEU-VAL	1.798	1.77553	1.78449	1.8716	1.77589	1.75544
LEU-ILE-PRO-GLU-ASN-ILE-SER-PHE-MET-LYS	1.797	1.77147	1.77804	1.8404	1.81258	1.84327
ALA-LEU-VAL-GLN-LYS-TYR-VAL-GLY-HIS-CYS	1.802	1.8035	1.77991	1.6744	1.78752	1.77772
MET-ASP-PHE-VAL-TRP-ALA-ALA-ASN-GLN-TRP	1.798	1.83088	1.78989	1.7488	1.87329	1.91406
PHE-PHE-TRP-CYS-ASN-ARG-LEU-ALA-ALA-LYS	1.799	1.79337	1.77827	1.7514	1.81927	1.8468
ASN-GLY-HIS-TYR-PRO-PHE-ARG-ASN-CYS-ILE	1.802	1.77921	1.76229	1.7572	1.79405	1.77066
PRO-TYR-TRP-ASN-PRO-GLU-GLY-GLN-LEU-ILE	1.798	1.79756	1.81495	1.85	1.81195	1.8023
PRO-ASN-HIS-GLN-TRP-THR-CYS-ASP-THR-HIS	1.8	1.78104	1.76924	1.7616	1.82056	1.82105
ILE-CYS-VAL-ILE-PHE-ASN-TYR-GLU-GLN-LEU	1.802	1.78388	1.76075	1.6514	1.8369	1.85574
TYR-LYS-TRP-LEU-HIS-ILE-LYS-MET-THR-ARG	1.799	1.79477	1.80581	1.8114	1.86494	1.85867
GLU-ASP-LEU-THR-VAL-SER-PRO-LEU-TRP-TYR	1.8	1.7749	1.79799	1.8776	1.82705	1.8527
GLU-CYS-ILE-TRP-THR-ASP-GLY-TYR-GLY-HIS	1.8	1.79673	1.78959	1.7386	1.82418	1.83411
ASP-ILE-CYS-ARG-LYS-TRP-LEU-ASP-MET-MET	1.805	1.78207	1.71745	1.7152	1.72949	1.75036
ALA-HIS-SER-ILE-GLY-TRP-ALA-CYS-VAL-HIS	1.803	1.78935	1.77501	1.7732	1.84006	1.85546
GLN-THR-LEU-TRP-LEU-TRP-ARG-PRO-PHE-GLY	1.804	1.8298	1.82656	1.8436	1.9003	1.89283
ALA-ARG-TRP-TYR-ASP-ASN-ALA-ASN-GLN-HIS	1.805	1.7594	1.70544	1.7902	1.67438	1.68267
LEU-PRO-GLN-ARG-TRP-CYS-VAL-GLN-VAL-THR	1.803	1.79101	1.73089	1.8942	1.76384	1.75483
ARG-PHE-VAL-HIS-PRO-ILE-CYS-GLN-MET-ILE	1.802	1.79315	1.80635	1.7484	1.86096	1.86524
MET-ASN-TRP-ALA-GLY-GLY-ALA-ARG-SER-PHE	1.804	1.77729	1.76464	1.8032	1.79248	1.803
MET-GLN-GLN-ASP-GLY-VAL-TRP-GLU-PHE-TYR	1.804	1.81148	1.81656	1.7746	1.85651	1.84806
GLY-TYR-ASN-GLY-HIS-GLU-SER-VAL-TRP-HIS	1.806	1.81484	1.76732	1.8278	1.80874	1.81534
ARG-LEU-GLU-GLN-GLN-TRP-TRP-TYR-GLN-ASP	1.805	1.79067	1.70502	1.7258	1.7203	1.71011
TYR-TRP-PRO-ILE-THR-THR-LEU-LEU-GLU-ASN	1.809	1.80136	1.83683	1.7516	1.83596	1.86243
THR-GLY-ILE-ASN-LYS-TYR-ASN-LEU-THR-TYR	1.806	1.77554	1.77014	1.9074	1.79006	1.79082
SER-PRO-GLU-SER-LEU-CYS-HIS-MET-VAL-MET	1.809	1.78534	1.77698	1.8388	1.80326	1.78447
ILE-GLU-ALA-GLU-TRP-HIS-GLN-HIS-TYR-PRO	1.808	1.80306	1.75369	1.7298	1.84805	1.86995
VAL-GLY-ILE-GLN-TYR-GLY-ILE-ARG-SER-PHE	1.806	1.76798	1.79578	1.7836	1.86167	1.8688
SER-ASP-CYS-CYS-GLY-VAL-HIS-ARG-PRO-SER	1.809	1.7709	1.77685	1.6854	1.77064	1.76561
TYR-HIS-ASN-GLU-GLN-GLN-TRP-ARG-TRP-ILE	1.808	1.83168	1.81373	1.8034	1.8496	1.86312
MET-SER-THR-ASN-GLY-CYS-ASN-PHE-TRP-ASP	1.808	1.82649	1.78798	1.8188	1.86217	1.83716
LEU-THR-ILE-PHE-VAL-GLY-LEU-GLN-SER-LEU	1.807	1.78862	1.77207	1.774	1.82196	1.82605
ILE-TYR-ASP-ASN-ARG-ASP-THR-ILE-SER-PHE	1.807	1.78161	1.77849	1.8732	1.79684	1.78269
VAL-ILE-TRP-ILE-LEU-ARG-GLU-ILE-PRO-THR	1.811	1.78569	1.8339	1.7004	1.88416	1.89422
LYS-HIS-CYS-PHE-ARG-VAL-VAL-SER-ALA-ILE	1.811	1.78522	1.80569	1.7758	1.8317	1.83383
TYR-GLU-ILE-TYR-ASP-TYR-TYR-CYS-ASN-MET	1.812	1.78163	1.77941	1.6764	1.88676	1.89946
PRO-LEU-ILE-SER-TRP-ILE-GLN-LYS-ASP-SER	1.813	1.77043	1.76303	1.7848	1.82543	1.84474
GLU-CYS-HIS-HIS-PHE-GLY-GLU-ILE-TYR-PRO	1.812	1.78176	1.75734	1.8392	1.79048	1.79601
PRO-TYR-GLU-GLU-TYR-PHE-SER-GLY-HIS-PRO	1.81	1.80531	1.80077	1.845	1.83582	1.84213
GLN-TYR-SER-GLY-SER-GLY-CYS-MET-PHE-SER	1.81	1.81346	1.79047	1.815	1.81569	1.82239
ALA-SER-TYR-ASN-TYR-TRP-ASN-ASN-TRP-ASP	1.811	1.8206	1.76126	1.8526	1.80954	1.78677
GLN-ARG-TYR-TYR-HIS-PRO-ASN-CYS-LEU-TYR	1.811	1.80989	1.81349	1.796	1.87984	1.87645
GLN-CYS-ASP-HIS-TRP-TRP-MET-VAL-ALA-TYR	1.812	1.80197	1.77795	1.8422	1.85963	1.86976
GLY-LYS-LEU-LYS-TRP-GLY-TYR-ILE-ASN-THR	1.814	1.75831	1.74826	1.8302	1.79529	1.78147
PHE-PHE-TYR-GLN-GLN-ARG-THR-ALA-GLN-HIS	1.816	1.80447	1.73746	1.822	1.77565	1.77585
LYS-VAL-VAL-MET-SER-VAL-ASP-ALA-PRO-PHE	1.815	1.7535	1.77832	1.6434	1.83522	1.84127
TRP-ILE-ASP-GLY-MET-ALA-ASP-LYS-PHE-GLY	1.816	1.83302	1.73836	1.7596	1.76391	1.76568
TRP-ASP-SER-THR-GLN-PHE-MET-VAL-THR-HIS	1.815	1.8173	1.748	1.8458	1.79805	1.80072
HIS-GLY-ILE-TRP-HIS-TYR-ASN-ILE-ARG-LYS	1.814	1.79638	1.76553	1.8348	1.84836	1.85514
SER-TYR-ALA-TRP-GLN-PRO-CYS-SER-ARG-ASP	1.818	1.78719	1.71796	1.7866	1.76631	1.77384
TRP-CYS-ASP-ALA-LEU-MET-TYR-PHE-ASP-GLN	1.814	1.81065	1.77286	1.7784	1.81185	1.79858
CYS-SER-MET-PHE-PHE-PHE-ASN-ASP-ARG-ASN	1.817	1.78259	1.75254	1.7478	1.79074	1.79422
GLY-TRP-GLY-ASP-TRP-TRP-HIS-ILE-GLN-HIS	1.817	1.7972	1.77778	1.8032	1.88482	1.91023
PHE-MET-ARG-THR-HIS-ASN-GLY-ILE-HIS-VAL	1.818	1.84351	1.82056	1.8476	1.81793	1.82529
SER-VAL-GLY-PRO-ILE-THR-GLN-PHE-LEU-ASN	1.82	1.7645	1.73635	1.8654	1.73709	1.70776
VAL-MET-GLY-LEU-THR-PRO-LYS-HIS-MET-GLN	1.818	1.79882	1.74486	1.7836	1.76962	1.78104
CYS-CYS-PHE-ASP-LEU-ASP-ALA-LYS-THR-PHE	1.82	1.82888	1.75396	1.7272	1.77147	1.77481
ILE-TYR-GLU-GLN-ASP-THR-TRP-PHE-CYS-GLY	1.821	1.81562	1.79041	1.6862	1.81761	1.8216
TYR-CYS-HIS-MET-HIS-PRO-THR-ILE-GLY-GLY	1.819	1.79314	1.77188	1.7226	1.81084	1.80002
TYR-TYR-SER-ALA-PRO-LEU-SER-MET-LYS-LEU	1.82	1.79586	1.81979	1.84	1.85508	1.87865
VAL-CYS-GLU-TYR-PRO-PRO-LEU-ILE-GLN-SER	1.819	1.79631	1.71929	1.708	1.77905	1.79203
HIS-PRO-ASP-GLU-TYR-HIS-ARG-GLU-LYS-LEU	1.818	1.77874	1.71761	1.7644	1.68441	1.65045
VAL-ASN-HIS-TRP-SER-CYS-ASN-GLU-GLN-PRO	1.818	1.81047	1.71848	1.829	1.74298	1.74469
HIS-LEU-ARG-TRP-GLN-CYS-GLY-MET-SER-TRP	1.824	1.82404	1.85244	1.8922	1.93427	1.96289
LYS-ASN-GLN-GLY-LEU-GLY-CYS-HIS-MET-TRP	1.822	1.81112	1.7854	1.7858	1.83984	1.85469
HIS-HIS-LYS-ASP-PRO-PHE-THR-GLU-MET-ARG	1.823	1.77341	1.7273	1.75	1.72403	1.73436
LEU-PRO-HIS-VAL-ASP-HIS-ILE-THR-ALA-VAL	1.822	1.79953	1.82246	1.8632	1.82346	1.82416
GLN-PHE-THR-THR-THR-CYS-CYS-HIS-MET-VAL	1.824	1.80554	1.80488	1.8326	1.862	1.86244
MET-SER-HIS-GLU-HIS-LEU-TRP-VAL-HIS-ASP	1.823	1.8338	1.79528	1.8076	1.86131	1.83781
THR-GLN-ASN-PHE-ASP-ASN-ASN-TYR-TRP-THR	1.824	1.81967	1.78854	1.8552	1.84085	1.84603
GLN-PRO-ARG-ILE-ASP-ASN-ASN-PRO-MET-TRP	1.823	1.81607	1.75483	1.9022	1.75161	1.75091
VAL-PHE-LEU-VAL-ASP-CYS-VAL-VAL-LEU-ILE	1.825	1.81136	1.81935	1.8488	1.89242	1.89536
PRO-LYS-LEU-GLY-VAL-TYR-ARG-HIS-PRO-GLY	1.824	1.80351	1.80546	1.7598	1.81519	1.7978
PHE-GLU-TYR-GLN-GLY-TYR-ALA-MET-VAL-LYS	1.826	1.82803	1.75741	1.7764	1.76094	1.76807
VAL-LEU-CYS-VAL-PRO-ILE-ARG-SER-SER-VAL	1.825	1.81565	1.80169	1.789	1.8576	1.88504
LYS-MET-GLN-LYS-HIS-ILE-MET-TRP-ARG-VAL	1.825	1.85757	1.79971	1.8606	1.85109	1.83327
LEU-TRP-CYS-LYS-PRO-ILE-ILE-GLY-GLN-SER	1.828	1.81267	1.80355	1.7658	1.86092	1.87998
LEU-LEU-ASN-ASP-PRO-ASP-TRP-ASP-HIS-TRP	1.828	1.84888	1.85711	1.9878	1.90267	1.91088
GLY-PRO-CYS-ILE-TYR-PHE-MET-ILE-TYR-GLU	1.826	1.80408	1.80757	1.893	1.87836	1.8814
TYR-TRP-LYS-LEU-ARG-LEU-TRP-ALA-HIS-ASN	1.829	1.83769	1.84446	1.7646	1.91637	1.92848
THR-PRO-GLU-GLU-ALA-PHE-PRO-PHE-MET-TYR	1.827	1.81547	1.78254	1.8498	1.85004	1.848
ASP-TYR-VAL-LYS-GLY-PRO-GLN-GLN-TYR-PRO	1.829	1.79643	1.72876	1.8416	1.72678	1.73872
THR-GLY-ARG-PHE-GLY-PHE-TYR-TRP-LYS-LYS	1.828	1.85661	1.79829	1.8626	1.88045	1.8712
PRO-ASP-GLN-ASP-PRO-ILE-PHE-ASN-HIS-TYR	1.833	1.80461	1.80354	1.8178	1.83293	1.85107
SER-VAL-CYS-LEU-CYS-LYS-GLU-HIS-GLU-LYS	1.83	1.78071	1.72976	1.7076	1.65059	1.61463
MET-CYS-ARG-ASN-TYR-VAL-ASN-ALA-GLU-PHE	1.83	1.77424	1.72954	1.9158	1.73287	1.69263
THR-ALA-GLN-THR-THR-ARG-LEU-HIS-CYS-TRP	1.832	1.81762	1.80844	1.7552	1.8578	1.87401
TRP-ALA-ILE-GLY-GLY-GLY-SER-PRO-VAL-PRO	1.83	1.80864	1.72977	1.7584	1.74664	1.75239
TRP-GLY-PHE-CYS-ALA-GLN-THR-GLU-ALA-TYR	1.833	1.84267	1.80397	1.7248	1.82505	1.8518
LYS-PHE-ARG-THR-PRO-CYS-GLU-VAL-ILE-MET	1.83	1.78307	1.73011	1.8282	1.75751	1.74619
TYR-ALA-ASN-GLU-LEU-THR-THR-VAL-MET-TYR	1.829	1.78567	1.75626	1.8042	1.78	1.81148
THR-PHE-GLY-PHE-TYR-GLY-GLY-GLN-SER-HIS	1.832	1.80295	1.773	1.8116	1.82466	1.8216
CYS-ASN-ASN-TYR-TYR-MET-ILE-ARG-LEU-PRO	1.832	1.7822	1.82171	1.7096	1.82653	1.81116
TRP-CYS-PRO-MET-CYS-GLN-THR-ILE-GLY-LEU	1.834	1.82763	1.75122	1.8712	1.80717	1.80351
THR-GLN-MET-SER-GLY-PRO-VAL-HIS-ASN-THR	1.835	1.80099	1.75244	1.8576	1.75712	1.75578
ARG-MET-LEU-LEU-MET-SER-CYS-VAL-VAL-VAL	1.835	1.78901	1.76743	1.8092	1.80047	1.78672
ASN-GLY-MET-TRP-PRO-ALA-PHE-THR-PRO-CYS	1.834	1.79839	1.78846	1.7578	1.84394	1.84179
PHE-TRP-PHE-PRO-LYS-PRO-GLY-LYS-SER-GLU	1.836	1.84471	1.82979	1.84	1.86393	1.91773
SER-ARG-CYS-GLU-PHE-LYS-THR-TRP-GLY-HIS	1.835	1.8394	1.77441	1.7846	1.82833	1.82756
MET-TRP-ASN-VAL-ALA-TRP-ASP-MET-GLN-PRO	1.836	1.80874	1.77131	1.8252	1.81445	1.82313
LYS-THR-GLU-GLY-CYS-THR-TRP-PRO-ASN-HIS	1.836	1.81556	1.73576	1.7658	1.74129	1.74629
PHE-LEU-VAL-TRP-ILE-MET-ARG-ASN-GLN-PRO	1.835	1.83941	1.80024	1.8298	1.8676	1.89778
GLN-PHE-VAL-ASP-ASP-PHE-HIS-GLN-ILE-LEU	1.834	1.79312	1.734	1.897	1.74533	1.75401
ASN-ARG-HIS-PRO-ASN-MET-HIS-SER-TYR-PRO	1.839	1.79562	1.73858	1.8084	1.80416	1.80803
ASN-SER-CYS-TYR-MET-PRO-ASN-ILE-HIS-MET	1.839	1.81932	1.78293	1.7072	1.83214	1.82893
GLN-CYS-TRP-GLU-PHE-ALA-MET-ASP-SER-HIS	1.84	1.81996	1.73956	1.8062	1.78108	1.78587
TYR-ARG-GLU-ILE-SER-LEU-LYS-PRO-ASN-TRP	1.838	1.83734	1.78257	1.8776	1.82151	1.82512
MET-VAL-LEU-MET-GLY-MET-GLY-TYR-LEU-ALA	1.837	1.82082	1.8187	1.835	1.87154	1.85926
LYS-CYS-HIS-PRO-LYS-HIS-ASN-MET-GLN-PHE	1.839	1.80788	1.75828	1.85	1.82018	1.80689
CYS-ARG-CYS-VAL-SER-ARG-TYR-SER-PHE-ARG	1.839	1.85484	1.80227	1.7876	1.84106	1.84402
GLY-PRO-TYR-SER-TYR-ILE-CYS-TYR-SER-ALA	1.838	1.8488	1.80803	1.8768	1.8829	1.8817
ILE-HIS-LYS-HIS-CYS-VAL-LYS-TYR-SER-VAL	1.837	1.83661	1.7883	1.7606	1.88257	1.89232
THR-MET-HIS-TRP-HIS-CYS-THR-SER-MET-THR	1.839	1.82604	1.80499	1.7052	1.91597	1.91495
ALA-CYS-MET-ASN-GLU-PHE-CYS-ASN-PRO-TYR	1.842	1.7949	1.74199	1.8088	1.74208	1.7233
TYR-LEU-GLY-PRO-ILE-ASN-ARG-THR-ASN-HIS	1.843	1.81848	1.74306	1.8082	1.75815	1.76063
HIS-ARG-ILE-ASP-PHE-GLN-MET-PRO-HIS-THR	1.844	1.82903	1.77382	1.77	1.82306	1.82412
LEU-HIS-TYR-PRO-ASN-TRP-CYS-CYS-GLU-GLN	1.841	1.81314	1.74094	1.8078	1.78128	1.78246
VAL-LEU-GLY-ILE-PRO-SER-GLU-GLN-LYS-TYR	1.843	1.80653	1.74961	1.7556	1.78359	1.79286
GLU-SER-PRO-ILE-CYS-GLY-VAL-PRO-TRP-HIS	1.844	1.7868	1.77574	1.693	1.79627	1.80592
MET-PHE-TRP-SER-ASP-PHE-ASP-HIS-GLY-ARG	1.842	1.81384	1.76789	1.7434	1.85767	1.84473
PRO-HIS-TYR-TRP-THR-ARG-CYS-LEU-CYS-ALA	1.841	1.83935	1.84232	1.8546	1.88003	1.89399
ASP-PRO-SER-GLY-MET-LEU-ASN-ILE-MET-TRP	1.844	1.84484	1.80579	1.8108	1.85136	1.85955
SER-TYR-ALA-GLN-MET-TYR-THR-HIS-VAL-GLY	1.843	1.8255	1.7787	1.7614	1.83364	1.82591
ILE-ASP-CYS-VAL-TRP-TRP-THR-ILE-PRO-ASN	1.846	1.81805	1.79001	1.8368	1.84407	1.8864
ALA-HIS-TRP-TYR-GLN-SER-CYS-TYR-ILE-ASN	1.848	1.84274	1.76204	1.686	1.87087	1.8722
TYR-VAL-PHE-ALA-ASN-TRP-LYS-THR-TRP-GLN	1.848	1.85982	1.83746	1.9374	1.92595	1.93568
ASN-HIS-PHE-HIS-GLU-LEU-ASN-ILE-GLU-TRP	1.847	1.84008	1.77249	1.8006	1.82492	1.81509
GLN-SER-LEU-LEU-PHE-PHE-GLY-TYR-ASN-MET	1.845	1.83616	1.79651	1.7614	1.87355	1.87482
SER-LYS-HIS-THR-HIS-SER-VAL-TYR-GLN-SER	1.848	1.82372	1.79542	1.7466	1.84219	1.81838
LEU-CYS-TRP-ASP-GLN-SER-PHE-GLU-TYR-MET	1.847	1.81889	1.80358	1.8248	1.8701	1.88356
TYR-ASN-ASP-ASP-TYR-HIS-PRO-TRP-ILE-ARG	1.847	1.85824	1.78047	1.7888	1.80826	1.78144
GLN-THR-CYS-SER-ALA-LEU-TRP-PHE-PHE-ARG	1.848	1.86463	1.81453	1.8214	1.87736	1.87823
GLU-CYS-LEU-ARG-SER-PHE-TYR-ILE-ARG-VAL	1.847	1.79309	1.74686	1.7382	1.75982	1.75681
VAL-TRP-PRO-PRO-ASN-PRO-VAL-LYS-GLY-HIS	1.849	1.82364	1.79739	1.7824	1.86818	1.89416
THR-ASP-ASN-ASN-LEU-PRO-ILE-ILE-TRP-LYS	1.849	1.83165	1.76729	1.7672	1.73733	1.74476
LEU-VAL-ARG-MET-TYR-THR-SER-ILE-SER-SER	1.849	1.8344	1.82779	1.8034	1.86475	1.87824
TRP-GLU-HIS-CYS-ALA-THR-MET-MET-ARG-SER	1.85	1.8246	1.78047	1.9124	1.79452	1.78793
LYS-ASN-VAL-CYS-LEU-THR-HIS-LEU-GLY-HIS	1.849	1.81229	1.82338	1.8434	1.85252	1.85974
PHE-MET-THR-GLY-LEU-THR-GLU-GLN-PHE-CYS	1.85	1.88963	1.81898	1.7836	1.86875	1.88493
PHE-HIS-PRO-GLY-SER-GLN-ILE-PRO-ASN-LEU	1.849	1.83015	1.7917	1.8186	1.83114	1.85933
TYR-HIS-MET-ASN-GLY-ASP-ASP-LYS-TYR-VAL	1.851	1.81841	1.75112	1.681	1.79984	1.82305
TYR-MET-ILE-ASN-CYS-GLU-PRO-GLY-PHE-THR	1.851	1.85082	1.77391	1.8442	1.85754	1.84958
ASP-LEU-GLU-LYS-GLY-ARG-GLU-TYR-TRP-LYS	1.849	1.84154	1.74902	1.8206	1.70155	1.69442
THR-TRP-SER-THR-HIS-PHE-GLN-SER-PRO-SER	1.855	1.84476	1.78178	1.8514	1.85121	1.83871
LEU-ASP-SER-MET-PHE-ASP-LYS-TYR-SER-VAL	1.855	1.83858	1.75473	1.7758	1.83498	1.85911
MET-PRO-HIS-ARG-PHE-VAL-HIS-ASN-ILE-THR	1.855	1.82152	1.76896	1.8356	1.89391	1.88692
MET-LYS-GLN-GLN-TRP-CYS-ALA-PHE-GLY-GLU	1.851	1.76563	1.75111	1.7472	1.73945	1.72232
TYR-THR-TYR-GLN-TRP-CYS-ASN-ILE-PRO-PRO	1.854	1.83279	1.8045	1.7428	1.88955	1.87292
ARG-LYS-ASN-PHE-ILE-LEU-TRP-TRP-SER-GLN	1.853	1.86511	1.85537	1.7962	1.90403	1.89841
VAL-PRO-HIS-ARG-HIS-ARG-HIS-PHE-VAL-MET	1.852	1.82885	1.80808	1.8826	1.91517	1.91063
LYS-TYR-ASN-ILE-GLY-TRP-LEU-ILE-VAL-PHE	1.854	1.82438	1.86573	1.8688	1.97217	1.99821
ALA-LEU-VAL-LYS-LEU-GLN-HIS-LEU-TRP-ASP	1.854	1.84755	1.78145	1.8826	1.81642	1.81851
PHE-PHE-SER-THR-ASP-LYS-GLY-MET-ALA-HIS	1.854	1.82648	1.79614	1.8254	1.79997	1.84011
PHE-ARG-SER-GLN-TYR-ILE-MET-CYS-MET-SER	1.856	1.85771	1.84362	1.8398	1.87204	1.87395
GLY-MET-PHE-TRP-ALA-MET-ILE-TYR-SER-LYS	1.857	1.85883	1.82966	1.8048	1.92339	1.94826
TYR-LYS-VAL-TYR-LEU-PHE-GLU-ARG-TRP-ASN	1.859	1.83889	1.88309	1.7586	1.92992	1.93837
THR-TYR-GLU-SER-PHE-GLN-THR-TRP-PRO-GLY	1.858	1.86437	1.78288	2	1.79853	1.79591
VAL-PRO-ARG-GLN-PHE-GLN-MET-HIS-ASP-MET	1.857	1.8266	1.75709	1.7432	1.80126	1.79263
ILE-LYS-CYS-MET-ASP-TYR-ALA-TYR-GLU-ALA	1.856	1.84102	1.75555	1.6762	1.76107	1.7792
TRP-SER-LEU-TRP-GLN-ASN-CYS-SER-ARG-CYS	1.859	1.85066	1.76829	1.8812	1.84264	1.85397
CYS-GLN-CYS-TRP-ARG-HIS-ASN-MET-LEU-LEU	1.858	1.83733	1.82183	1.7824	1.84991	1.8286
ILE-GLU-LYS-TYR-GLN-THR-LYS-GLY-ILE-PHE	1.859	1.78757	1.75927	1.7816	1.78789	1.79923
ILE-GLU-HIS-HIS-ARG-GLY-GLN-PHE-VAL-VAL	1.859	1.81084	1.75862	1.8742	1.74224	1.70664
LYS-TYR-ASN-VAL-PRO-VAL-THR-ALA-ASP-ILE	1.862	1.82044	1.79436	1.8768	1.76187	1.77727
ALA-GLN-LEU-SER-LEU-TRP-LEU-LEU-SER-CYS	1.864	1.8128	1.77356	1.8256	1.79381	1.79237
THR-LYS-GLY-TRP-ILE-LEU-PHE-TYR-GLN-ASN	1.861	1.84636	1.81616	1.711	1.87632	1.88606
ILE-ILE-GLY-SER-VAL-TYR-THR-THR-ILE-THR	1.861	1.83491	1.77026	1.8854	1.82474	1.83205
TYR-ARG-MET-TYR-ARG-LEU-SER-PRO-ALA-LEU	1.863	1.81655	1.80532	1.781	1.82891	1.85058
THR-VAL-PRO-TRP-MET-GLN-ARG-ILE-LEU-GLN	1.861	1.82632	1.82267	1.8104	1.80088	1.7843
MET-MET-LYS-ALA-LYS-HIS-HIS-ILE-VAL-SER	1.862	1.82861	1.81362	1.8806	1.85326	1.84605
ARG-PHE-MET-VAL-ASP-CYS-ASN-MET-SER-HIS	1.864	1.82016	1.76403	1.8184	1.81338	1.8265
ARG-PHE-SER-LYS-ILE-ASP-TRP-GLU-TYR-ASN	1.863	1.8516	1.76322	1.7896	1.77408	1.78293
PHE-ALA-PHE-SER-PRO-ASN-ASN-LYS-THR-HIS	1.861	1.83827	1.76078	1.6968	1.84006	1.86253
TYR-TRP-ILE-ALA-LYS-ALA-VAL-ALA-SER-PHE	1.868	1.8528	1.82338	1.7346	1.92311	1.94879
HIS-PHE-VAL-VAL-ARG-GLY-LYS-VAL-PHE-ALA	1.866	1.87709	1.7661	1.945	1.7984	1.79504
TYR-TRP-ARG-PRO-VAL-GLU-PRO-CYS-SER-MET	1.868	1.84543	1.7939	1.9334	1.81755	1.82738
TYR-TRP-PHE-ASP-ASP-VAL-TYR-GLN-ASN-ARG	1.864	1.83698	1.76391	1.7794	1.79823	1.81355
ILE-LEU-THR-MET-GLN-ARG-MET-MET-GLN-TRP	1.867	1.84748	1.80779	1.8398	1.85959	1.86947
ILE-ARG-ILE-ARG-PRO-SER-ASP-ALA-TYR-CYS	1.867	1.82946	1.76674	1.766	1.79288	1.81723
LYS-CYS-TRP-MET-ASN-GLN-TYR-THR-GLU-MET	1.866	1.82416	1.76571	1.7994	1.80219	1.79078
PRO-SER-VAL-TRP-VAL-TYR-LEU-ARG-GLN-SER	1.867	1.81607	1.81062	1.8306	1.85504	1.88043
TRP-GLN-TRP-PRO-PRO-ASP-PRO-THR-GLU-TRP	1.866	1.86759	1.82023	1.8484	1.9027	1.88602
TRP-CYS-ASN-MET-MET-LEU-ARG-PRO-PHE-SER	1.864	1.88247	1.84266	1.7882	1.91959	1.89891
ILE-SER-GLN-PHE-ASP-CYS-HIS-MET-TRP-CYS	1.873	1.85289	1.84778	1.833	1.96637	1.98091
LEU-TRP-ASN-PRO-PRO-MET-SER-GLY-TRP-ARG	1.872	1.85661	1.83408	1.8388	1.88036	1.91007
ASP-HIS-ASN-HIS-PHE-TYR-CYS-GLY-TYR-ALA	1.87	1.84432	1.7727	1.7988	1.82504	1.85117
MET-ASN-ILE-PHE-SER-GLU-TRP-GLU-ARG-ILE	1.872	1.82549	1.78855	1.9004	1.84581	1.84028
TRP-VAL-GLY-TYR-GLU-HIS-VAL-LYS-PHE-LYS	1.87	1.85261	1.82333	1.9042	1.89211	1.86844
MET-TYR-SER-SER-HIS-TRP-TYR-ASP-SER-ALA	1.869	1.82221	1.80848	1.861	1.89621	1.90311
LEU-ASN-PHE-VAL-LEU-CYS-ILE-LEU-ASP-MET	1.871	1.8736	1.84005	1.7572	1.85247	1.8635
TRP-PHE-GLU-HIS-CYS-HIS-ARG-ARG-SER-LEU	1.87	1.83319	1.7751	1.7838	1.82765	1.82244
PHE-ASP-LEU-GLY-VAL-CYS-SER-ASN-HIS-MET	1.87	1.83471	1.77905	1.726	1.798	1.81745
GLN-PHE-PRO-HIS-PHE-ALA-GLY-VAL-ASP-TYR	1.872	1.8502	1.79579	1.8322	1.86665	1.88652
CYS-HIS-CYS-PHE-VAL-ASP-HIS-THR-LEU-HIS	1.876	1.84518	1.82725	1.914	1.94078	1.93069
TYR-SER-PHE-LYS-ARG-PRO-ARG-HIS-TYR-THR	1.875	1.87547	1.86586	1.7418	1.98663	2.00564
SER-PRO-TYR-LYS-CYS-ALA-TRP-LYS-MET-MET	1.874	1.86798	1.77405	1.8418	1.85411	1.83772
LYS-PHE-GLN-ASN-PHE-VAL-PRO-ASN-PHE-ALA	1.874	1.84619	1.77423	1.8148	1.81649	1.8103
GLY-LYS-GLN-TYR-MET-SER-MET-GLU-PHE-THR	1.876	1.84319	1.776	1.5548	1.82912	1.81081
SER-GLU-TRP-THR-TRP-CYS-PHE-MET-ASN-THR	1.875	1.84283	1.80903	1.8524	1.90203	1.89992
LYS-GLY-ASN-MET-MET-TRP-MET-TRP-ALA-GLY	1.877	1.88972	1.79948	1.9106	1.80748	1.81809
LEU-VAL-HIS-VAL-ARG-GLU-LEU-HIS-ARG-SER	1.877	1.84335	1.78245	1.829	1.82866	1.8159
MET-TRP-ASN-GLN-ARG-ALA-ILE-GLU-TYR-ILE	1.875	1.86555	1.81187	1.8432	1.84947	1.84301
GLN-THR-ILE-TRP-PHE-ILE-ASP-CYS-LYS-LEU	1.874	1.83739	1.77408	1.8928	1.83429	1.85165
VAL-SER-SER-ASP-ILE-TRP-TRP-MET-VAL-MET	1.877	1.87568	1.82654	1.84	1.90489	1.93316
LEU-PRO-VAL-VAL-ILE-CYS-ILE-MET-ARG-SER	1.881	1.81823	1.83036	1.8926	1.87666	1.88183
PRO-TRP-LEU-ASN-ASN-LEU-VAL-LEU-ARG-PHE	1.881	1.85031	1.82408	1.8568	1.91054	1.90559
MET-GLU-PRO-LYS-ARG-SER-TYR-TRP-THR-ASP	1.881	1.89086	1.79008	1.8582	1.82401	1.79561
LEU-ALA-HIS-TYR-ARG-TRP-GLU-ALA-GLN-TYR	1.88	1.80736	1.78045	1.8018	1.83624	1.83508
GLN-MET-LEU-TRP-MET-LEU-GLU-LEU-ILE-CYS	1.879	1.84453	1.77901	1.8334	1.83262	1.82933
SER-SER-ARG-SER-HIS-PHE-SER-TRP-HIS-THR	1.877	1.88915	1.86073	1.802	1.93046	1.90962
VAL-TRP-ILE-PHE-GLN-ARG-ASN-MET-GLN-PRO	1.879	1.842	1.77928	1.8654	1.83096	1.84151
ILE-LEU-ASP-TRP-VAL-ASN-ASN-CYS-MET-LEU	1.878	1.84322	1.77785	1.8688	1.80486	1.81705
ILE-ASP-TRP-ASN-HIS-PHE-MET-PRO-MET-CYS	1.878	1.83736	1.7997	1.7976	1.87152	1.86103
ARG-GLY-TYR-HIS-SER-TRP-THR-TYR-TRP-GLY	1.882	1.88706	1.84375	1.8996	1.95234	1.96477
GLY-LYS-ARG-ALA-ASP-LEU-MET-TYR-TYR-PHE	1.884	1.86448	1.80417	1.844	1.8694	1.88021
SER-HIS-HIS-PHE-TYR-MET-THR-TYR-THR-GLY	1.882	1.85197	1.82612	1.8354	1.9633	1.95711
PRO-THR-HIS-PHE-GLN-ILE-LYS-GLU-LYS-TYR	1.885	1.84313	1.78501	1.8928	1.82197	1.82272
TRP-ILE-PRO-MET-GLN-ASN-GLY-SER-HIS-THR	1.885	1.87736	1.80413	1.914	1.85303	1.87333
TYR-MET-ILE-CYS-GLN-SER-LYS-GLU-PHE-GLN	1.886	1.85768	1.78563	1.8226	1.80649	1.79942
LEU-ALA-TYR-LYS-ALA-TRP-ILE-TRP-HIS-GLN	1.883	1.88947	1.8336	1.8676	1.93108	1.93039
TRP-ILE-HIS-GLY-ASP-SER-TRP-ARG-HIS-MET	1.885	1.8665	1.8497	1.8292	1.95009	1.97173
CYS-PRO-TYR-LEU-TYR-HIS-LEU-GLY-SER-GLN	1.883	1.8559	1.79336	1.7968	1.86963	1.86041
PHE-ALA-TRP-GLY-MET-VAL-ASN-SER-TYR-GLN	1.883	1.84758	1.78285	1.8416	1.85705	1.89178
PRO-HIS-TYR-VAL-PHE-ALA-ASN-GLU-SER-CYS	1.887	1.85618	1.7873	1.8074	1.85049	1.87405
GLN-GLU-TRP-LYS-ARG-MET-CYS-TYR-SER-HIS	1.889	1.83807	1.79526	1.729	1.86391	1.87249
HIS-MET-GLN-GLY-SER-TYR-ARG-TRP-PHE-LYS	1.889	1.90288	1.79868	1.7886	1.90214	1.89817
ASP-MET-PHE-GLY-GLY-ASP-SER-HIS-MET-PHE	1.888	1.88254	1.80081	1.8232	1.8672	1.88811
TYR-THR-ILE-THR-TYR-CYS-ILE-PRO-PHE-ALA	1.887	1.88005	1.8566	1.7718	1.9517	1.95094
CYS-TRP-SER-GLY-HIS-LEU-ILE-VAL-VAL-VAL	1.887	1.8721	1.82147	1.8624	1.87631	1.88513
GLY-GLN-TRP-LEU-MET-VAL-GLY-SER-TYR-SER	1.887	1.86103	1.78699	1.7304	1.8226	1.8187
PHE-VAL-LYS-VAL-MET-ASP-LEU-SER-HIS-PHE	1.888	1.86824	1.86702	1.8746	1.99111	2.01223
THR-VAL-TYR-LYS-PHE-ILE-LEU-HIS-THR-GLN	1.886	1.87183	1.81405	1.8908	1.89323	1.88996
ARG-ASP-GLU-TYR-LYS-ASN-TYR-GLN-PHE-PHE	1.886	1.83172	1.78606	1.619	1.80296	1.80151
ILE-PRO-TYR-VAL-CYS-MET-GLY-VAL-PHE-GLU	1.894	1.89635	1.81625	1.9282	1.8451	1.85017
SER-PRO-GLY-GLN-TRP-THR-TYR-ALA-HIS-THR	1.894	1.87158	1.79397	1.8558	1.89353	1.88445
VAL-THR-GLY-MET-GLY-THR-TYR-TYR-CYS-PRO	1.893	1.86425	1.81427	1.8196	1.94527	1.97222
TYR-ALA-MET-VAL-LYS-PHE-GLU-TYR-GLN-GLY	1.891	1.84722	1.79103	1.7178	1.75166	1.76255
MET-THR-TYR-PRO-PHE-GLY-MET-VAL-VAL-ILE	1.894	1.84816	1.80084	1.8282	1.86671	1.85242
TRP-VAL-ARG-THR-LYS-PHE-TYR-ALA-MET-LEU	1.893	1.87398	1.79861	1.8236	1.87767	1.88019
ILE-TRP-TRP-THR-SER-ASN-CYS-SER-LYS-PRO	1.893	1.8757	1.79278	1.8252	1.89307	1.91073
THR-MET-MET-ARG-SER-TRP-GLU-HIS-CYS-ALA	1.892	1.83616	1.79171	1.7856	1.78777	1.80065
CYS-VAL-PRO-TYR-GLY-ALA-ARG-TYR-MET-VAL	1.892	1.8715	1.82995	1.8358	1.89312	1.88597
TYR-LEU-PHE-ILE-GLN-LEU-ASP-ALA-GLY-MET	1.894	1.86811	1.79396	1.7932	1.79944	1.81341
CYS-THR-SER-CYS-GLN-THR-ILE-PHE-TYR-ILE	1.897	1.8631	1.87179	1.9854	1.94513	1.96734
CYS-HIS-VAL-ARG-TYR-GLN-MET-ASP-TYR-THR	1.897	1.84616	1.79741	1.8922	1.83456	1.84298
LEU-PRO-ILE-ASN-THR-LYS-GLU-PHE-TRP-GLU	1.896	1.83504	1.82116	1.7052	1.8475	1.84249
ASP-TRP-GLN-TYR-PRO-LEU-VAL-HIS-LYS-THR	1.895	1.85882	1.79496	1.8384	1.87148	1.86481
TRP-ARG-HIS-PRO-LEU-GLY-HIS-VAL-HIS-LEU	1.898	1.89502	1.82419	1.9238	1.91233	1.91247
THR-MET-ALA-PHE-MET-ASN-VAL-TRP-VAL-ASN	1.899	1.89681	1.79935	1.827	1.83865	1.84342
ASP-TRP-HIS-GLU-ARG-SER-MET-ARG-SER-TYR	1.895	1.88191	1.79501	1.7578	1.79636	1.801
THR-GLY-PRO-TYR-HIS-MET-GLU-ALA-HIS-TYR	1.895	1.88209	1.84672	1.8346	1.89108	1.89893
HIS-TRP-TRP-ARG-VAL-ALA-SER-PHE-THR-THR	1.9	1.87143	1.81144	1.7748	1.94228	1.9595
GLY-LEU-PHE-HIS-HIS-GLU-LYS-TRP-ILE-CYS	1.896	1.89736	1.79593	1.7478	1.88842	1.87808
TYR-ARG-ILE-PRO-PHE-MET-ASN-ALA-HIS-PRO	1.902	1.88199	1.80508	1.896	1.88973	1.90657
ASP-MET-ILE-ILE-LYS-GLU-PHE-TRP-CYS-PRO	1.901	1.94587	1.81148	1.8698	1.88085	1.87005
SER-SER-PHE-VAL-LYS-PRO-HIS-VAL-LYS-PHE	1.901	1.89244	1.84589	1.8764	1.94438	1.95632
ILE-LEU-GLY-THR-VAL-SER-HIS-PHE-SER-LEU	1.902	1.84764	1.84139	1.8466	1.92815	1.95254
ILE-TYR-THR-PHE-CYS-TYR-THR-CYS-PRO-ASN	1.902	1.83883	1.80194	1.7948	1.86535	1.87567
MET-MET-ASP-CYS-SER-ARG-HIS-TRP-THR-GLY	1.902	1.91646	1.80587	1.878	1.81844	1.78414
CYS-ILE-THR-TYR-PHE-TYR-ASN-ALA-THR-VAL	1.902	1.84708	1.80243	1.7986	1.88453	1.89636
LEU-PHE-LYS-ALA-GLY-ALA-ASN-MET-LEU-ILE	1.901	1.82636	1.80101	1.7434	1.80593	1.81003
ALA-THR-PHE-LEU-HIS-TRP-ARG-ILE-PHE-ARG	1.901	1.8915	1.83124	1.801	1.90695	1.88756
PHE-LEU-ARG-MET-PHE-LEU-PRO-PHE-LEU-GLN	1.904	1.87152	1.85966	1.8238	1.9671	1.98654
ILE-SER-LYS-LEU-ILE-TYR-TRP-ASN-TYR-LYS	1.907	1.86434	1.81055	1.7982	1.91789	1.94353
PRO-LYS-ALA-HIS-SER-PHE-VAL-HIS-TYR-GLN	1.906	1.87035	1.84707	1.786	1.93632	1.9526
PHE-HIS-TRP-GLU-THR-VAL-PHE-GLY-THR-VAL	1.91	1.88584	1.84105	1.8072	1.92815	1.94664
PRO-TYR-GLY-ILE-HIS-LYS-TYR-LYS-PHE-GLY	1.906	1.87388	1.84714	1.6954	1.89741	1.90121
GLY-SER-LEU-PHE-TYR-GLN-SER-LEU-SER-CYS	1.909	1.82498	1.80914	1.8304	1.823	1.82567
ILE-THR-TRP-TRP-LYS-TYR-LYS-TRP-MET-PRO	1.907	1.90409	1.89073	1.8868	2.04482	2.05507
TYR-TYR-ASP-ASN-PRO-GLU-SER-MET-TRP-TYR	1.91	1.86222	1.85202	1.8004	1.94357	1.95715
PHE-THR-MET-PHE-ASN-GLU-ALA-LEU-CYS-HIS	1.909	1.85647	1.80911	1.8566	1.8672	1.90682
LYS-GLY-ILE-ASN-TRP-SER-TRP-THR-VAL-PRO	1.91	1.87533	1.82388	1.7694	1.87718	1.88127
SER-SER-ASN-LYS-ILE-PHE-TRP-HIS-ASN-ILE	1.905	1.89571	1.83877	1.9348	1.91273	1.89682
HIS-MET-PHE-GLU-THR-TRP-GLY-GLY-HIS-THR	1.912	1.90938	1.83785	1.8852	1.90186	1.92315
TRP-VAL-TYR-GLY-PHE-TYR-CYS-ALA-HIS-GLN	1.911	1.91084	1.82362	1.8948	1.9382	1.94785
MET-GLU-PHE-GLN-SER-PHE-MET-ALA-ILE-VAL	1.913	1.90458	1.81255	1.7252	1.81799	1.79561
CYS-GLU-ASP-PHE-HIS-CYS-PRO-TYR-PHE-GLN	1.912	1.89926	1.81183	1.8144	1.88024	1.8483
MET-TRP-ASN-MET-PRO-LEU-MET-TYR-LYS-CYS	1.912	1.88539	1.83987	1.8444	1.96666	1.96572
PHE-ARG-THR-ASP-GLN-GLN-HIS-TRP-GLN-TRP	1.913	1.91352	1.83594	1.9356	1.89226	1.90801
ARG-ARG-THR-TRP-TYR-GLU-GLN-TYR-LYS-TYR	1.912	1.88756	1.812	1.7646	1.87086	1.86736
VAL-LYS-TYR-VAL-GLY-THR-ASP-MET-LYS-TRP	1.913	1.88472	1.83814	1.8484	1.90882	1.93413
VAL-GLU-CYS-THR-HIS-VAL-MET-ILE-ARG-ILE	1.912	1.83625	1.81242	1.8316	1.76626	1.76776
LEU-GLY-PHE-TRP-MET-LEU-HIS-PRO-PRO-ARG	1.913	1.90282	1.86282	1.8086	1.96806	1.98467
LYS-ARG-PHE-PHE-ASN-PRO-PHE-VAL-ILE-THR	1.919	1.90788	1.83239	1.8532	1.95628	1.97824
TYR-PHE-TYR-GLN-PHE-ILE-THR-SER-ASN-MET	1.919	1.8785	1.81905	1.7632	1.92659	1.93194
ARG-VAL-GLY-SER-MET-TYR-PHE-MET-CYS-PRO	1.922	1.8515	1.83107	1.8626	1.86407	1.84762
VAL-TYR-GLY-THR-ARG-LEU-ASP-VAL-SER-TYR	1.915	1.84633	1.81467	1.7072	1.82228	1.84674
HIS-ALA-MET-TYR-HIS-PHE-ARG-PRO-MET-TYR	1.917	1.87252	1.82114	1.8136	1.94952	1.95126
LYS-TYR-ALA-SER-THR-GLY-PHE-TYR-ASP-ILE	1.923	1.85588	1.82504	1.7174	1.89277	1.90577
TRP-PHE-ALA-PRO-THR-GLU-ASP-SER-MET-PHE	1.921	1.87562	1.82092	1.7838	1.85348	1.87211
PHE-GLN-LEU-TRP-ILE-ILE-CYS-GLN-GLY-MET	1.918	1.87706	1.82232	1.8588	1.87986	1.8842
CYS-SER-HIS-PRO-LYS-ASN-ASN-TRP-MET-PRO	1.916	1.90588	1.81575	1.707	1.81232	1.80306
ALA-LEU-PRO-LEU-GLN-ILE-ASP-TYR-PHE-CYS	1.922	1.93533	1.82205	1.8028	1.88949	1.89879
SER-ARG-THR-ASP-CYS-THR-HIS-HIS-HIS-CYS	1.926	1.86548	1.82599	1.8482	1.84926	1.84523
VAL-ASP-TRP-CYS-ASP-CYS-GLY-ILE-ASN-TYR	1.924	1.84845	1.82396	1.7428	1.83502	1.85581
PRO-ARG-PHE-ALA-ASN-TYR-VAL-GLU-CYS-ILE	1.929	1.92855	1.83147	1.86	1.82731	1.84148
ARG-TRP-CYS-LEU-ASN-THR-GLN-VAL-PRO-TRP	1.928	1.92705	1.82828	1.8266	1.88848	1.89398
THR-GLU-ALA-LYS-GLY-CYS-MET-PRO-PHE-TRP	1.926	1.8717	1.82626	1.8072	1.90565	1.90466
LYS-GLY-PHE-THR-ASP-GLU-PHE-LYS-SER-PHE	1.925	1.90089	1.82461	1.8598	1.87059	1.89901
LYS-ARG-TRP-LEU-SER-THR-PRO-TRP-MET-LEU	1.926	1.92477	1.8729	1.9378	1.98013	1.9939
PRO-ASP-GLN-GLN-MET-LEU-LYS-TRP-MET-TYR	1.928	1.92168	1.82843	1.8534	1.84979	1.85105
ASN-ASN-PHE-HIS-MET-ARG-HIS-PHE-VAL-TYR	1.926	1.92368	1.86604	1.8866	1.95484	1.95176
LYS-PRO-PHE-PHE-SER-THR-GLU-MET-GLU-PRO	1.927	1.90576	1.82716	1.8842	1.85294	1.84835
LYS-PRO-ILE-CYS-TYR-GLU-LEU-TRP-GLY-MET	1.936	1.9293	1.83706	1.7624	1.93375	1.92021
TRP-ALA-VAL-LYS-TRP-GLN-PHE-CYS-PHE-ALA	1.935	1.88775	1.83495	1.7566	1.92878	1.94456
HIS-PRO-ARG-PRO-GLU-PRO-LYS-VAL-PHE-PHE	1.93	1.89993	1.82953	1.8368	1.851	1.85262
ASN-ARG-TRP-VAL-ASP-PHE-TRP-VAL-SER-LEU	1.936	1.90766	1.83615	1.7546	1.87321	1.88428
MET-VAL-CYS-ILE-TRP-LEU-TRP-GLY-GLY-ASP	1.933	1.89687	1.83293	1.8354	1.88141	1.87082
GLY-VAL-LEU-HIS-CYS-GLU-GLY-PHE-PHE-HIS	1.933	1.88997	1.83321	1.8828	1.89603	1.86986
VAL-GLY-ASP-SER-PRO-ILE-ILE-HIS-PHE-VAL	1.93	1.89142	1.83435	1.7672	1.92474	1.93016
GLU-LYS-CYS-TRP-GLU-HIS-TYR-GLN-ALA-TRP	1.933	1.88405	1.83271	1.7686	1.84006	1.87191
PHE-ASP-CYS-LEU-ALA-HIS-TYR-LYS-VAL-SER	1.935	1.89989	1.83498	1.9404	1.85685	1.87837
CYS-MET-TRP-ILE-ILE-PHE-CYS-VAL-ALA-THR	1.929	1.88895	1.82871	1.9116	1.9195	1.92803
TRP-SER-SER-ASN-PRO-PHE-THR-ILE-TRP-VAL	1.939	1.92948	1.87951	1.9366	1.98175	1.98425
TRP-GLN-LYS-PHE-THR-LYS-TRP-HIS-CYS-HIS	1.942	1.90506	1.88726	1.8338	2.0259	2.04223
CYS-HIS-ILE-ILE-PHE-LEU-SER-LEU-MET-THR	1.94	1.89323	1.84523	1.8338	1.94616	1.96846
CYS-PHE-GLY-TRP-GLU-ILE-VAL-LYS-CYS-VAL	1.943	1.87151	1.84289	1.7726	1.83247	1.83978
ASP-THR-THR-LEU-SER-PRO-TRP-TYR-PHE-LEU	1.94	1.92851	1.86876	1.776	1.9813	1.99244
MET-PRO-LEU-PHE-THR-ASN-MET-THR-PHE-SER	1.939	1.92721	1.86979	1.8956	1.97723	1.95791
PHE-TRP-TRP-LYS-PHE-LEU-VAL-PRO-VAL-ALA	1.945	1.91712	1.88082	1.9524	2.01121	2.03827
TYR-VAL-ILE-VAL-SER-CYS-ARG-THR-MET-VAL	1.938	1.87813	1.83823	1.8636	1.85987	1.84978
PRO-ILE-PHE-ASN-ILE-LYS-GLU-CYS-ARG-PHE	1.939	1.93332	1.83891	1.8176	1.86333	1.86806
PRO-PHE-THR-MET-MET-TYR-CYS-ALA-VAL-CYS	1.943	1.88582	1.84285	1.9104	1.92076	1.93856
PHE-TYR-GLN-PHE-GLN-ALA-LEU-ASP-PHE-ILE	1.949	1.93954	1.84904	1.7494	1.94547	1.96883
ASN-VAL-TYR-CYS-VAL-VAL-LEU-ILE-ARG-TRP	1.947	1.90764	1.84709	1.8912	1.90452	1.87892
VAL-ARG-PRO-ILE-SER-GLN-PRO-ASP-TRP-MET	1.948	1.90936	1.84795	1.9076	1.8579	1.87297
THR-CYS-LEU-ARG-TYR-ILE-TYR-ILE-GLN-CYS	1.945	1.87308	1.84489	1.663	1.85055	1.8396
PRO-ASN-PHE-LYS-SER-ILE-PHE-LYS-VAL-TYR	1.949	1.91584	1.88906	1.9208	1.98869	2.01153
LYS-MET-VAL-ALA-ASP-ILE-TRP-GLN-TRP-ASN	1.948	1.90501	1.84762	1.7312	1.80456	1.82429
PRO-PRO-TRP-MET-LYS-PHE-GLU-ASP-HIS-PRO	1.95	1.89855	1.84971	1.8852	1.91293	1.89666
TRP-LEU-ILE-SER-ASN-THR-ASN-MET-HIS-PHE	1.952	1.90729	1.85689	1.9106	1.99161	2.01382
PHE-CYS-PHE-TRP-MET-PHE-PRO-VAL-GLU-ASN	1.951	1.91471	1.86399	1.964	1.94669	1.95306
CYS-SER-GLN-TYR-CYS-GLN-ASN-ASN-TYR-TRP	1.951	1.88726	1.85111	1.8732	1.857	1.87014
GLU-THR-TRP-GLY-LYS-MET-TRP-PHE-HIS-VAL	1.957	1.89136	1.85739	1.9284	1.91041	1.93668
HIS-ASN-PHE-THR-TRP-MET-MET-CYS-MET-CYS	1.954	1.95092	1.85412	1.8956	1.90248	1.93029
THR-ILE-PRO-HIS-GLN-ALA-PRO-ILE-LEU-HIS	1.959	1.89914	1.85908	1.8224	1.86079	1.86095
TRP-PHE-LYS-ASP-VAL-SER-HIS-ALA-PHE-ARG	1.957	1.91772	1.85696	1.8396	1.87121	1.87966
GLU-VAL-PHE-TRP-PRO-TRP-TRP-THR-CYS-PRO	1.959	1.93311	1.89278	1.7808	2.0268	2.0561
GLY-TRP-LYS-CYS-LEU-VAL-CYS-GLN-LEU-PHE	1.961	1.9101	1.86101	1.91	1.89002	1.88702
LYS-LEU-CYS-TRP-LYS-ASP-TRP-ARG-TYR-ILE	1.955	1.93436	1.87215	1.875	1.97915	2.02516
GLN-PHE-TYR-THR-ILE-VAL-TRP-MET-HIS-THR	1.953	1.93672	1.85307	1.7936	1.96148	1.96128
TYR-GLU-TRP-LEU-ASN-ASN-MET-TRP-THR-TYR	1.961	1.93152	1.8614	1.7966	1.94728	1.96147
TRP-ARG-ILE-LYS-GLU-THR-MET-TRP-TRP-LEU	1.952	1.93144	1.8705	1.9264	2.0026	2.015
ILE-CYS-ASP-HIS-MET-PHE-TYR-PHE-HIS-GLU	1.962	1.90032	1.86197	1.8336	1.95554	1.93746
TRP-ILE-TYR-VAL-MET-ILE-PHE-ILE-GLN-ALA	1.965	1.92205	1.86503	1.9046	1.92969	1.94897
HIS-TYR-LEU-VAL-TYR-HIS-HIS-TRP-GLU-TYR	1.964	1.9467	1.92997	1.9868	2.11866	2.12669
ILE-LYS-SER-PRO-CYS-TYR-PRO-GLN-PHE-PRO	1.967	1.88159	1.86706	1.8414	1.8813	1.87091
SER-ILE-ILE-ASP-ILE-PHE-TRP-SER-GLY-PHE	1.966	1.92385	1.86636	1.8416	1.95392	1.94569
ARG-LEU-GLU-SER-VAL-LEU-VAL-THR-TRP-PHE	1.968	1.8823	1.86794	1.735	1.86797	1.85926
PHE-MET-GLN-ASP-THR-HIS-PHE-HIS-TYR-ILE	1.969	1.93044	1.90741	1.945	2.03012	2.05991
ILE-ILE-MET-CYS-ILE-SER-VAL-LEU-CYS-LEU	1.966	1.88714	1.86597	1.8632	1.92258	1.94314
TRP-SER-VAL-ASP-PRO-ALA-GLU-TYR-TRP-CYS	1.965	1.94052	1.86498	1.9858	1.92305	1.93712
ASN-PRO-PHE-GLN-LYS-GLY-SER-LEU-TRP-TYR	1.967	1.94204	1.86691	1.7422	1.87987	1.87173
TRP-TYR-TYR-ASN-ALA-ASP-TRP-CYS-PRO-ILE	1.972	1.91423	1.87176	1.7746	1.91641	1.90716
ASP-ASP-TYR-TRP-PRO-ARG-PHE-ALA-LEU-PHE	1.971	1.89312	1.87099	1.742	1.88127	1.88091
SER-CYS-GLU-TYR-VAL-CYS-GLY-TYR-THR-PHE	1.975	1.90235	1.87543	1.8228	1.89045	1.86063
HIS-SER-VAL-ILE-SER-MET-PHE-TYR-THR-ILE	1.974	1.94311	1.88799	1.9876	1.99668	2.01988
SER-CYS-PRO-ILE-PHE-HIS-GLU-LEU-TYR-HIS	1.978	1.93486	1.87818	1.9032	1.99184	1.99174
TRP-ARG-PRO-PHE-GLY-GLN-THR-LEU-TRP-LEU	1.977	1.93935	1.87674	1.9424	1.96983	1.99709
MET-TYR-THR-ASN-ASN-CYS-CYS-ARG-PHE-HIS	1.972	1.90591	1.87183	1.7302	1.94512	1.92997
PHE-TRP-MET-GLN-TYR-ASP-PRO-ASN-PRO-ILE	1.972	1.9179	1.8721	1.8616	1.93157	1.93555
VAL-HIS-PHE-TRP-SER-GLY-GLU-PHE-VAL-ARG	1.971	1.94693	1.87143	1.8452	1.91568	1.93087
LYS-TYR-TYR-TRP-TYR-TRP-MET-ARG-HIS-VAL	1.973	1.94604	1.94155	1.8882	2.09485	2.10902
PHE-ILE-PHE-HIS-HIS-GLY-TYR-PHE-GLY-VAL	1.99	1.94703	1.89516	1.92	2.05119	2.05703
HIS-CYS-THR-PRO-GLY-TYR-TRP-PHE-ARG-ILE	1.982	1.88258	1.88186	1.8318	1.97029	1.97578
ILE-ALA-LEU-TRP-THR-CYS-TRP-PRO-ALA-LEU	1.978	1.92003	1.87753	1.8786	1.90992	1.92486
TRP-TYR-VAL-ALA-GLN-HIS-TYR-HIS-HIS-LYS	1.979	1.93452	1.87907	1.841	1.99363	1.99837
HIS-TYR-VAL-PHE-ARG-THR-LEU-TYR-VAL-LEU	1.989	1.93561	1.88906	1.8792	2.01376	2.04648
TRP-HIS-ARG-VAL-THR-ASN-GLY-LEU-PHE-PRO	1.987	1.93959	1.88681	1.7962	1.88751	1.89331
TRP-CYS-PRO-ASN-PRO-TYR-HIS-THR-THR-LEU	1.985	1.92272	1.8849	1.8726	1.91807	1.91177
ILE-MET-ALA-TRP-CYS-ILE-ALA-ARG-HIS-PHE	1.988	1.90745	1.88825	1.839	1.96319	1.99835
VAL-ARG-LEU-TRP-MET-VAL-GLU-HIS-GLU-TYR	1.985	1.94113	1.8852	1.8864	1.928	1.93842
MET-MET-PRO-ARG-LEU-ASP-ILE-TRP-PHE-LEU	1.987	1.9564	1.8868	1.955	1.99042	1.98968
LEU-PHE-MET-ILE-GLU-LYS-PRO-PRO-HIS-PRO	1.997	1.89424	1.89692	1.6996	1.86013	1.85804
PRO-GLN-TYR-HIS-HIS-ASN-LEU-TYR-LYS-TYR	1.998	1.94846	1.8976	1.7816	1.94051	1.94212
TRP-THR-CYS-ALA-TYR-ILE-PHE-LYS-TYR-ILE	1.996	1.9653	1.89601	1.9018	2.04271	2.07093
TRP-HIS-TYR-VAL-ARG-MET-TRP-TRP-GLY-ARG	1.992	1.98353	1.89196	1.9242	1.98261	1.97379
CYS-HIS-SER-PHE-SER-LEU-MET-PHE-TRP-SER	1.998	1.95679	1.89758	1.9356	2.05986	2.07179
ILE-LYS-MET-ALA-VAL-GLY-MET-GLY-TRP-TYR	1.995	1.90374	1.89505	1.763	1.9044	1.91506
TYR-MET-SER-ASN-PHE-TRP-TRP-GLU-LEU-ALA	1.997	1.9321	1.89702	1.7376	1.90813	1.92128
CYS-TRP-ILE-TYR-LYS-ALA-CYS-THR-VAL-HIS	1.991	1.92213	1.89115	1.8846	1.95802	1.964
TYR-CYS-ALA-HIS-GLN-TRP-VAL-TYR-GLY-PHE	1.991	1.94438	1.89107	1.9082	1.98978	1.99482
ILE-VAL-GLU-SER-CYS-LEU-ASN-TRP-PHE-ILE	1.992	1.96301	1.89207	1.9866	1.92021	1.90701
MET-ILE-TYR-VAL-TYR-VAL-VAL-VAL-ILE-SER	2.009	1.96432	1.90906	1.8514	1.94279	1.93626
CYS-LYS-MET-PHE-HIS-ILE-TRP-LEU-CYS-GLN	2.01	1.92666	1.90962	1.8906	1.92863	1.93211
PHE-LEU-PRO-ASN-CYS-ASN-TYR-LYS-HIS-CYS	2.01	1.93604	1.91022	1.8906	1.91652	1.9436
PRO-PRO-SER-ILE-ALA-PHE-TRP-LYS-MET-THR	2.005	1.96083	1.90515	1.8796	1.92452	1.93222
MET-HIS-ARG-MET-TYR-ARG-LEU-TYR-PHE-SER	2.005	1.96578	1.9049	1.8596	2.03174	2.02754
LYS-GLY-TRP-HIS-SER-ASP-MET-PHE-TRP-MET	2.002	1.95274	1.90209	1.8384	1.98655	1.99827
MET-HIS-TRP-ASP-GLU-LEU-TRP-ARG-PRO-CYS	2.006	1.89926	1.90584	1.8066	1.86856	1.86739
LYS-GLU-THR-CYS-PRO-TRP-HIS-ILE-HIS-TYR	2.01	1.91408	1.90976	1.86	2.03077	2.04768
LEU-TYR-ALA-VAL-TYR-GLU-ALA-MET-PHE-ILE	2.004	1.96776	1.90435	1.8838	1.95039	1.97945
ILE-PRO-ASN-PHE-MET-GLN-ASN-VAL-TRP-TRP	2.001	1.93935	1.90098	1.9334	2.02945	2.03746
ALA-LEU-ILE-TYR-TRP-ASN-ILE-TRP-LEU-THR	2.018	1.94974	1.91796	1.8882	1.99903	2.01078
LEU-TRP-TYR-ALA-MET-VAL-MET-ILE-MET-LEU	2.024	1.91772	1.9239	1.8012	1.94685	1.95527
CYS-GLY-PHE-SER-TRP-VAL-HIS-VAL-TRP-PRO	2.016	1.98006	1.91586	1.9808	2.02738	2.04801
ILE-LYS-PHE-CYS-VAL-CYS-TYR-CYS-TYR-GLY	2.016	1.96715	1.91612	1.8028	1.99123	1.9972
LYS-ILE-TYR-TYR-PHE-ILE-VAL-TRP-SER-GLY	2.014	1.97461	1.91398	1.9006	2.02951	2.04574
SER-ARG-TRP-ILE-TYR-ARG-ILE-PRO-ASP-TRP	2.015	1.95845	1.91515	1.8378	1.97533	1.96613
PRO-ASN-ILE-ILE-MET-LEU-ALA-HIS-PRO-TRP	2.014	1.9669	1.91406	1.7994	2.00758	2.02812
TRP-TRP-PRO-THR-ILE-ILE-CYS-LYS-TRP-ARG	2.016	1.96708	1.91591	1.8398	2.01878	2.05562
PHE-PRO-VAL-GLN-PHE-GLU-VAL-GLN-TYR-LEU	2.018	1.95687	1.91801	1.8138	1.90091	1.92396
LYS-LYS-TRP-MET-VAL-PHE-HIS-GLN-ALA-ILE	2.015	1.94744	1.91547	1.8804	1.909	1.91556
ASP-ILE-TYR-ILE-ARG-HIS-THR-TYR-PRO-TRP	2.036	1.98686	1.93608	1.9352	2.02347	2.02047
PHE-MET-ARG-VAL-TYR-VAL-PRO-PHE-SER-CYS	2.038	1.9674	1.93797	1.9846	1.97594	1.99573
THR-GLY-TYR-PHE-LYS-VAL-VAL-VAL-HIS-HIS	2.037	1.95452	1.93679	1.9024	1.91825	1.9107
PRO-CYS-LYS-SER-PHE-PRO-PHE-TRP-VAL-GLY	2.032	2.00226	1.93219	1.9256	1.94518	1.95421
LEU-ARG-VAL-CYS-TYR-THR-ILE-PHE-PHE-ASN	2.04	1.97163	1.93992	1.9086	1.99987	2.0124
TRP-LEU-TYR-ASN-LEU-LEU-HIS-THR-TRP-VAL	2.044	1.99038	1.94396	1.958	2.03581	2.04166
MET-TYR-LEU-CYS-PHE-HIS-GLY-ARG-TYR-ASP	2.034	1.9344	1.93445	1.9034	1.9638	1.96629
TRP-GLN-THR-TYR-TRP-LEU-VAL-HIS-SER-TYR	2.029	1.96168	1.9294	1.7902	2.08984	2.11056
GLY-GLN-PHE-SER-TYR-PRO-PRO-VAL-TRP-PHE	2.028	1.94879	1.92795	1.9462	2.00347	1.99965
ASP-TYR-PRO-TRP-LEU-VAL-TRP-HIS-ARG-PRO	2.035	1.9689	1.93487	1.8368	1.97159	1.9839
SER-LYS-TYR-PRO-ALA-GLN-SER-TYR-HIS-TRP	2.067	2.00023	1.96727	1.9248	1.99667	1.99685
PRO-SER-VAL-GLY-LYS-ARG-TRP-HIS-TRP-LEU	2.051	1.95778	1.95141	1.9096	1.97331	2.00162
PHE-PHE-TRP-GLN-THR-GLY-MET-TRP-TRP-ASN	2.06	2.02429	1.96005	1.933	2.03125	2.03211
PHE-TYR-ASN-PHE-GLY-ILE-LYS-THR-TRP-HIS	2.056	1.99225	1.95611	1.9088	2.03952	2.06559
ILE-TRP-VAL-PRO-LEU-VAL-TYR-ILE-LEU-TRP	2.057	1.99804	1.95708	1.9564	2.11973	2.14703
PHE-TRP-CYS-SER-GLY-SER-ILE-ILE-VAL-TRP	2.055	2.01283	1.9549	1.861	2.07211	2.11699
PRO-THR-CYS-VAL-VAL-PRO-PHE-GLY-LEU-TRP	2.054	1.96916	1.95377	1.8144	1.99763	2.01907
ARG-PHE-TRP-PRO-THR-LYS-HIS-TRP-PHE-CYS	2.046	2.01482	1.94594	1.9094	2.07444	2.0812
TRP-TYR-HIS-CYS-LYS-MET-PHE-TRP-VAL-SER	2.051	2.03016	1.95101	2.026	2.08653	2.08869
PHE-ILE-PHE-MET-ILE-HIS-ARG-SER-TYR-MET	2.046	1.98864	1.94609	1.901	2.08003	2.11631
PHE-MET-PRO-ASN-TRP-HIS-CYS-MET-TRP-LYS	2.089	2.03667	1.98935	1.8046	2.02763	2.05243
TYR-TRP-LEU-PRO-HIS-TRP-MET-ARG-LEU-MET	2.098	1.98925	1.99793	1.9986	2.00634	2.01547
SER-MET-LEU-TRP-TYR-VAL-PRO-CYS-TYR-TYR	2.108	2.01973	2.00835	1.9044	2.10005	2.11346
TRP-LEU-PRO-THR-MET-TRP-GLY-HIS-HIS-ILE	2.107	2.0348	2.00702	1.9958	2.08039	2.11319
ILE-TYR-PHE-VAL-ARG-GLN-GLY-TRP-HIS-ILE	2.104	2.0463	2.00415	1.8268	2.02555	2.02885
ALA-LEU-PRO-PHE-TRP-TRP-LEU-CYS-MET-ILE	2.101	1.94509	2.00136	2.0116	2.00509	2.04543
ALA-VAL-ILE-MET-LEU-MET-VAL-TRP-PRO-TRP	2.089	2.02075	1.9891	1.9466	2.04214	2.02943
TYR-LYS-MET-HIS-PHE-GLN-PHE-LEU-HIS-PRO	2.108	2.01933	2.00818	1.888	2.02555	2.03287
HIS-VAL-PHE-VAL-MET-THR-GLN-TRP-PHE-TYR	2.085	2.04079	1.98498	1.9738	2.15555	2.17077
CYS-PRO-SER-CYS-LEU-SER-ILE-PRO-TRP-PHE	2.105	2.00434	2.00482	1.934	2.03826	2.04211
TYR-TRP-PRO-CYS-HIS-PHE-PHE-TRP-ILE-LEU	2.2	2.10192	2.10006	2.0426	2.20472	2.21725
ILE-ASN-PHE-THR-LEU-TYR-PHE-TYR-CYS-VAL	2.116	2.04397	2.01591	1.9542	2.04787	2.07161
MET-THR-ILE-TRP-THR-MET-TRP-ASP-PHE-VAL	2.133	2.02979	2.0328	1.9056	2.05943	2.06258
LEU-MET-THR-PRO-PRO-ILE-SER-GLU-TRP-TRP	2.115	2.03228	2.01545	2.002	2.02621	2.053
PHE-TRP-GLN-CYS-PHE-HIS-VAL-LYS-PHE-CYS	2.127	2.05018	2.0272	1.9454	2.10927	2.13021
LEU-GLU-THR-ILE-GLN-MET-PHE-TRP-SER-TRP	2.128	2.06885	2.02817	2.0336	2.02752	2.04094
PRO-TYR-PHE-ILE-THR-ASN-THR-PHE-LEU-TYR	2.171	2.07836	2.07105	1.831	2.08003	2.1084
LEU-PRO-MET-VAL-MET-MET-TRP-MET-PHE-TRP	2.175	2.1063	2.07533	1.991	2.1916	2.22006
PHE-MET-VAL-VAL-TYR-LYS-GLU-TYR-PHE-THR	2.115	2.05014	2.01501	1.9076	2.04369	2.07321
THR-CYS-PHE-ALA-MET-TYR-ILE-TYR-PHE-CYS	2.175	2.0624	2.07508	1.8924	2.08348	2.09461

## Sheet: deca_5k
PEPTIDE	SIMULATION	RF	SVM	NN	BR	LR
GLU-GLY-ASP-MET-SER-ASP-GLY-ASP-ARG-GLN	1.139	1.25766	1.23889	1.5904	1.37454	1.37409
ASP-ILE-GLU-CYS-ASP-LYS-PRO-GLN-GLY-ASN	1.09	1.26583	1.18984	1.4738	1.41615	1.40297
GLN-CYS-MET-ASP-ASP-GLN-GLN-ASN-GLY-ASP	1.118	1.26954	1.21838	1.5634	1.4053	1.39767
GLU-SER-GLN-ASP-GLU-THR-VAL-CYS-ASP-GLY	1.093	1.2809	1.19312	1.585	1.40753	1.40757
LEU-SER-GLU-GLU-GLU-THR-ASP-MET-MET-PRO	1.086	1.24573	1.18603	1.5358	1.52147	1.51811
VAL-CYS-GLU-ASN-GLU-VAL-VAL-GLN-GLN-MET	1.129	1.3109	1.22942	1.6472	1.51977	1.51723
GLN-MET-PRO-ARG-CYS-ASN-ARG-LYS-LYS-ASN	1.115	1.28591	1.21498	1.4982	1.55404	1.55718
LEU-GLU-MET-GLN-GLN-ASN-GLN-CYS-GLN-ALA	1.099	1.26172	1.19863	1.5342	1.47743	1.47425
ASP-THR-ASP-MET-GLU-ALA-ASP-VAL-VAL-GLY	1.066	1.24419	1.16584	1.5608	1.42951	1.42186
PRO-GLN-CYS-ASP-ASP-GLU-ALA-GLY-ALA-THR	1.069	1.23535	1.16896	1.5446	1.48715	1.47244
GLN-GLY-ALA-GLU-ARG-GLU-ASP-GLU-PRO-ALA	1.151	1.30644	1.25102	1.4976	1.32925	1.33262
GLN-GLY-ASN-ASP-CYS-ASP-CYS-GLN-ASP-ASN	1.151	1.27507	1.25116	1.5182	1.40632	1.41606
PRO-GLU-GLU-ASP-ASN-VAL-GLY-HIS-GLN-GLN	1.162	1.39257	1.26233	1.5824	1.44211	1.44072
VAL-GLY-ASN-LYS-ARG-ALA-ARG-ARG-GLU-ARG	1.212	1.34007	1.31183	1.5314	1.44138	1.42888
ARG-ARG-ASN-GLN-GLY-LYS-LEU-LYS-VAL-ARG	1.178	1.36196	1.2779	1.5708	1.51422	1.50518
ASP-ASN-THR-GLU-LEU-GLU-THR-ASN-CYS-THR	1.17	1.36979	1.27012	1.561	1.49395	1.50094
GLN-LEU-LYS-VAL-LYS-ARG-ARG-GLU-VAL-ARG	1.208	1.36308	1.30808	1.637	1.52903	1.51824
CYS-ASP-GLU-ASN-GLU-CYS-LEU-CYS-ASN-LYS	1.163	1.26464	1.26293	1.5938	1.48851	1.4814
ASP-LYS-ARG-LYS-ASN-GLN-LYS-SER-ARG-GLY	1.188	1.35544	1.2881	1.5406	1.41047	1.41852
ALA-GLN-GLN-GLU-GLY-ASN-ARG-ARG-ARG-PRO	1.211	1.3017	1.31109	1.5854	1.38827	1.38339
ASN-ALA-ALA-SER-CYS-ASN-ASN-ALA-GLN-GLY	1.244	1.36805	1.34361	1.5456	1.43373	1.42742
ASP-ASN-ALA-VAL-GLN-LYS-ARG-CYS-GLN-ASN	1.239	1.31818	1.33929	1.5686	1.39671	1.39365
VAL-LYS-LYS-VAL-ASN-GLN-ASP-LYS-GLN-LYS	1.219	1.36075	1.3192	1.5894	1.51356	1.50421
GLY-ILE-ASN-GLY-GLU-ARG-ARG-MET-PRO-LYS	1.253	1.37216	1.35275	1.577	1.48428	1.47508
ASP-ASP-CYS-THR-HIS-GLN-GLN-GLU-SER-GLN	1.235	1.37698	1.33482	1.6138	1.4241	1.40824
CYS-GLU-SER-ALA-ASP-ASP-ASP-ASN-TYR-CYS	1.258	1.42485	1.35801	1.5134	1.55696	1.5596
ALA-ARG-ARG-GLU-ARG-VAL-GLY-ASN-LYS-ARG	1.229	1.33145	1.32894	1.4352	1.41993	1.42743
ASP-GLU-GLU-ASP-CYS-GLN-PHE-GLU-VAL-PHE	1.22	1.41467	1.32015	1.5598	1.52273	1.51558
THR-GLU-ASP-ASP-GLU-TYR-MET-MET-MET-THR	1.258	1.37658	1.35801	1.4946	1.56007	1.57311
CYS-MET-ASP-GLN-ILE-SER-GLU-GLN-GLU-PRO	1.248	1.37204	1.34794	1.5612	1.55414	1.53899
ALA-ALA-VAL-GLY-GLN-ASN-ASP-GLN-LYS-ARG	1.28	1.36559	1.3798	1.5818	1.40663	1.40572
ASP-GLN-GLU-GLU-ILE-GLY-GLU-LEU-TYR-GLN	1.282	1.42376	1.38194	1.6134	1.46186	1.45666
ARG-GLY-GLN-ARG-VAL-LYS-ILE-MET-GLY-ARG	1.281	1.38346	1.38095	1.5716	1.55073	1.54748
GLY-ARG-ASP-THR-GLU-GLN-ALA-CYS-GLY-MET	1.269	1.36932	1.36922	1.522	1.42469	1.41593
GLU-ASP-LEU-GLY-ILE-ASN-GLY-ARG-ALA-ASN	1.262	1.38665	1.3623	1.632	1.4251	1.42017
ASP-THR-THR-LYS-GLN-LYS-ARG-GLY-ALA-GLY	1.284	1.34196	1.38374	1.5066	1.41682	1.39263
LEU-ALA-GLU-LYS-GLN-GLU-GLU-THR-ASN-ARG	1.274	1.36875	1.37376	1.6246	1.43821	1.44361
GLU-ARG-PRO-ASN-ASN-ASP-ASN-VAL-LEU-ARG	1.278	1.38789	1.37798	1.5324	1.477	1.47963
GLN-GLN-PRO-ALA-ASN-MET-ASP-GLU-LEU-PRO	1.29	1.36922	1.39028	1.533	1.52763	1.53027
GLU-GLY-ASP-ASN-GLN-TYR-GLY-THR-GLN-ASP	1.278	1.36985	1.37806	1.4598	1.41536	1.40767
ALA-VAL-THR-GLU-ASP-ASP-THR-SER-ASN-SER	1.323	1.40759	1.42289	1.6064	1.50441	1.49979
MET-LEU-ASN-GLY-CYS-GLU-ASN-ALA-ASN-GLU	1.318	1.42902	1.41805	1.6372	1.5132	1.50629
ASN-ASN-ALA-GLN-GLY-ASN-ALA-ALA-SER-CYS	1.317	1.39912	1.41711	1.5112	1.47243	1.46794
ASP-ASP-ASN-PRO-ALA-ASP-THR-ASN-GLN-HIS	1.316	1.4482	1.41609	1.6968	1.46623	1.45924
LYS-ALA-ILE-LYS-THR-SER-ALA-LYS-GLY-ARG	1.317	1.44192	1.41696	1.7014	1.59616	1.5889
ASN-GLN-ASN-GLN-ARG-PRO-LYS-ARG-GLU-LEU	1.323	1.41626	1.42319	1.545	1.44302	1.43471
VAL-ASN-GLU-VAL-GLN-SER-ASP-GLY-GLN-VAL	1.305	1.37873	1.40454	1.4682	1.50435	1.49674
THR-MET-ASP-ALA-ASP-GLN-LYS-GLU-SER-ASN	1.318	1.41294	1.41781	1.504	1.43562	1.42774
CYS-ILE-SER-ALA-ASP-GLN-GLU-ASN-GLU-THR	1.319	1.39671	1.41878	1.521	1.51281	1.49299
GLU-ASP-GLU-THR-GLY-GLN-LYS-CYS-CYS-GLY	1.319	1.41661	1.41859	1.6162	1.39029	1.38631
PRO-GLU-ASP-ILE-GLU-GLY-TYR-GLN-ALA-THR	1.329	1.43248	1.42914	1.6274	1.5425	1.54438
GLU-GLY-ARG-SER-ARG-VAL-MET-GLN-LYS-GLY	1.326	1.38628	1.4258	1.56	1.47555	1.48838
GLY-PHE-ARG-ILE-ARG-ARG-ALA-ARG-ASN-VAL	1.349	1.47725	1.44914	1.5716	1.61753	1.60748
ASP-THR-ASN-GLN-HIS-ASP-ASP-ASN-PRO-ALA	1.339	1.45081	1.43905	1.502	1.42944	1.42309
GLN-ASN-GLN-ILE-GLN-GLN-ASP-ASN-ARG-LEU	1.336	1.42244	1.4364	1.485	1.44201	1.44588
ARG-ILE-CYS-ARG-ASP-GLN-ARG-LYS-ALA-VAL	1.35	1.41284	1.45026	1.6036	1.55984	1.53774
CYS-ALA-ILE-VAL-GLN-GLN-ASN-GLN-SER-ASN	1.337	1.44812	1.4375	1.613	1.56063	1.55361
ASP-MET-ASP-ASP-CYS-VAL-ALA-LYS-MET-ASP	1.327	1.42196	1.42669	1.6036	1.48145	1.45989
GLU-GLU-GLN-GLN-CYS-ALA-LEU-TYR-GLY-GLU	1.346	1.503	1.44627	1.6114	1.50664	1.50373
TRP-GLY-GLU-GLU-GLU-ILE-THR-ASN-ASN-ALA	1.328	1.46934	1.42779	1.6618	1.48393	1.49114
ASP-GLU-ASN-GLU-GLY-MET-LEU-TRP-GLN-MET	1.364	1.50837	1.46416	1.7056	1.52475	1.51524
ALA-GLU-VAL-ASN-THR-CYS-ASP-ALA-MET-LEU	1.362	1.44933	1.46197	1.5896	1.5152	1.49858
ASP-VAL-SER-ILE-ASN-CYS-GLN-GLY-GLN-GLY	1.364	1.42034	1.46391	1.5356	1.48985	1.47723
ASN-ASP-ASP-ILE-ASP-PHE-GLN-ARG-ILE-GLU	1.357	1.49433	1.4572	1.6616	1.49023	1.48453
MET-GLU-GLU-GLN-ALA-HIS-CYS-CYS-ASP-ILE	1.364	1.45424	1.4643	1.711	1.60431	1.61275
TYR-GLU-ASN-ASP-THR-LYS-GLU-GLU-MET-GLN	1.365	1.44237	1.45425	1.5564	1.42542	1.42411
GLU-GLU-GLN-GLU-ASN-HIS-PHE-VAL-ASN-MET	1.358	1.44308	1.45779	1.6262	1.51864	1.53965
GLN-PRO-CYS-ILE-GLY-GLN-GLY-ASP-GLN-ALA	1.353	1.41985	1.45328	1.6404	1.50974	1.50564
GLN-ARG-TRP-ARG-ASN-ARG-ASN-VAL-ARG-GLN	1.358	1.50061	1.45811	1.5602	1.52522	1.53642
ALA-ARG-ARG-MET-PHE-LYS-PRO-ARG-MET-ASN	1.355	1.45514	1.4547	1.7492	1.60067	1.60574
ARG-LEU-THR-GLY-GLN-ASN-ARG-SER-ILE-ARG	1.384	1.44433	1.48373	1.5962	1.56646	1.56205
ASP-LYS-ASP-ASN-GLU-ARG-ILE-ASN-ARG-LEU	1.372	1.44048	1.47169	1.7032	1.40979	1.39772
VAL-MET-ALA-GLN-ASN-GLU-ASP-VAL-LEU-ALA	1.369	1.45032	1.46891	1.503	1.54026	1.55009
CYS-SER-GLY-ALA-GLU-GLN-GLY-ILE-ILE-ASP	1.38	1.43612	1.47981	1.5862	1.50778	1.49775
VAL-TYR-ALA-GLU-ILE-GLU-PRO-ASP-GLU-CYS	1.367	1.4708	1.46694	1.6214	1.61011	1.62158
GLY-GLU-ALA-ASP-CYS-LEU-CYS-GLU-ARG-LEU	1.37	1.43621	1.4705	1.4246	1.47397	1.47963
GLU-GLU-MET-ARG-ASP-GLY-PRO-ASN-ILE-PRO	1.365	1.42793	1.46458	1.514	1.49459	1.49045
ARG-GLY-LYS-PRO-GLN-LYS-MET-GLN-LEU-MET	1.366	1.41366	1.46629	1.5864	1.61693	1.61502
CYS-VAL-GLY-GLU-LEU-ASP-LYS-GLU-GLU-ARG	1.377	1.4432	1.4769	1.5466	1.45293	1.44748
ARG-ARG-MET-GLN-ARG-GLU-LYS-ASP-ASN-PRO	1.372	1.45257	1.47245	1.695	1.51139	1.51631
GLN-ASN-GLN-SER-ASN-CYS-ALA-ILE-VAL-GLN	1.4	1.4734	1.50026	1.6262	1.51228	1.5218
ASP-ILE-SER-GLU-ALA-MET-ASN-ALA-LYS-GLU	1.398	1.46592	1.49806	1.6634	1.45332	1.44734
PRO-ARG-GLU-LYS-LYS-VAL-ASN-LYS-ILE-GLY	1.387	1.48964	1.48708	1.5464	1.56594	1.55653
ILE-GLN-MET-ASP-CYS-CYS-ASP-ILE-GLU-VAL	1.394	1.45705	1.49415	1.706	1.6272	1.6121
GLN-GLU-GLN-ARG-ALA-ASP-PHE-GLU-GLN-ASN	1.388	1.45035	1.41127	1.5582	1.40883	1.4169
ASP-ASN-PRO-GLY-ASN-THR-GLU-THR-SER-SER	1.388	1.43264	1.48825	1.688	1.51006	1.51261
PRO-VAL-GLU-ALA-ASN-SER-GLU-ARG-ALA-GLU	1.397	1.49852	1.49698	1.6234	1.46693	1.45652
GLU-GLN-TYR-PRO-ILE-ASP-GLN-ILE-ASP-GLU	1.391	1.52161	1.49052	1.6522	1.53695	1.52978
ASP-GLU-MET-CYS-ASP-GLU-PRO-ILE-SER-LYS	1.391	1.472	1.49124	1.4716	1.49782	1.48744
ILE-ASN-GLN-ARG-ASN-SER-ASN-GLU-ARG-LEU	1.392	1.44823	1.49165	1.4856	1.51654	1.51998
ASN-GLN-ASP-LYS-ARG-GLY-ILE-GLU-ALA-GLU	1.408	1.47545	1.48508	1.5852	1.39718	1.37825
GLN-ILE-MET-ALA-GLY-ASN-ALA-GLU-THR-GLY	1.411	1.46168	1.51138	1.446	1.50545	1.47496
GLU-CYS-PHE-MET-THR-LYS-ARG-GLN-GLN-ARG	1.414	1.50933	1.51388	1.6516	1.54063	1.53114
ALA-GLN-ASP-VAL-ASN-LYS-ASN-LEU-GLN-MET	1.413	1.48311	1.48592	1.7584	1.46056	1.45085
ASN-ASP-LEU-VAL-GLU-GLY-ARG-ASN-ILE-ASP	1.408	1.46896	1.50844	1.6532	1.45768	1.45153
GLU-GLU-LEU-GLU-HIS-ILE-HIS-ILE-PRO-GLU	1.407	1.49111	1.50699	1.635	1.59585	1.6052
GLN-THR-ASP-ALA-ASP-ASN-LYS-GLU-HIS-GLN	1.407	1.50519	1.48499	1.5712	1.43742	1.42632
ASN-GLU-VAL-GLU-SER-PRO-THR-LEU-THR-GLN	1.403	1.47926	1.50305	1.5518	1.49745	1.48846
GLU-LEU-ASP-GLN-CYS-LYS-GLU-MET-ALA-LEU	1.408	1.43942	1.50811	1.6326	1.52336	1.51131
ARG-ALA-ARG-ASN-VAL-GLY-PHE-ARG-ILE-ARG	1.411	1.55931	1.5114	1.6988	1.60951	1.60986
MET-ASN-ALA-LYS-GLU-ASP-ILE-SER-GLU-ALA	1.415	1.49352	1.51471	1.5708	1.45926	1.46693
ASP-THR-SER-ASN-SER-ALA-VAL-THR-GLU-ASP	1.421	1.48184	1.52108	1.6882	1.48832	1.47239
ARG-MET-MET-ASN-LYS-VAL-LYS-LEU-LYS-CYS	1.42	1.51194	1.52034	1.651	1.6863	1.68722
ARG-ARG-ARG-LYS-LYS-TYR-ILE-GLN-THR-ASN	1.419	1.51797	1.51945	1.6566	1.60018	1.61273
ALA-SER-PRO-ASP-GLU-ASP-ASP-PRO-TYR-LYS	1.419	1.51872	1.5194	1.6574	1.53002	1.52915
SER-ASP-GLY-GLN-VAL-VAL-ASN-GLU-VAL-GLN	1.417	1.49564	1.51723	1.6828	1.48486	1.47373
VAL-GLN-ASP-ASP-ASN-ASN-THR-PRO-ARG-ILE	1.416	1.48322	1.51602	1.5894	1.52081	1.51591
ILE-ALA-ALA-PRO-ASN-PRO-GLN-ASN-GLN-LEU	1.421	1.46587	1.52075	1.652	1.57757	1.57527
VAL-ASP-VAL-GLY-GLU-GLU-TYR-GLN-ASN-GLY	1.421	1.48669	1.52106	1.7928	1.49675	1.50007
MET-ASN-GLY-GLN-PHE-ARG-SER-ARG-ASN-GLN	1.418	1.49215	1.51795	1.6342	1.53943	1.54106
GLY-MET-ARG-ASN-ARG-ARG-ARG-PRO-TYR-LEU	1.431	1.57347	1.53133	1.4652	1.65489	1.63948
ILE-ALA-GLN-ASN-VAL-LYS-THR-ARG-ARG-GLU	1.426	1.48854	1.52584	1.5174	1.51394	1.50321
THR-SER-MET-ASP-THR-ASP-GLU-VAL-ALA-SER	1.429	1.48821	1.52933	1.6444	1.58232	1.57927
ALA-GLN-ARG-GLY-CYS-ARG-GLU-SER-ALA-CYS	1.427	1.47052	1.52709	1.5974	1.50023	1.49821
TYR-GLU-ASP-VAL-ASP-TYR-GLY-GLU-ILE-PHE	1.429	1.56083	1.52915	1.772	1.70708	1.70591
ALA-GLN-LYS-LYS-PHE-ARG-ARG-ALA-ASP-LEU	1.426	1.50539	1.52595	1.7076	1.55138	1.53607
GLY-GLU-CYS-GLN-CYS-ASN-PRO-VAL-ARG-ARG	1.424	1.46993	1.52409	1.6594	1.49774	1.49926
ASN-GLY-ASN-PRO-ALA-LYS-SER-GLN-GLY-ASN	1.43	1.45568	1.45214	1.57	1.44328	1.45316
GLN-ARG-PRO-GLY-THR-GLY-SER-GLY-LYS-GLN	1.425	1.50538	1.52492	1.6128	1.50191	1.51744
SER-GLN-GLU-ILE-VAL-GLN-ASN-MET-ALA-ASP	1.432	1.50512	1.53201	1.6334	1.5024	1.48478
ASP-GLN-CYS-PHE-THR-GLU-GLU-GLU-TRP-SER	1.438	1.60877	1.53761	1.7604	1.66861	1.65599
GLN-CYS-PRO-TYR-CYS-ASP-ASP-GLU-ASN-GLN	1.432	1.50076	1.52813	1.5112	1.54498	1.54918
GLY-GLU-MET-ASP-GLN-ASP-ILE-ASN-TYR-PHE	1.436	1.52284	1.53636	1.682	1.64673	1.63933
SER-MET-ARG-LYS-ARG-THR-LYS-PRO-THR-VAL	1.438	1.52788	1.53799	1.5982	1.66668	1.65471
ASN-GLU-LYS-ASN-VAL-GLY-ALA-MET-LYS-MET	1.434	1.50599	1.53422	1.6182	1.51045	1.50006
HIS-ALA-VAL-SER-GLU-GLN-ASP-CYS-GLU-GLY	1.439	1.47072	1.47368	1.4972	1.47128	1.46783
ASN-GLY-GLU-PHE-GLU-GLU-LEU-TRP-GLY-GLU	1.433	1.58035	1.53291	1.6796	1.5593	1.55061
ASP-PRO-GLY-SER-SER-GLY-GLU-ARG-MET-GLY	1.438	1.49639	1.53807	1.65	1.49956	1.48646
ARG-GLY-ASN-GLU-ASN-GLN-PHE-GLY-LYS-GLN	1.439	1.52867	1.48749	1.6362	1.45634	1.45987
GLY-CYS-SER-MET-ASP-ASP-ARG-ASP-ASP-ALA	1.437	1.48553	1.50462	1.5448	1.4542	1.45365
ASN-LEU-SER-GLN-GLU-LEU-GLU-CYS-GLY-LEU	1.447	1.51579	1.54737	1.6776	1.55139	1.55676
THR-VAL-ALA-GLY-ASP-GLU-ASP-SER-MET-HIS	1.443	1.50271	1.54335	1.6448	1.60375	1.60176
ASP-GLY-SER-PRO-GLU-GLU-GLY-CYS-PHE-SER	1.448	1.51115	1.54802	1.6768	1.59254	1.58968
LEU-CYS-CYS-ALA-ARG-ARG-GLU-GLN-LYS-GLN	1.445	1.49101	1.54498	1.6742	1.53868	1.53333
LYS-THR-ALA-VAL-LYS-GLY-ASN-LYS-THR-ASN	1.441	1.50069	1.54092	1.5978	1.55573	1.53883
GLN-MET-VAL-ASN-GLY-LYS-ALA-ALA-VAL-GLY	1.446	1.49443	1.52469	1.4958	1.51214	1.48861
ASP-LEU-MET-PRO-PHE-ALA-GLN-GLN-ASP-GLN	1.445	1.48666	1.54514	1.6342	1.58076	1.56659
GLY-ASN-LYS-ILE-ASP-GLU-GLU-ILE-THR-THR	1.442	1.48597	1.5422	1.6606	1.52234	1.51348
ALA-GLN-GLN-ASP-GLN-ASP-LEU-MET-PRO-PHE	1.445	1.53972	1.54533	1.5876	1.5956	1.58313
LYS-SER-GLN-GLY-ASN-ASN-GLY-ASN-PRO-ALA	1.442	1.49345	1.54159	1.6526	1.49294	1.49607
GLU-THR-GLU-ARG-ARG-THR-ALA-GLY-GLU-VAL	1.452	1.49925	1.50259	1.5648	1.44611	1.41861
ASN-ARG-THR-MET-ALA-ILE-ARG-ALA-ILE-ILE	1.452	1.50192	1.55212	1.7214	1.63148	1.63158
HIS-CYS-THR-PRO-GLU-ASP-CYS-GLU-ILE-GLU	1.45	1.50554	1.55008	1.6838	1.5835	1.58392
ASN-PHE-ARG-GLY-ASN-VAL-GLY-SER-ARG-ARG	1.453	1.51952	1.55268	1.46	1.56139	1.57481
ALA-ASP-MET-VAL-GLU-TYR-GLY-MET-MET-ASP	1.449	1.52617	1.5489	1.5412	1.59559	1.5928
THR-LYS-LYS-GLU-ASP-LEU-ASN-ASP-PRO-GLU	1.453	1.50872	1.55304	1.6344	1.50368	1.50595
GLN-LYS-CYS-CYS-GLY-GLU-ASP-GLU-THR-GLY	1.453	1.49842	1.48627	1.4344	1.46668	1.45378
PRO-ALA-ARG-VAL-VAL-LYS-ARG-MET-ASN-PRO	1.455	1.49467	1.55472	1.6958	1.64702	1.64852
TYR-MET-GLY-GLN-ALA-GLU-GLU-MET-GLN-GLN	1.451	1.53099	1.55109	1.6154	1.54696	1.54202
ASP-ALA-ASP-THR-CYS-GLN-TYR-LEU-ILE-ASP	1.45	1.51276	1.55003	1.7348	1.58225	1.56971
LYS-THR-ARG-ARG-GLU-ILE-ALA-GLN-ASN-VAL	1.458	1.50159	1.55826	1.5428	1.5476	1.54621
GLU-ASN-TRP-THR-GLN-MET-ASP-THR-GLU-LEU	1.456	1.52495	1.55566	1.613	1.55267	1.5552
HIS-CYS-CYS-ASP-ILE-MET-GLU-GLU-GLN-ALA	1.457	1.54014	1.5569	1.631	1.54981	1.54635
GLY-CYS-ASP-ARG-ARG-ASP-ARG-MET-ARG-CYS	1.459	1.51163	1.53513	1.6268	1.52483	1.51859
ASP-VAL-GLY-GLN-ASN-CYS-ILE-ASN-GLU-MET	1.46	1.49228	1.54828	1.579	1.50056	1.49137
ASP-ILE-LEU-GLU-THR-VAL-ASN-PRO-ARG-GLU	1.459	1.48332	1.559	1.5472	1.53344	1.518
ALA-SER-CYS-THR-PRO-GLU-ARG-ASN-GLY-ARG	1.458	1.52235	1.52017	1.6356	1.48206	1.46532
LEU-ASP-GLU-HIS-ASP-LEU-ASN-ALA-ILE-ARG	1.457	1.49181	1.55694	1.6486	1.53289	1.52349
GLU-ASP-HIS-ILE-PRO-ASP-GLN-MET-VAL-ASP	1.459	1.5163	1.55922	1.5834	1.55692	1.55979
PRO-LYS-HIS-VAL-LYS-LYS-GLN-LYS-ALA-GLY	1.461	1.53407	1.5611	1.5388	1.62905	1.61301
ALA-GLU-LEU-GLN-ALA-PHE-GLU-ALA-PRO-GLY	1.462	1.5416	1.56204	1.67	1.51577	1.51204
ASP-LEU-MET-LEU-ASP-ASP-GLU-ARG-ASN-TRP	1.463	1.60856	1.56302	1.6364	1.62129	1.60867
LEU-GLU-ASP-LEU-ASP-CYS-ASP-PRO-HIS-HIS	1.463	1.57656	1.56312	1.7756	1.6693	1.6636
VAL-GLU-THR-ALA-ASP-ILE-ALA-PRO-ARG-GLY	1.465	1.50327	1.53605	1.6432	1.49985	1.48858
ASP-MET-VAL-HIS-GLU-ILE-PRO-GLN-SER-GLU	1.462	1.50315	1.56216	1.5872	1.55089	1.54425
ILE-ARG-THR-LYS-LYS-THR-SER-TYR-ARG-LYS	1.468	1.59432	1.56799	1.7278	1.72338	1.72842
MET-ASP-LYS-PRO-THR-SER-ASN-ALA-ARG-ALA	1.465	1.50397	1.5649	1.622	1.55023	1.54496
LEU-GLN-ASN-ARG-GLN-ILE-ALA-THR-SER-ASN	1.464	1.50867	1.56429	1.5848	1.55064	1.55164
TYR-GLY-MET-GLY-GLU-ASP-ALA-GLY-ILE-SER	1.464	1.50508	1.56397	1.6848	1.59687	1.59077
ASP-ILE-ASN-ASP-SER-HIS-ASP-ALA-SER-THR	1.467	1.49048	1.52109	1.6686	1.51009	1.49824
GLY-LEU-ARG-SER-GLY-VAL-GLN-ALA-ALA-MET	1.473	1.5153	1.57264	1.6066	1.56046	1.55615
GLN-ILE-GLU-PRO-ALA-THR-GLN-MET-LEU-ASN	1.472	1.50496	1.5697	1.6906	1.58656	1.58038
GLY-ALA-GLN-VAL-VAL-MET-THR-GLU-ASP-SER	1.469	1.52629	1.56907	1.5918	1.58064	1.5734
VAL-ALA-LYS-MET-ASP-ASP-MET-ASP-ASP-CYS	1.468	1.51177	1.56775	1.6708	1.58702	1.59592
ASN-ALA-VAL-THR-GLU-THR-GLN-ALA-CYS-ILE	1.472	1.53757	1.57227	1.6686	1.53999	1.52654
GLU-GLN-SER-ASP-LEU-ILE-ASP-LEU-SER-LYS	1.47	1.51154	1.53997	1.6578	1.50502	1.5102
ASP-CYS-PRO-VAL-GLU-ASN-VAL-LYS-LYS-GLN	1.468	1.49814	1.50718	1.55	1.50694	1.50212
THR-LYS-ALA-PRO-ASN-MET-LYS-LYS-VAL-MET	1.471	1.49358	1.57058	1.6544	1.63648	1.65587
PRO-CYS-PRO-ALA-ASP-GLN-MET-MET-ASP-ASN	1.468	1.49062	1.56791	1.6374	1.6283	1.62465
GLN-ALA-ARG-THR-VAL-ARG-CYS-LYS-LYS-ASP	1.469	1.48874	1.54483	1.6344	1.51732	1.52479
GLU-CYS-GLN-GLU-GLY-LYS-ASP-GLU-CYS-TYR	1.477	1.5809	1.53665	1.642	1.51198	1.51054
ASP-GLU-THR-PRO-VAL-ALA-GLU-TYR-ALA-MET	1.474	1.56684	1.57448	1.8	1.57555	1.56673
ASP-MET-LEU-MET-VAL-PRO-ASP-MET-ASP-THR	1.478	1.52541	1.57785	1.7538	1.65954	1.65113
LEU-LEU-GLY-CYS-ASP-SER-CYS-GLU-ASP-CYS	1.479	1.5072	1.57925	1.7066	1.6537	1.65263
ILE-GLN-GLN-CYS-GLU-SER-ASN-LYS-GLY-VAL	1.478	1.53202	1.56682	1.6028	1.54639	1.53481
ASN-ALA-LEU-ASN-ASN-PRO-ARG-MET-GLY-VAL	1.475	1.51507	1.57543	1.7204	1.58753	1.58408
GLN-SER-GLU-ALA-GLN-ILE-ASN-LEU-VAL-GLN	1.479	1.51575	1.52154	1.6024	1.48288	1.47932
CYS-MET-ASN-PRO-ASP-LEU-VAL-THR-GLU-ASP	1.477	1.51356	1.57721	1.6372	1.60169	1.59467
GLY-ALA-THR-PRO-ARG-LYS-ASP-CYS-ARG-GLN	1.478	1.51783	1.53935	1.676	1.47832	1.4693
ILE-LEU-PRO-ILE-ASP-ASN-MET-ILE-GLU-ASN	1.478	1.51123	1.57813	1.5958	1.67169	1.66658
GLY-ASP-HIS-PRO-GLU-ASP-MET-HIS-GLN-ASP	1.483	1.56092	1.56808	1.476	1.53526	1.53327
ASN-ILE-ILE-LYS-GLU-MET-ASP-ASP-ILE-GLN	1.483	1.51571	1.58309	1.7036	1.52413	1.51784
PRO-GLU-CYS-MET-MET-GLN-GLU-ASN-GLN-PHE	1.48	1.57013	1.58002	1.6424	1.64562	1.63562
GLY-GLN-LYS-LYS-HIS-LEU-GLY-SER-LYS-GLN	1.483	1.5632	1.58285	1.6894	1.56911	1.56256
CYS-GLU-VAL-SER-SER-ASN-ASP-ASN-GLY-ILE	1.48	1.52822	1.56022	1.5346	1.53515	1.53164
PRO-GLY-MET-GLU-LYS-ALA-GLN-ILE-GLU-CYS	1.48	1.53068	1.58007	1.6752	1.59319	1.58624
GLY-ARG-ARG-THR-CYS-GLN-ASN-ILE-ALA-CYS	1.483	1.52792	1.57241	1.4546	1.54965	1.54206
THR-ALA-GLU-LYS-LYS-ILE-ASP-ASN-ALA-GLN	1.482	1.52231	1.50571	1.7578	1.45119	1.44276
GLU-PRO-ALA-LEU-ALA-GLY-LEU-ASP-LEU-ALA	1.479	1.52545	1.57917	1.621	1.57905	1.58397
HIS-GLU-TYR-GLY-ILE-ASP-THR-GLU-LEU-GLN	1.483	1.55779	1.58317	1.7456	1.58112	1.57458
VAL-VAL-GLN-THR-GLU-LYS-GLU-ASN-CYS-ALA	1.486	1.51613	1.56447	1.6854	1.50427	1.50129
MET-ARG-PRO-GLU-SER-ALA-ASN-THR-ALA-ALA	1.488	1.53941	1.58799	1.6984	1.54843	1.55273
GLU-ASN-SER-VAL-GLN-GLU-MET-TRP-VAL-ASP	1.484	1.61501	1.58432	1.7002	1.61635	1.62617
GLU-THR-CYS-PRO-GLU-GLN-PHE-PRO-GLU-GLN	1.488	1.54294	1.56693	1.7044	1.52261	1.5033
HIS-ASP-GLN-ASP-VAL-GLN-ILE-ASP-TYR-LEU	1.485	1.62764	1.58505	1.7152	1.64839	1.65413
GLN-GLU-MET-ASP-GLU-LYS-CYS-LYS-VAL-CYS	1.485	1.49108	1.43876	1.6998	1.46729	1.47772
ASP-SER-CYS-THR-ASN-ASP-SER-GLU-TYR-THR	1.487	1.57598	1.58675	1.6108	1.58686	1.59319
THR-ASP-ALA-GLN-GLU-VAL-GLU-CYS-MET-TRP	1.484	1.59825	1.58419	1.6496	1.6455	1.65095
LYS-PRO-HIS-GLY-ARG-SER-LYS-ILE-MET-ARG	1.487	1.55067	1.58725	1.7312	1.70124	1.69178
THR-CYS-GLU-ASN-PRO-SER-CYS-GLU-ASN-ASP	1.485	1.52611	1.58517	1.5892	1.53332	1.52612
ASP-ASP-ALA-GLN-LEU-SER-LYS-ILE-VAL-THR	1.492	1.52016	1.53049	1.6944	1.52744	1.53746
GLU-THR-ILE-SER-GLU-LYS-ASP-ILE-THR-SER	1.489	1.51504	1.58212	1.7242	1.51758	1.50981
GLU-ASP-ARG-HIS-GLN-GLN-ASP-LYS-ILE-GLU	1.491	1.514	1.46565	1.6096	1.4028	1.40033
PHE-ASN-LYS-ASN-THR-LYS-ASN-ILE-ARG-ALA	1.489	1.55015	1.58898	1.5816	1.58791	1.58809
ILE-LYS-GLN-THR-GLU-ILE-SER-ARG-THR-LYS	1.491	1.51399	1.59108	1.621	1.56772	1.56757
GLU-GLN-ALA-ALA-VAL-SER-HIS-GLY-ILE-ASP	1.491	1.55571	1.59104	1.7434	1.53961	1.53314
LYS-ILE-LYS-CYS-ALA-VAL-ILE-ARG-LYS-THR	1.489	1.55895	1.58894	1.736	1.70862	1.7032
THR-ASN-GLY-ASP-LYS-ASP-PRO-ASN-ILE-ALA	1.49	1.55151	1.55482	1.6678	1.48133	1.4862
GLU-LYS-LYS-LEU-ASP-ASP-ARG-ARG-ASN-SER	1.488	1.52239	1.48308	1.495	1.45126	1.44505
ARG-CYS-GLY-ARG-THR-VAL-ALA-ASN-GLU-ALA	1.492	1.52537	1.59172	1.653	1.53019	1.52388
ILE-GLN-VAL-ASP-GLU-ALA-VAL-GLN-SER-ILE	1.497	1.50167	1.56492	1.7464	1.556	1.55115
SER-SER-ASN-ALA-ASN-TYR-GLU-MET-GLN-ASP	1.494	1.54735	1.59212	1.609	1.54642	1.54651
PRO-GLU-LYS-THR-ILE-SER-ASN-LEU-LYS-LYS	1.493	1.54494	1.59285	1.7156	1.60173	1.59393
GLU-ALA-MET-MET-ASN-ASN-LYS-PRO-ARG-SER	1.496	1.49611	1.57689	1.5288	1.54767	1.55054
VAL-LYS-LYS-GLU-ALA-LYS-ASP-ASP-ARG-GLY	1.498	1.53849	1.48611	1.4108	1.45481	1.46275
GLY-CYS-GLU-VAL-PRO-ASP-ASN-PRO-LYS-ARG	1.494	1.52571	1.56456	1.5972	1.51936	1.50448
ALA-ASN-ALA-PHE-VAL-ASP-ALA-GLY-ALA-CYS	1.496	1.5684	1.59018	1.5812	1.56948	1.55965
GLY-ASN-GLU-SER-LEU-LYS-CYS-ALA-LYS-GLU	1.497	1.52647	1.55005	1.7074	1.46336	1.46852
ASP-GLY-ASP-LYS-VAL-GLY-TYR-ALA-THR-GLU	1.498	1.57995	1.55212	1.6492	1.50368	1.48436
ALA-MET-GLY-MET-CYS-GLN-GLN-ALA-GLY-PRO	1.498	1.52892	1.58281	1.642	1.54491	1.53107
CYS-GLU-ARG-GLU-CYS-ASN-PRO-LYS-LYS-THR	1.502	1.52633	1.49339	1.5886	1.51695	1.53302
ASN-ASP-ARG-VAL-GLN-PHE-ASP-ASN-CYS-GLY	1.502	1.57863	1.53751	1.6466	1.5173	1.52253
ILE-GLU-ILE-PRO-THR-LEU-GLU-GLN-CYS-MET	1.502	1.55797	1.60214	1.6782	1.66295	1.66687
VAL-GLU-PRO-ASP-SER-SER-TRP-ALA-GLU-PRO	1.501	1.58667	1.60141	1.6572	1.62319	1.62458
GLY-ASP-CYS-ASP-VAL-ASP-SER-ALA-PHE-TYR	1.501	1.6531	1.60118	1.7066	1.68411	1.6835
PHE-LEU-HIS-GLU-ASP-GLU-PRO-ILE-ASP-MET	1.502	1.58854	1.60194	1.6736	1.69466	1.70364
LYS-ARG-LYS-LYS-GLY-ASP-ASP-PRO-SER-ASN	1.499	1.54382	1.5468	1.685	1.52908	1.51907
ASN-GLU-PHE-ALA-MET-MET-GLY-CYS-GLU-MET	1.503	1.57782	1.60286	1.752	1.59664	1.59995
GLN-GLU-GLY-TRP-GLU-CYS-MET-THR-LEU-GLY	1.502	1.55728	1.58388	1.6526	1.56569	1.57947
ARG-PRO-ALA-GLN-ASP-GLY-SER-VAL-ASP-GLY	1.501	1.53772	1.54896	1.675	1.51834	1.52366
ARG-ASN-CYS-ASN-VAL-GLN-GLU-LYS-MET-GLN	1.505	1.53962	1.52142	1.5554	1.50152	1.48365
LEU-SER-ASP-GLU-GLU-ILE-GLY-VAL-SER-TYR	1.506	1.56574	1.59936	1.6716	1.63764	1.645
CYS-ASN-GLN-LYS-CYS-ARG-GLY-ALA-GLU-CYS	1.504	1.53918	1.58344	1.6676	1.55139	1.54849
GLN-THR-ASN-VAL-LYS-LYS-ASP-SER-LYS-ASN	1.506	1.50502	1.47452	1.7244	1.48389	1.48135
ARG-SER-ARG-ASN-CYS-GLN-MET-THR-VAL-PRO	1.503	1.56748	1.60314	1.6462	1.6275	1.63241
ARG-GLY-THR-LYS-SER-HIS-ALA-GLY-THR-LYS	1.507	1.56	1.60682	1.6048	1.6061	1.59433
ASP-GLU-ASN-CYS-PHE-ILE-ILE-ALA-ASN-SER	1.506	1.55416	1.58691	1.6156	1.56371	1.55515
ASP-ILE-GLY-PHE-CYS-ASN-GLU-ASP-VAL-LYS	1.503	1.54057	1.60292	1.6606	1.59832	1.59023
GLN-MET-MET-ASP-ASN-PRO-CYS-PRO-ALA-ASP	1.506	1.53941	1.57548	1.5376	1.57273	1.56704
VAL-GLU-GLU-ASN-ASP-ARG-PRO-TRP-ILE-GLN	1.505	1.61982	1.53829	1.66	1.54748	1.53489
ALA-ASN-MET-VAL-GLY-GLY-LYS-THR-SER-ALA	1.508	1.52975	1.60387	1.7556	1.53926	1.54177
ARG-ILE-LYS-LYS-PRO-CYS-ASN-MET-GLN-ILE	1.508	1.55172	1.60802	1.7006	1.70553	1.68337
ALA-ASP-MET-GLY-GLU-ARG-LEU-ASN-CYS-LYS	1.509	1.49993	1.52525	1.4922	1.4795	1.47027
VAL-CYS-ARG-GLY-VAL-LYS-ILE-ASN-ARG-ASP	1.509	1.52667	1.60945	1.709	1.57301	1.57716
MET-ASP-THR-GLU-LEU-GLU-ASN-TRP-THR-GLN	1.51	1.62731	1.61016	1.6566	1.59721	1.58946
ARG-ASP-ARG-MET-SER-GLY-VAL-ALA-LYS-THR	1.508	1.54173	1.60776	1.6718	1.56721	1.58209
GLU-GLU-ARG-TYR-CYS-VAL-GLY-GLY-GLN-LEU	1.511	1.5487	1.53376	1.5696	1.52349	1.53297
ALA-VAL-SER-GLN-TYR-ALA-GLN-ALA-ALA-LYS	1.509	1.55573	1.6094	1.637	1.57379	1.56078
ASP-ILE-ASN-SER-THR-ILE-GLU-GLY-VAL-PRO	1.51	1.53512	1.60679	1.7708	1.58191	1.57826
GLY-PRO-HIS-GLY-ASP-CYS-ALA-ASN-CYS-GLY	1.51	1.54888	1.60982	1.6576	1.59701	1.58047
ASN-ILE-CYS-MET-GLU-LYS-ALA-GLU-VAL-GLY	1.513	1.5279	1.50052	1.4886	1.5008	1.48595
ASP-PRO-GLY-ASN-GLU-SER-GLN-TRP-GLN-ARG	1.514	1.58865	1.51353	1.6216	1.50775	1.48622
GLU-ASN-PRO-ASP-ILE-HIS-SER-LEU-ASP-THR	1.512	1.55639	1.59645	1.6908	1.59094	1.6072
ALA-ASN-ASN-VAL-LYS-ALA-THR-ARG-ASP-ASP	1.514	1.53836	1.50956	1.6218	1.44656	1.44397
LYS-ASN-HIS-LYS-ASP-THR-LYS-ASN-PRO-LYS	1.512	1.56503	1.59416	1.6836	1.58936	1.58909
ASP-LEU-ARG-CYS-GLY-ARG-ALA-GLU-GLU-PRO	1.514	1.54885	1.51125	1.596	1.47616	1.45567
GLU-GLU-PHE-LEU-LYS-ARG-ALA-ALA-LYS-ASN	1.512	1.572	1.54979	1.6422	1.47486	1.46578
GLU-GLU-MET-PHE-PRO-GLY-SER-ILE-ASP-ASN	1.512	1.5877	1.58059	1.573	1.57343	1.57588
ASN-LYS-LYS-PRO-ILE-ALA-ASN-PRO-GLN-PRO	1.514	1.54667	1.61417	1.6976	1.60253	1.58187
ALA-TYR-ARG-ASN-ILE-THR-ARG-PRO-ALA-ARG	1.513	1.54164	1.57347	1.6414	1.57274	1.54942
LEU-ARG-GLY-GLU-ILE-CYS-ASN-LEU-ARG-ARG	1.517	1.53126	1.56673	1.6784	1.56069	1.5649
LYS-LYS-PHE-PRO-ILE-GLY-LYS-ARG-THR-GLY	1.518	1.60264	1.61802	1.7018	1.66404	1.65167
GLY-ASN-LYS-LEU-SER-ASN-GLY-GLU-ASP-ALA	1.517	1.56269	1.54875	1.7234	1.46268	1.4572
GLY-ASN-THR-VAL-VAL-LYS-LYS-GLU-ASN-ASP	1.518	1.52574	1.52713	1.5476	1.45553	1.4525
ASP-LEU-ARG-VAL-LYS-THR-GLY-ILE-GLY-ALA	1.515	1.55542	1.54165	1.6386	1.53442	1.5322
ASN-ASP-THR-VAL-GLN-MET-CYS-GLY-SER-MET	1.515	1.55329	1.61514	1.674	1.59713	1.60134
ASP-VAL-GLU-GLY-PHE-THR-GLY-ALA-THR-PRO	1.515	1.55177	1.57074	1.7022	1.55567	1.53685
ASP-PRO-ASP-LYS-GLN-ALA-CYS-GLY-HIS-ASP	1.515	1.57363	1.59068	1.6552	1.56399	1.55472
PHE-GLU-SER-THR-GLY-ASN-GLU-ARG-ALA-GLN	1.516	1.56532	1.53114	1.651	1.47247	1.45808
ASP-LYS-GLU-GLU-ILE-HIS-THR-ILE-VAL-GLN	1.515	1.52383	1.49332	1.563	1.51712	1.51306
SER-GLY-THR-GLU-GLN-TRP-VAL-ASP-GLN-GLU	1.521	1.58646	1.57236	1.7844	1.54307	1.54779
ASP-CYS-GLN-GLU-TYR-PRO-ILE-ASP-ASN-ILE	1.52	1.56124	1.61999	1.732	1.61294	1.61679
ARG-LEU-VAL-ARG-LEU-LYS-ARG-TYR-LYS-VAL	1.519	1.66456	1.61929	1.7598	1.76056	1.75933
LYS-GLU-ASN-ASN-ASN-PHE-ILE-CYS-LYS-ARG	1.519	1.57716	1.55643	1.6722	1.5589	1.56465
SER-VAL-ALA-SER-THR-ASN-GLU-ASN-GLN-MET	1.521	1.54307	1.59134	1.601	1.55731	1.55986
GLU-GLY-VAL-THR-GLN-GLU-PRO-ASN-GLU-TRP	1.52	1.60899	1.59968	1.6056	1.57645	1.55985
CYS-SER-ARG-VAL-ALA-ARG-TYR-LYS-LYS-PRO	1.521	1.60004	1.62136	1.6902	1.71465	1.72333
LYS-GLN-ILE-TRP-ASN-GLN-LYS-GLN-ASN-ALA	1.519	1.59388	1.5911	1.6968	1.5642	1.57278
ARG-TYR-THR-ALA-GLY-ILE-ARG-LYS-ALA-ASN	1.521	1.56302	1.58906	1.6114	1.59232	1.5834
VAL-LYS-ALA-LEU-ILE-ILE-ALA-ILE-GLN-ARG	1.521	1.57309	1.62143	1.6952	1.64246	1.63481
CYS-ASP-ASP-CYS-HIS-TYR-ASP-VAL-GLU-HIS	1.523	1.60761	1.62295	1.7064	1.68981	1.69005
GLU-VAL-LEU-ASP-MET-SER-ASN-PRO-SER-GLY	1.524	1.54737	1.60286	1.6714	1.57105	1.56099
PHE-THR-ALA-ALA-VAL-GLN-GLN-GLN-GLU-MET	1.522	1.58379	1.60718	1.666	1.57332	1.5649
TYR-SER-ILE-PRO-ASP-CYS-THR-ASN-GLU-GLU	1.522	1.61262	1.62238	1.6558	1.64322	1.63222
ASN-ALA-ALA-SER-LEU-PRO-SER-MET-ASN-GLU	1.524	1.55488	1.60941	1.525	1.56966	1.58573
GLY-ASP-GLU-PHE-SER-GLN-MET-PRO-ASP-LYS	1.523	1.59334	1.58568	1.697	1.54596	1.53518
THR-MET-THR-ASN-HIS-LYS-VAL-ARG-SER-ARG	1.525	1.53212	1.62489	1.6806	1.62896	1.62444
ALA-TYR-ASP-ILE-GLY-VAL-PHE-GLU-GLN-GLY	1.523	1.60312	1.61695	1.7322	1.62076	1.60522
GLY-PHE-THR-GLY-ALA-SER-ASN-ARG-GLU-GLY	1.523	1.56399	1.58448	1.6424	1.53421	1.52569
TYR-LEU-GLN-LYS-LYS-ARG-GLU-GLY-LEU-ALA	1.526	1.5809	1.6261	1.7232	1.63368	1.63379
HIS-ASP-GLU-MET-PHE-MET-ILE-GLU-ASP-PHE	1.526	1.61997	1.62592	1.7286	1.73665	1.73389
ASN-GLY-TYR-GLN-SER-ILE-LEU-LYS-LYS-ARG	1.526	1.58673	1.61828	1.5854	1.62807	1.61746
ALA-CYS-GLU-PRO-LYS-LYS-THR-ARG-CYS-ALA	1.527	1.53499	1.5665	1.595	1.50926	1.50325
LEU-LYS-VAL-PRO-LYS-TYR-ARG-ARG-GLN-VAL	1.527	1.56967	1.62691	1.6632	1.69637	1.68786
MET-VAL-GLN-CYS-LYS-GLU-GLU-ASP-ARG-LEU	1.528	1.55999	1.62768	1.6386	1.58943	1.58804
ASP-GLU-THR-LEU-LEU-GLY-LEU-GLY-TYR-MET	1.526	1.60544	1.62605	1.5802	1.64992	1.64586
ASN-PRO-VAL-ARG-ARG-GLY-GLU-CYS-GLN-CYS	1.526	1.56344	1.61657	1.7134	1.58673	1.5759
CYS-SER-HIS-ASP-CYS-ASN-SER-GLY-ASP-SER	1.526	1.56819	1.62571	1.7214	1.6325	1.63147
SER-ASN-THR-THR-ASN-GLN-ASP-SER-ASP-VAL	1.527	1.50726	1.57407	1.6828	1.52274	1.52057
GLY-SER-THR-ALA-ASP-VAL-GLU-LYS-HIS-GLY	1.528	1.62328	1.5883	1.747	1.55745	1.544
GLY-LEU-LYS-MET-THR-GLU-ALA-GLY-GLU-LEU	1.531	1.54527	1.61057	1.6238	1.57326	1.55229
ALA-ARG-PRO-ARG-LEU-GLN-HIS-VAL-SER-LYS	1.529	1.55888	1.62912	1.5592	1.66639	1.67104
ASP-MET-VAL-ARG-GLU-GLN-SER-GLY-ILE-SER	1.529	1.51784	1.54432	1.6112	1.51897	1.50806
ASP-VAL-ASN-GLU-PHE-ILE-PHE-ALA-GLN-ASP	1.53	1.59404	1.58559	1.6288	1.58295	1.57447
TYR-ARG-LYS-PRO-ARG-MET-LYS-LEU-GLN-GLY	1.53	1.57943	1.63034	1.8522	1.64995	1.64787
ALA-GLU-ALA-ASP-THR-PHE-GLU-GLU-PHE-TRP	1.531	1.62812	1.6311	1.5706	1.68006	1.68626
LYS-VAL-LYS-TYR-LYS-ILE-ASN-CYS-LEU-ARG	1.53	1.62979	1.63003	1.7716	1.76496	1.75875
ALA-GLN-CYS-ARG-ASN-MET-GLN-MET-LYS-GLU	1.529	1.55178	1.55397	1.6362	1.51059	1.51621
GLN-THR-VAL-ALA-GLN-GLN-GLY-VAL-PHE-GLY	1.531	1.63873	1.60186	1.6456	1.60775	1.59719
GLN-ILE-GLN-SER-ILE-SER-GLY-VAL-ARG-ASN	1.529	1.55163	1.58449	1.7492	1.57478	1.58095
GLY-ILE-THR-THR-GLU-GLU-CYS-LEU-SER-MET	1.531	1.55058	1.62915	1.5202	1.60363	1.59708
ASP-ASP-ILE-GLY-ASP-PRO-ILE-PHE-ASP-LYS	1.533	1.61674	1.63299	1.7798	1.5948	1.59044
ASN-GLY-ASN-SER-ASP-TRP-SER-GLU-GLY-LEU	1.535	1.59207	1.5818	1.661	1.54445	1.55349
ARG-CYS-CYS-PRO-GLN-LEU-TRP-ARG-GLN-ARG	1.533	1.61803	1.63307	1.6998	1.68161	1.68096
CYS-CYS-LYS-SER-VAL-ARG-SER-GLN-ASP-ARG	1.532	1.56619	1.61412	1.7454	1.5996	1.5977
LYS-GLN-SER-ALA-LYS-GLN-ARG-GLY-PHE-LEU	1.534	1.60248	1.63428	1.6738	1.63331	1.61801
GLU-LYS-GLN-GLU-GLU-GLN-PHE-THR-TRP-GLU	1.532	1.63127	1.56392	1.6554	1.55653	1.56296
ASP-PRO-VAL-HIS-VAL-GLU-MET-GLU-TYR-GLY	1.533	1.64933	1.63268	1.741	1.69033	1.67562
VAL-THR-CYS-GLN-SER-ARG-GLY-SER-CYS-GLN	1.534	1.58382	1.63434	1.7488	1.61805	1.60717
LEU-GLN-LEU-ARG-GLY-CYS-LYS-SER-ALA-CYS	1.532	1.55669	1.63188	1.5472	1.6663	1.66288
GLU-TYR-ASP-GLU-HIS-ASP-CYS-CYS-ARG-GLY	1.535	1.54111	1.52825	1.7374	1.5383	1.55047
ASN-ARG-THR-LEU-THR-LYS-VAL-THR-ASN-CYS	1.537	1.56117	1.63723	1.6566	1.62008	1.63369
ASP-GLN-PRO-PRO-GLU-ASP-ARG-TRP-GLN-THR	1.536	1.61765	1.52937	1.5522	1.53099	1.5237
PRO-ALA-ASN-MET-SER-ILE-GLN-PRO-GLU-GLU	1.536	1.55203	1.63628	1.7104	1.59318	1.58313
GLU-SER-LEU-PHE-GLU-ILE-HIS-ASN-GLN-GLU	1.536	1.55665	1.58713	1.5976	1.60401	1.59561
ASN-ASN-MET-LYS-TYR-ARG-PRO-ASP-GLY-ASN	1.537	1.59215	1.60643	1.698	1.57447	1.58411
PRO-ASN-GLN-ALA-ASP-GLN-LEU-CYS-ILE-PRO	1.535	1.5471	1.62007	1.617	1.62719	1.61677
VAL-ASP-LEU-ASP-VAL-LYS-CYS-GLU-PRO-MET	1.535	1.54835	1.61241	1.7256	1.598	1.59832
ASN-GLN-ALA-ASP-LYS-GLN-SER-ILE-CYS-PRO	1.537	1.56166	1.54103	1.7502	1.50303	1.50684
ALA-GLN-GLU-VAL-ASP-MET-LEU-GLN-SER-PHE	1.537	1.59032	1.60051	1.6922	1.61874	1.60303
GLU-LEU-VAL-VAL-ASN-GLN-GLY-GLU-LYS-THR	1.54	1.54907	1.51946	1.6702	1.5073	1.50947
GLN-ILE-SER-ASN-GLN-PRO-ASN-MET-VAL-GLY	1.538	1.55289	1.60414	1.5902	1.5923	1.57933
CYS-ASN-LEU-ARG-ARG-LEU-ARG-GLY-GLU-ILE	1.538	1.54179	1.63806	1.654	1.61623	1.60286
ARG-LEU-TYR-GLY-LYS-GLY-ILE-VAL-GLY-ARG	1.54	1.62411	1.64027	1.673	1.66197	1.66393
ARG-GLN-GLN-ALA-THR-LEU-SER-ASN-VAL-GLY	1.538	1.57919	1.58831	1.7696	1.55452	1.56096
TYR-GLU-ARG-ARG-LYS-LEU-ILE-CYS-ALA-ARG	1.539	1.59903	1.60093	1.6352	1.60201	1.60975
LEU-ASP-PRO-LEU-GLY-GLU-PHE-CYS-GLY-ALA	1.538	1.62935	1.63843	1.7336	1.67663	1.6851
MET-MET-ALA-TRP-MET-GLU-CYS-GLU-GLN-ASP	1.54	1.60617	1.64008	1.7208	1.64809	1.65397
LYS-GLU-SER-GLY-LYS-LEU-ASP-ILE-GLU-LEU	1.539	1.56892	1.57514	1.6514	1.53317	1.52876
ASN-GLU-THR-GLY-GLN-VAL-PHE-GLU-SER-PRO	1.538	1.60203	1.58264	1.657	1.55924	1.56191
GLY-HIS-ASP-GLY-GLU-LYS-LEU-GLN-THR-VAL	1.541	1.53976	1.56551	1.7468	1.52331	1.50644
ASP-THR-CYS-MET-ASN-ASN-GLN-SER-PHE-ASP	1.541	1.60589	1.62335	1.7128	1.61473	1.60759
ASN-LYS-GLU-HIS-GLN-GLN-THR-ASP-ALA-ASP	1.541	1.57525	1.53825	1.6294	1.44016	1.43368
ASP-MET-THR-ALA-LEU-ILE-ALA-GLY-ALA-LYS	1.542	1.55166	1.58006	1.6378	1.54657	1.52795
ILE-ASN-ARG-ARG-GLY-ARG-CYS-CYS-GLU-LEU	1.54	1.57307	1.64019	1.5526	1.60442	1.60869
GLY-THR-ASN-TYR-HIS-ARG-ALA-ARG-ARG-MET	1.543	1.61249	1.63607	1.6336	1.61969	1.61798
ASP-HIS-SER-THR-HIS-GLY-GLU-TYR-ASP-VAL	1.543	1.63083	1.64323	1.7268	1.71352	1.70863
TYR-VAL-LYS-ASN-ARG-ALA-ALA-ARG-CYS-SER	1.543	1.60294	1.64263	1.6992	1.67765	1.66074
GLY-GLY-ALA-ASN-THR-ALA-ASN-THR-VAL-PRO	1.541	1.56442	1.58407	1.705	1.53719	1.53446
ARG-ARG-VAL-LEU-MET-GLY-ASP-GLN-ALA-ALA	1.54	1.56762	1.58207	1.6908	1.53074	1.53334
MET-THR-LEU-ALA-ALA-GLY-ARG-LEU-GLY-ARG	1.544	1.55616	1.6292	1.6612	1.59734	1.59141
MET-ARG-PHE-LYS-CYS-GLN-ASN-ASP-MET-ARG	1.545	1.62778	1.63875	1.6374	1.64788	1.64059
MET-VAL-GLU-GLU-TRP-ASP-ARG-ASN-ARG-GLU	1.546	1.58841	1.53222	1.6366	1.51473	1.51514
ALA-GLU-ASN-TYR-TRP-ASP-TRP-GLY-GLU-GLU	1.544	1.60241	1.63592	1.7178	1.60178	1.60867
ASP-LEU-ALA-ASN-THR-ILE-GLY-ARG-ILE-GLU	1.544	1.57248	1.55949	1.7204	1.5125	1.50545
ASN-ASP-SER-CYS-ASN-GLN-PRO-ILE-GLY-LYS	1.544	1.55101	1.54751	1.5998	1.50333	1.50643
GLU-ASN-ALA-LEU-ALA-LYS-LYS-ILE-ILE-LEU	1.544	1.54785	1.61683	1.7158	1.55507	1.56931
GLY-LEU-ASP-ILE-GLN-VAL-LYS-ASN-ALA-LEU	1.545	1.56495	1.59295	1.5196	1.56356	1.55154
ARG-THR-GLU-ASP-ALA-THR-ASP-GLY-LYS-LYS	1.545	1.55528	1.47137	1.5702	1.42515	1.42379
GLU-THR-MET-TYR-MET-THR-GLU-GLN-VAL-GLU	1.545	1.58837	1.63529	1.6736	1.62344	1.62422
MET-ASP-THR-CYS-MET-ARG-VAL-LYS-GLN-ALA	1.546	1.55647	1.62783	1.6012	1.58441	1.58132
LYS-GLU-ARG-LYS-GLU-ARG-THR-THR-TRP-ARG	1.546	1.65695	1.57481	1.6632	1.56187	1.5671
GLY-PRO-ARG-ASP-ILE-LYS-GLN-ARG-TRP-GLY	1.548	1.64167	1.60373	1.732	1.58817	1.57753
HIS-SER-ASP-GLN-GLY-GLU-HIS-ASP-MET-TYR	1.548	1.61745	1.64812	1.7552	1.72118	1.71346
ASP-PHE-GLY-ALA-ARG-LYS-LYS-TRP-ILE-ARG	1.548	1.64708	1.64802	1.6224	1.65421	1.64172
ARG-PRO-GLU-LEU-PRO-LYS-GLN-PRO-ALA-THR	1.547	1.55998	1.64701	1.658	1.61652	1.60055
ASP-ALA-GLY-ALA-CYS-ALA-ASN-ALA-PHE-VAL	1.547	1.60566	1.62867	1.5444	1.60295	1.59018
THR-LYS-ASN-VAL-MET-LYS-LYS-LEU-SER-LEU	1.546	1.56675	1.64631	1.6432	1.68075	1.69226
ALA-SER-GLU-LEU-ASP-TRP-MET-THR-ASN-GLY	1.547	1.61858	1.59986	1.5684	1.57431	1.57421
LEU-CYS-GLU-ARG-LEU-GLY-GLU-ALA-ASP-CYS	1.547	1.57303	1.59836	1.6518	1.57385	1.57706
CYS-ASP-ARG-MET-LYS-GLY-SER-ILE-LYS-ALA	1.549	1.57398	1.61656	1.6214	1.56716	1.58355
ARG-GLN-ASN-PRO-SER-LEU-LEU-GLY-ALA-CYS	1.549	1.56232	1.64279	1.6094	1.63263	1.6202
ASN-HIS-ASP-THR-ALA-GLU-VAL-GLU-HIS-LEU	1.55	1.60776	1.65045	1.7284	1.63151	1.62893
GLN-GLY-ASN-ILE-ASP-THR-LYS-ALA-TYR-ASP	1.55	1.62841	1.57391	1.6564	1.54707	1.5463
PRO-GLN-ASN-ILE-SER-GLN-GLY-THR-ALA-THR	1.55	1.54917	1.57385	1.6252	1.58794	1.58282
ASN-ALA-THR-GLU-TYR-ALA-ASN-GLU-GLY-HIS	1.55	1.5938	1.58254	1.6956	1.55084	1.55516
THR-TYR-VAL-ASP-LEU-ALA-GLN-ASP-GLY-LEU	1.55	1.61233	1.65022	1.8234	1.63739	1.64524
GLY-THR-CYS-ALA-LEU-ALA-ASN-GLN-LYS-LEU	1.551	1.57365	1.64221	1.7052	1.58158	1.5745
ARG-ASN-GLU-TRP-VAL-GLN-GLU-GLY-GLN-GLU	1.551	1.59544	1.50764	1.528	1.46814	1.46228
GLY-ARG-LEU-ASP-THR-ALA-LYS-GLU-ALA-CYS	1.549	1.56687	1.55515	1.611	1.5024	1.50338
ASP-PRO-GLN-ASN-GLU-ASN-ALA-GLY-PHE-HIS	1.553	1.60387	1.60932	1.674	1.60037	1.58129
THR-GLY-ILE-GLY-ALA-ASP-LEU-ARG-VAL-LYS	1.552	1.58307	1.62268	1.662	1.59323	1.59633
VAL-ASN-SER-MET-GLY-VAL-GLY-ARG-ALA-GLN	1.554	1.56497	1.57284	1.6628	1.5451	1.5365
GLU-ASP-GLY-LYS-MET-ASP-ASN-ILE-GLN-PHE	1.552	1.62697	1.57646	1.7274	1.54794	1.54382
GLN-HIS-ARG-ASP-MET-GLU-CYS-GLY-ALA-SER	1.552	1.58803	1.57024	1.4644	1.5651	1.57434
THR-THR-HIS-ASN-GLU-MET-CYS-GLU-ALA-ALA	1.553	1.57574	1.61877	1.6978	1.56291	1.55607
CYS-GLU-ARG-GLU-PHE-ALA-ARG-LYS-LEU-GLY	1.554	1.57945	1.52287	1.636	1.52623	1.52909
ASN-LEU-GLU-ARG-GLU-SER-ASN-GLN-THR-PHE	1.553	1.59179	1.55132	1.7516	1.55093	1.54134
ASP-ASN-ASP-GLN-GLY-ILE-VAL-ILE-PHE-PRO	1.552	1.60256	1.63059	1.7334	1.64453	1.64049
SER-ILE-CYS-HIS-MET-ARG-ALA-LYS-ARG-GLN	1.553	1.59997	1.6531	1.6858	1.64719	1.63167
GLU-PHE-CYS-GLY-ALA-LEU-ASP-PRO-LEU-GLY	1.555	1.58816	1.65537	1.6428	1.64462	1.64473
GLN-ILE-ASN-GLN-ASN-HIS-ASN-LYS-MET-ASN	1.555	1.54882	1.50524	1.6286	1.53475	1.52653
ARG-GLY-TRP-LYS-ASN-LYS-ALA-VAL-ALA-MET	1.555	1.58615	1.6036	1.5612	1.62798	1.62961
TRP-ASP-ILE-ALA-THR-SER-ASP-GLU-LEU-ALA	1.555	1.6513	1.64232	1.6536	1.63462	1.63371
GLU-PRO-ARG-CYS-ASN-ASN-PRO-ALA-GLY-SER	1.555	1.5651	1.59586	1.575	1.5363	1.53941
THR-CYS-SER-THR-GLY-SER-LYS-LYS-ASN-MET	1.555	1.58676	1.65537	1.707	1.62383	1.62336
LEU-PRO-MET-ASP-MET-GLN-ASP-LYS-LEU-ASP	1.554	1.57505	1.59789	1.5468	1.61512	1.60708
SER-MET-GLN-ALA-ASN-GLN-MET-ASN-LEU-LEU	1.555	1.56872	1.62357	1.7344	1.61662	1.61467
ASN-PHE-LEU-ASP-LEU-MET-GLN-GLN-VAL-GLU	1.554	1.60077	1.65082	1.686	1.63795	1.64148
ARG-ALA-PRO-GLN-HIS-ASP-ARG-ASP-GLU-GLY	1.555	1.58591	1.51942	1.713	1.48403	1.48744
PRO-ASP-THR-GLU-SER-ARG-MET-MET-THR-ALA	1.556	1.57452	1.63912	1.6144	1.58182	1.58351
SER-GLU-TYR-ARG-ASN-MET-GLU-MET-GLN-GLY	1.557	1.61956	1.58479	1.71	1.55104	1.54985
ILE-TRP-GLU-GLY-HIS-ASP-PRO-ILE-GLU-GLU	1.557	1.61551	1.64462	1.6466	1.64194	1.64823
PRO-ARG-THR-ILE-ASP-GLN-GLN-ILE-SER-LYS	1.556	1.54378	1.5983	1.634	1.60335	1.6008
GLY-LYS-GLN-GLY-ASN-TRP-ASN-ALA-ARG-SER	1.557	1.595	1.59661	1.6738	1.56502	1.56715
ARG-GLN-ALA-MET-GLY-PRO-VAL-CYS-ALA-LEU	1.557	1.57882	1.65267	1.663	1.64322	1.64093
ILE-ARG-MET-CYS-GLU-ASP-GLN-VAL-GLN-ALA	1.558	1.56342	1.53061	1.573	1.52353	1.5201
LYS-LYS-LEU-SER-LEU-THR-LYS-ASN-VAL-MET	1.557	1.59946	1.6572	1.6598	1.71728	1.72253
GLY-LYS-ASN-HIS-ALA-THR-LYS-LYS-ASN-ASP	1.557	1.58827	1.57597	1.667	1.51318	1.51127
MET-LEU-GLY-ASP-HIS-ASN-THR-LYS-LYS-LYS	1.556	1.59544	1.63306	1.6768	1.61704	1.62116
LEU-LYS-ALA-CYS-GLN-VAL-GLY-ASN-GLU-GLU	1.558	1.57439	1.58526	1.683	1.53263	1.52822
ASP-MET-VAL-ALA-SER-ASN-LEU-ASN-THR-ARG	1.558	1.574	1.58438	1.68	1.53763	1.50794
GLN-ILE-GLU-CYS-ASN-CYS-GLY-GLU-THR-ARG	1.559	1.54578	1.48586	1.6048	1.47499	1.46214
GLN-GLN-GLN-GLU-MET-PHE-THR-ALA-ALA-VAL	1.558	1.58387	1.59509	1.7458	1.57955	1.58104
CYS-GLU-ARG-MET-GLN-ARG-GLN-LYS-HIS-PRO	1.558	1.61921	1.59063	1.6732	1.59733	1.59948
LEU-ALA-VAL-MET-ALA-THR-GLU-GLY-ASN-SER	1.56	1.58506	1.6517	1.6794	1.62614	1.62185
ASP-ASP-ASP-ILE-LYS-ASP-HIS-THR-ARG-PRO	1.559	1.57215	1.55591	1.7544	1.51454	1.51232
THR-ALA-GLY-ASN-LYS-ASP-SER-ILE-LYS-ILE	1.56	1.58912	1.64938	1.6182	1.59418	1.59856
CYS-TYR-GLU-GLY-ALA-GLY-SER-ASN-SER-ALA	1.56	1.59249	1.62938	1.618	1.5763	1.5882
ASP-ASN-PRO-CYS-TYR-GLU-GLU-GLY-TYR-ILE	1.559	1.66053	1.65888	1.658	1.71133	1.70784
TRP-GLU-SER-GLU-PHE-HIS-GLY-SER-ASP-PRO	1.56	1.61835	1.66003	1.7326	1.71775	1.72343
SER-MET-ASN-GLN-LYS-PHE-ARG-ALA-ILE-LYS	1.561	1.59424	1.6282	1.6532	1.63438	1.62607
PHE-ASN-GLU-MET-GLN-SER-VAL-ALA-SER-GLY	1.562	1.60806	1.61584	1.7286	1.59459	1.59444
THR-PHE-ASP-VAL-ASP-SER-LYS-ASP-ALA-ASN	1.561	1.62255	1.5802	1.639	1.57885	1.5795
CYS-LEU-ALA-GLY-ASP-ASN-PRO-SER-GLU-HIS	1.562	1.58193	1.62152	1.5692	1.63072	1.62728
GLY-LYS-THR-SER-ALA-ALA-ASN-MET-VAL-GLY	1.561	1.56205	1.61793	1.6656	1.57947	1.58371
SER-GLN-GLY-GLY-ILE-ALA-GLY-GLY-HIS-ASP	1.562	1.62525	1.64647	1.6394	1.57005	1.56613
ARG-MET-GLY-GLN-THR-SER-SER-ASP-GLU-ALA	1.561	1.56564	1.56213	1.5296	1.51649	1.52446
LYS-GLU-ASN-GLU-LYS-GLU-VAL-GLY-SER-HIS	1.561	1.57201	1.5562	1.6424	1.51383	1.51255
VAL-ASN-ILE-ARG-LYS-ALA-LYS-THR-TRP-ARG	1.56	1.64322	1.66007	1.7132	1.70207	1.70624
PRO-THR-ALA-ILE-ASP-GLY-GLN-LYS-THR-SER	1.563	1.57329	1.6333	1.5944	1.60809	1.59322
ARG-ARG-ASN-LYS-HIS-PHE-THR-PRO-ARG-CYS	1.563	1.63532	1.66293	1.6666	1.72763	1.74098
ARG-LYS-GLN-GLN-LEU-GLN-ALA-GLU-ASP-THR	1.563	1.56544	1.5134	1.68	1.4989	1.49447
MET-LYS-ALA-THR-CYS-SER-ILE-ALA-GLY-ALA	1.562	1.58033	1.64792	1.5574	1.60388	1.60312
ALA-GLY-LEU-HIS-GLU-GLU-SER-THR-GLN-ARG	1.563	1.58661	1.53922	1.7012	1.48215	1.47892
VAL-SER-GLU-CYS-LEU-ASP-ALA-VAL-GLU-PHE	1.563	1.61883	1.65384	1.7146	1.67836	1.66466
ARG-GLY-GLY-PHE-ARG-SER-PRO-GLU-GLN-ALA	1.563	1.62317	1.57514	1.6756	1.55344	1.54204
MET-ASP-HIS-CYS-MET-GLN-SER-ASN-GLU-CYS	1.562	1.59168	1.65875	1.6502	1.64597	1.64787
ILE-PHE-ASN-ASN-PHE-ASP-ASP-GLY-ASN-GLN	1.562	1.63429	1.61594	1.6332	1.59736	1.58279
ALA-ASP-ALA-LEU-ILE-VAL-ARG-GLN-GLY-SER	1.563	1.56666	1.57093	1.6668	1.51566	1.51472
SER-ASN-ARG-GLY-ASN-LEU-ARG-GLY-PHE-ASN	1.563	1.63752	1.61411	1.676	1.58639	1.60296
ASN-ASP-CYS-ASP-GLY-MET-ARG-ARG-LEU-ILE	1.564	1.58532	1.57517	1.726	1.53022	1.52585
GLN-ASP-SER-LYS-ARG-ASN-THR-LYS-ASN-GLU	1.564	1.57525	1.49087	1.673	1.44399	1.44114
HIS-GLN-CYS-GLN-TYR-PRO-ASP-GLN-GLN-ALA	1.564	1.6057	1.56807	1.643	1.58316	1.58126
ALA-ASN-CYS-ARG-ASN-GLN-HIS-CYS-GLY-GLY	1.565	1.57926	1.54651	1.6842	1.53217	1.5382
ASP-HIS-MET-SER-ALA-TRP-MET-VAL-GLU-GLU	1.565	1.63061	1.66462	1.6986	1.68097	1.6856
TRP-GLY-ARG-THR-GLN-GLN-SER-GLY-SER-ARG	1.565	1.62524	1.59372	1.6644	1.58491	1.58289
ASP-LEU-GLU-ASP-PRO-ARG-LYS-HIS-ARG-ARG	1.564	1.59423	1.5123	1.6552	1.48025	1.47685
LEU-CYS-ASN-GLY-CYS-GLU-ASP-LYS-VAL-ASN	1.563	1.56348	1.50936	1.719	1.55518	1.56009
PRO-GLU-VAL-SER-LEU-GLN-THR-SER-GLN-PRO	1.565	1.59209	1.61508	1.6844	1.60829	1.59882
MET-ASN-ALA-TRP-ALA-ILE-ARG-GLY-LYS-ALA	1.565	1.63999	1.6476	1.7066	1.61906	1.63966
ALA-CYS-SER-ILE-SER-LYS-ARG-PRO-GLU-SER	1.565	1.56723	1.64635	1.7432	1.59935	1.58193
ALA-PHE-SER-GLU-LYS-VAL-GLY-MET-GLY-GLY	1.566	1.58708	1.60336	1.5774	1.59135	1.59022
LEU-VAL-CYS-ALA-GLU-GLN-GLU-ASP-PHE-LYS	1.567	1.62946	1.62788	1.6366	1.62178	1.62563
TRP-GLN-THR-GLN-LYS-THR-TRP-ASP-GLU-GLU	1.566	1.63576	1.66049	1.6568	1.659	1.65528
TYR-MET-PHE-ARG-ARG-GLN-MET-LYS-SER-LYS	1.566	1.62465	1.66628	1.686	1.7485	1.74282
LYS-ARG-ARG-ASP-ARG-ASP-MET-SER-GLU-ASN	1.565	1.56219	1.49401	1.6376	1.46028	1.46501
TRP-PRO-ASP-SER-ASN-TYR-GLU-ALA-ASP-ASP	1.567	1.67111	1.66696	1.6786	1.64785	1.65057
ARG-ARG-VAL-THR-SER-MET-LYS-ALA-GLY-TYR	1.567	1.65173	1.66702	1.6366	1.68135	1.68115
ARG-GLY-GLU-MET-GLU-PRO-CYS-ILE-VAL-GLN	1.567	1.50961	1.53548	1.6602	1.54307	1.54688
CYS-GLY-LEU-ARG-LYS-THR-MET-ALA-VAL-GLN	1.568	1.59009	1.63058	1.7596	1.62638	1.61223
VAL-ILE-PRO-HIS-GLN-GLN-GLN-ARG-LYS-ALA	1.57	1.58748	1.62321	1.8188	1.60494	1.59915
GLN-GLN-PHE-ASN-GLU-VAL-MET-PRO-PRO-GLY	1.57	1.65157	1.59147	1.7532	1.58084	1.57063
CYS-GLU-LYS-SER-ALA-ALA-MET-THR-GLU-VAL	1.569	1.58618	1.62661	1.6578	1.58215	1.58665
GLY-ARG-ALA-GLY-LEU-MET-SER-GLY-ALA-HIS	1.568	1.61393	1.65945	1.7422	1.60591	1.61112
SER-SER-ASP-LYS-ALA-VAL-SER-ALA-GLU-SER	1.569	1.57751	1.62015	1.7312	1.56939	1.56581
ARG-CYS-ARG-SER-ASP-ASP-LYS-GLU-LEU-ILE	1.569	1.57224	1.59989	1.6794	1.55961	1.56958
HIS-ASP-THR-GLU-TYR-GLN-SER-PHE-SER-GLU	1.567	1.65938	1.66712	1.6508	1.67826	1.68589
GLU-ILE-CYS-LYS-THR-ASP-GLY-MET-SER-ARG	1.57	1.55406	1.56264	1.6512	1.56777	1.56499
GLN-GLY-ALA-TYR-ASP-PRO-ASP-GLY-ARG-SER	1.57	1.61037	1.56151	1.5716	1.53699	1.5448
ILE-LYS-LYS-ALA-ASP-ARG-THR-ARG-CYS-TYR	1.572	1.62682	1.67189	1.7422	1.69892	1.68737
ASP-ASN-MET-LEU-ASP-GLY-ARG-LEU-ILE-ILE	1.572	1.5744	1.60297	1.6988	1.59611	1.5854
CYS-ALA-VAL-ASP-ALA-PHE-THR-ASP-PRO-ALA	1.571	1.61519	1.655	1.6766	1.62622	1.63879
ASP-SER-ASN-MET-ARG-GLN-ILE-ILE-THR-ASN	1.57	1.56341	1.5365	1.6614	1.5148	1.49609
PHE-ASP-ALA-VAL-ASN-PHE-ARG-GLY-ASN-ARG	1.57	1.63239	1.60555	1.651	1.5885	1.59715
ALA-VAL-ARG-ILE-MET-PRO-ARG-ASN-ASN-ASP	1.57	1.57144	1.59123	1.7278	1.55345	1.55647
THR-SER-VAL-ARG-GLY-LYS-ALA-THR-GLY-ILE	1.571	1.58166	1.65248	1.6032	1.61328	1.60231
PRO-VAL-GLU-ILE-LYS-THR-ASN-CYS-GLN-ASN	1.571	1.55854	1.54645	1.5682	1.58667	1.57188
HIS-THR-THR-ASP-PRO-ASP-HIS-ASN-ASP-CYS	1.57	1.60032	1.6518	1.8168	1.65758	1.65528
GLN-VAL-LYS-ASN-VAL-GLY-ALA-CYS-ASP-PRO	1.57	1.58217	1.58896	1.6052	1.59297	1.57732
MET-GLN-LEU-TYR-THR-SER-GLN-GLU-GLN-MET	1.573	1.6131	1.66865	1.7414	1.66767	1.66768
ARG-VAL-ASP-CYS-LEU-ARG-ALA-GLY-SER-GLN	1.573	1.57314	1.60267	1.7314	1.55648	1.5342
PRO-ALA-GLY-ASP-ASP-ALA-GLU-ARG-ARG-PHE	1.573	1.6015	1.56405	1.7552	1.55372	1.55068
PHE-ALA-THR-THR-ALA-ASN-GLU-GLN-GLU-PHE	1.574	1.64591	1.67384	1.7346	1.67336	1.67145
ASP-GLN-THR-PRO-ASP-ASP-ILE-THR-PHE-LYS	1.573	1.599	1.60897	1.6594	1.59137	1.58716
THR-SER-ARG-GLU-MET-ASN-GLU-THR-GLU-TYR	1.574	1.63328	1.63983	1.799	1.60936	1.62105
GLN-ALA-CYS-LYS-MET-PRO-ASP-LYS-GLN-ASP	1.573	1.57384	1.52211	1.6484	1.51323	1.51644
LYS-ILE-ASP-GLN-PRO-MET-PRO-VAL-GLU-ASN	1.574	1.59105	1.62302	1.735	1.61266	1.59927
ALA-ALA-ASN-MET-TYR-MET-GLU-SER-MET-ASP	1.573	1.61944	1.66848	1.73	1.62424	1.62088
MET-CYS-THR-LEU-SER-ASP-SER-ASP-PRO-ALA	1.572	1.58516	1.67211	1.618	1.64846	1.66249
SER-ALA-ILE-ASP-CYS-GLU-SER-ALA-GLN-PHE	1.575	1.62376	1.62045	1.5536	1.64425	1.63891
ASP-ARG-TRP-GLN-THR-ASP-GLN-PRO-PRO-GLU	1.574	1.61638	1.56978	1.534	1.53916	1.53552
ARG-LYS-GLY-THR-ASN-THR-CYS-LYS-THR-HIS	1.576	1.61578	1.67604	1.7582	1.65626	1.64909
GLY-ALA-ILE-ASP-ARG-ARG-GLN-ASN-LYS-PHE	1.576	1.61275	1.58783	1.6924	1.5799	1.56914
GLU-GLN-ASN-SER-ILE-GLY-ASP-TYR-HIS-ASP	1.575	1.65322	1.62208	1.704	1.59466	1.59896
ALA-GLU-ASN-MET-MET-LYS-ILE-ILE-ILE-ALA	1.575	1.5908	1.59936	1.6648	1.55043	1.55302
GLY-ASP-TRP-GLN-LEU-GLU-ALA-ARG-THR-ASN	1.575	1.63197	1.55009	1.6956	1.52067	1.50898
LYS-GLN-LEU-GLY-ASN-GLU-LEU-VAL-VAL-LYS	1.576	1.57232	1.61923	1.6216	1.61676	1.61745
PRO-ARG-CYS-LYS-PRO-LYS-ILE-MET-ASP-ALA	1.575	1.59058	1.67197	1.7382	1.66717	1.66844
ASP-ALA-LEU-LYS-LYS-VAL-PRO-ARG-SER-LEU	1.574	1.58765	1.61648	1.6484	1.60683	1.60205
VAL-ASP-LEU-GLU-THR-GLY-ALA-SER-ILE-LYS	1.578	1.61867	1.62673	1.6438	1.59634	1.59465
GLU-THR-TYR-ALA-GLN-PHE-GLU-SER-ASN-THR	1.577	1.66947	1.67733	1.731	1.64019	1.63779
ARG-HIS-ASN-MET-VAL-ALA-ILE-LYS-GLY-GLN	1.577	1.61125	1.61244	1.692	1.60773	1.60163
PHE-GLN-GLU-LEU-MET-GLU-THR-GLN-ILE-ASP	1.577	1.62498	1.62926	1.644	1.60585	1.60934
TYR-ARG-ARG-LYS-TRP-GLY-GLN-LYS-GLY-TYR	1.576	1.65026	1.67631	1.8086	1.77988	1.79734
GLU-GLU-HIS-ASP-CYS-ILE-ILE-VAL-THR-LEU	1.578	1.57395	1.5981	1.57	1.58661	1.59061
ALA-ASP-GLU-LEU-PRO-ARG-SER-VAL-VAL-GLY	1.577	1.58095	1.58437	1.6126	1.52133	1.52347
ARG-PHE-ASN-GLU-GLN-LEU-CYS-GLU-ASN-GLY	1.577	1.59542	1.57647	1.6944	1.55459	1.55937
GLY-ARG-GLY-ASN-SER-ASP-ALA-LYS-ASP-PHE	1.576	1.63308	1.58011	1.6898	1.55845	1.53884
ARG-ASN-ASN-ASP-ARG-SER-MET-GLU-PRO-GLU	1.577	1.57863	1.49887	1.655	1.44823	1.45033
ASN-ASP-ASN-TYR-MET-PHE-SER-ALA-ILE-ASP	1.579	1.61113	1.67938	1.5196	1.65766	1.67341
CYS-GLY-GLU-ALA-GLY-THR-GLY-GLN-LEU-TYR	1.579	1.65039	1.61562	1.707	1.63816	1.62485
GLU-GLN-MET-VAL-ASP-ALA-CYS-THR-ARG-CYS	1.578	1.58337	1.59165	1.665	1.57416	1.57973
LEU-CYS-HIS-LEU-ARG-GLY-LYS-PRO-GLY-LYS	1.579	1.61153	1.67908	1.707	1.69136	1.69074
LYS-ILE-ASN-CYS-GLY-GLY-SER-LYS-PHE-ARG	1.579	1.67122	1.66498	1.579	1.70575	1.69257
THR-THR-LEU-GLU-ASN-ALA-ILE-LYS-CYS-GLY	1.579	1.59561	1.62001	1.6406	1.59604	1.59527
THR-ARG-PRO-ALA-ARG-ALA-TYR-ARG-ASN-ILE	1.579	1.64329	1.67899	1.6096	1.68323	1.68548
ILE-ARG-LYS-GLN-LEU-ASN-MET-ALA-TRP-ARG	1.579	1.67386	1.67923	1.8474	1.72004	1.7095
PHE-GLY-ARG-VAL-PHE-GLY-CYS-ARG-ASN-LYS	1.579	1.62132	1.67928	1.7734	1.70047	1.7136
ASP-ASP-GLY-THR-TYR-ASP-PRO-SER-PHE-THR	1.579	1.60687	1.67921	1.6324	1.66888	1.66674
GLN-ILE-ASN-LEU-CYS-SER-PRO-ARG-GLN-MET	1.581	1.57844	1.60501	1.7398	1.6105	1.60442
ASN-PRO-ASN-VAL-ASN-LEU-CYS-ALA-VAL-GLU	1.581	1.59034	1.63134	1.7848	1.60247	1.6041
ASN-ASP-TYR-THR-ARG-GLY-ILE-ASP-ASN-THR	1.581	1.62308	1.64689	1.6636	1.57092	1.57026
PRO-ARG-GLN-ASP-SER-ARG-PRO-THR-LEU-ASN	1.581	1.60002	1.61556	1.7404	1.59139	1.59869
ASN-GLU-ASP-VAL-LYS-ASP-ILE-GLY-PHE-CYS	1.58	1.64368	1.60105	1.7188	1.58613	1.583
ASN-ASP-GLY-HIS-TRP-THR-PHE-ASP-ASP-GLN	1.581	1.63772	1.68107	1.741	1.64884	1.647
ALA-ASP-CYS-GLY-GLU-PHE-PRO-PHE-SER-ASN	1.58	1.64054	1.64438	1.7346	1.63937	1.64908
CYS-GLU-PRO-ARG-LYS-GLU-THR-PRO-GLU-ALA	1.581	1.58405	1.55767	1.6774	1.50989	1.50004
VAL-ARG-LEU-MET-LEU-GLN-ALA-ASN-ASP-LYS	1.58	1.6078	1.62782	1.694	1.61738	1.60923
ALA-ARG-TYR-THR-TYR-GLY-LEU-ASN-ARG-ALA	1.581	1.6476	1.68095	1.6474	1.65512	1.64712
ASN-VAL-PRO-VAL-CYS-THR-ARG-LYS-GLY-ASP	1.583	1.59571	1.57267	1.7032	1.5927	1.58083
THR-CYS-VAL-ARG-ILE-GLU-LYS-GLY-VAL-ALA	1.582	1.58543	1.6547	1.7576	1.60326	1.60604
LYS-GLU-GLN-ARG-LYS-MET-HIS-ASP-ARG-CYS	1.583	1.62074	1.62552	1.6652	1.60176	1.61392
ASP-ALA-ALA-LEU-CYS-PHE-ASN-CYS-THR-ARG	1.582	1.62832	1.60348	1.5666	1.60181	1.59744
ASP-ALA-LYS-ASP-PHE-GLY-ARG-GLY-ASN-SER	1.582	1.60197	1.51675	1.6662	1.48539	1.47538
GLY-ASP-TRP-ALA-CYS-ILE-GLU-GLY-TRP-GLU	1.583	1.6839	1.6832	1.7278	1.68403	1.67469
MET-ALA-THR-GLU-HIS-GLN-LEU-GLN-ASN-CYS	1.582	1.6043	1.60115	1.6738	1.60695	1.61195
PRO-ASN-GLU-ALA-ARG-ALA-ALA-ILE-VAL-GLN	1.582	1.58741	1.5441	1.5698	1.51843	1.50809
GLU-THR-SER-ASN-THR-TYR-LYS-ALA-GLN-ALA	1.582	1.58862	1.56861	1.6312	1.50623	1.50236
LEU-ASN-ALA-ILE-ARG-LEU-ASP-GLU-HIS-ASP	1.582	1.63515	1.62751	1.6866	1.59806	1.60352
TRP-CYS-VAL-GLY-SER-GLN-ASN-ASN-GLU-GLU	1.585	1.64113	1.63108	1.6598	1.59698	1.58005
ALA-MET-GLY-TRP-LEU-ARG-ASN-LYS-ASN-GLY	1.584	1.64502	1.6278	1.8096	1.59455	1.58496
SER-ARG-ASN-ALA-ARG-ILE-VAL-VAL-MET-ILE	1.584	1.61716	1.68385	1.623	1.69126	1.69044
GLN-GLY-THR-GLN-HIS-CYS-CYS-GLN-ASP-LEU	1.584	1.57945	1.58898	1.6076	1.6072	1.61652
GLY-ALA-CYS-ASP-PRO-GLN-VAL-LYS-ASN-VAL	1.584	1.59773	1.54632	1.6354	1.54903	1.54004
ILE-PRO-GLU-ARG-LYS-ALA-VAL-ASP-CYS-ALA	1.583	1.59717	1.63653	1.6268	1.59999	1.60207
PRO-VAL-LEU-GLY-ALA-ARG-ARG-VAL-GLU-PRO	1.583	1.58631	1.66704	1.7038	1.65353	1.64884
ARG-GLN-SER-PRO-ARG-VAL-LYS-GLY-GLY-TYR	1.584	1.65123	1.65575	1.7206	1.65513	1.65265
THR-SER-CYS-MET-ASP-VAL-GLU-SER-GLY-LYS	1.584	1.59656	1.6412	1.7116	1.60549	1.60529
ILE-SER-ARG-LYS-LYS-ILE-THR-GLU-ILE-GLY	1.584	1.6223	1.61236	1.5978	1.62168	1.61588
ASP-ARG-ASP-GLU-GLY-ARG-ALA-PRO-GLN-HIS	1.587	1.59074	1.48663	1.629	1.43704	1.41429
GLY-ASP-GLY-ALA-ARG-SER-GLN-HIS-CYS-ARG	1.587	1.65354	1.60272	1.64	1.54008	1.52959
GLN-GLU-PRO-LEU-LYS-SER-GLY-GLY-HIS-GLY	1.586	1.64698	1.59991	1.677	1.5766	1.57537
ASN-VAL-SER-GLU-ASN-CYS-GLN-VAL-VAL-LEU	1.586	1.58339	1.60571	1.6568	1.59696	1.60868
GLU-TRP-CYS-MET-MET-CYS-GLU-ASP-GLY-ILE	1.586	1.64124	1.68575	1.6512	1.70137	1.71936
ILE-ALA-VAL-SER-GLU-THR-GLU-SER-GLY-PHE	1.587	1.65528	1.66144	1.6582	1.66555	1.65862
ASP-TYR-GLY-LEU-ILE-ILE-GLU-ILE-VAL-ASP	1.586	1.59209	1.68144	1.7518	1.65151	1.64784
GLY-VAL-HIS-ASN-HIS-ASN-ASP-HIS-GLU-ASP	1.586	1.65107	1.65066	1.7102	1.62119	1.60781
ALA-VAL-CYS-ASP-LYS-SER-LEU-ASN-SER-ALA	1.586	1.59677	1.59453	1.6276	1.55738	1.54406
VAL-THR-PRO-ARG-ARG-SER-THR-ARG-VAL-PRO	1.587	1.60773	1.68113	1.6748	1.70164	1.6956
HIS-LEU-ASN-THR-SER-ARG-ASP-GLU-ASP-VAL	1.588	1.61409	1.60101	1.6606	1.58067	1.57029
MET-PHE-CYS-LEU-ASP-ASP-TYR-LEU-ASP-GLU	1.588	1.64985	1.68834	1.7906	1.76292	1.76473
ASN-ARG-GLY-GLY-ARG-THR-VAL-THR-PRO-ASP	1.589	1.60181	1.5915	1.6954	1.52073	1.51954
PHE-ASN-ASP-MET-MET-ILE-MET-ASP-MET-GLU	1.589	1.64317	1.68926	1.7786	1.68664	1.69936
ILE-VAL-GLN-THR-LYS-LYS-GLN-MET-ARG-HIS	1.589	1.62052	1.67879	1.5512	1.68674	1.67573
PRO-SER-CYS-ALA-LYS-SER-ALA-PRO-ASP-ASP	1.589	1.60566	1.64398	1.6224	1.60827	1.58844
THR-MET-GLY-ASP-CYS-GLU-GLU-ALA-CYS-TYR	1.588	1.62981	1.64366	1.6322	1.64785	1.64421
SER-GLN-ALA-GLY-LEU-PRO-VAL-CYS-SER-ARG	1.589	1.60038	1.65299	1.6602	1.6279	1.63406
LYS-ILE-ILE-LEU-ALA-GLN-ASN-THR-GLN-LYS	1.588	1.59204	1.64361	1.659	1.62616	1.61096
LEU-SER-ALA-ASP-GLU-ILE-SER-LYS-PRO-MET	1.589	1.57428	1.5632	1.6334	1.56288	1.5785
LYS-TYR-GLN-GLU-GLU-ARG-GLY-ASN-SER-GLY	1.589	1.57955	1.53397	1.62	1.49264	1.49068
ALA-ARG-VAL-ASP-LYS-SER-TYR-LYS-ASP-LYS	1.59	1.6252	1.58137	1.737	1.56232	1.55815
GLY-LYS-ARG-THR-TYR-GLU-LYS-ARG-GLU-VAL	1.59	1.62215	1.58643	1.6668	1.55242	1.55006
ASN-PRO-GLU-GLU-ASP-HIS-GLU-TRP-TYR-SER	1.589	1.64086	1.68354	1.5448	1.73093	1.7295
ALA-ASN-VAL-LYS-VAL-ASP-ASN-ALA-GLU-HIS	1.59	1.60452	1.58351	1.6482	1.52665	1.5116
TRP-SER-GLY-ASP-VAL-ALA-CYS-ASN-GLY-GLY	1.589	1.67404	1.61398	1.7944	1.61316	1.60934
ASP-SER-GLY-SER-CYS-GLN-VAL-PHE-ASP-GLY	1.59	1.67483	1.57915	1.5264	1.59199	1.58276
PRO-THR-ASN-HIS-GLU-TRP-GLU-THR-CYS-GLN	1.59	1.60959	1.69001	1.7142	1.66054	1.65877
SER-VAL-ASP-THR-CYS-MET-ALA-ARG-GLY-ASP	1.59	1.60083	1.60472	1.5472	1.55436	1.54012
ASN-THR-ASP-SER-VAL-LYS-PRO-THR-VAL-ARG	1.59	1.56351	1.58072	1.6742	1.55735	1.55338
ARG-LEU-ASN-CYS-LYS-ALA-ASP-MET-GLY-GLU	1.591	1.59477	1.54802	1.6446	1.54302	1.53874
GLY-GLY-ASN-MET-SER-VAL-GLU-CYS-MET-MET	1.592	1.59993	1.63576	1.6688	1.62239	1.61798
THR-ASN-SER-ASN-SER-GLN-ILE-VAL-ALA-CYS	1.592	1.5922	1.657	1.702	1.61955	1.61798
ARG-THR-THR-TRP-ARG-LYS-GLU-ARG-LYS-GLU	1.59	1.62508	1.60615	1.6978	1.57139	1.56932
SER-ARG-TRP-CYS-ARG-LYS-VAL-PRO-ARG-CYS	1.59	1.64629	1.68995	1.7034	1.74769	1.74671
ASN-GLU-CYS-GLY-ASN-PRO-ARG-GLU-PHE-PRO	1.591	1.64465	1.57211	1.6386	1.55849	1.56361
SER-ARG-ARG-PRO-GLN-MET-ILE-GLY-CYS-VAL	1.592	1.59419	1.69187	1.6528	1.67816	1.68475
ASN-LEU-ASN-THR-ARG-ASP-MET-VAL-ALA-SER	1.59	1.58905	1.62938	1.6778	1.58594	1.57694
ARG-ILE-SER-LEU-LYS-GLN-ALA-VAL-MET-GLN	1.592	1.59198	1.6487	1.6256	1.62027	1.59805
TYR-GLN-MET-GLU-GLY-GLU-LYS-MET-GLY-GLY	1.591	1.62871	1.5375	1.6916	1.54684	1.54922
PHE-ALA-GLU-ALA-VAL-GLY-GLN-LEU-MET-ARG	1.593	1.60277	1.62307	1.6458	1.60386	1.59993
GLU-GLN-VAL-TRP-LEU-ARG-LYS-ASP-ARG-LYS	1.593	1.65779	1.61159	1.6166	1.55621	1.56811
THR-ASN-ASP-ALA-THR-ASN-GLY-LEU-VAL-MET	1.594	1.59988	1.616	1.7406	1.58527	1.59615
VAL-LYS-HIS-TRP-ARG-LYS-ASN-ARG-PRO-ALA	1.593	1.63296	1.68229	1.5816	1.68891	1.69053
ILE-THR-ALA-GLU-LYS-GLY-TRP-GLU-GLN-ALA	1.593	1.63703	1.57839	1.7194	1.54576	1.54298
PHE-ALA-ASN-GLU-ALA-ASN-GLN-THR-LEU-CYS	1.594	1.62038	1.64407	1.72	1.62613	1.64479
TYR-VAL-THR-ASN-ASN-LEU-GLU-ASP-SER-ARG	1.594	1.61649	1.64225	1.6734	1.61419	1.61919
SER-ARG-MET-LEU-GLU-LYS-THR-LYS-GLN-GLU	1.593	1.59187	1.55695	1.7014	1.51124	1.5017
LYS-GLY-PRO-ASP-SER-CYS-GLN-MET-GLY-GLN	1.594	1.61078	1.57576	1.7396	1.56284	1.55729
ILE-ASN-SER-GLY-ILE-LYS-ARG-THR-PHE-ARG	1.594	1.683	1.65685	1.7784	1.66165	1.66175
GLY-TRP-SER-THR-GLU-GLN-GLU-THR-TRP-ASN	1.595	1.65764	1.64363	1.6024	1.65279	1.65226
ASN-MET-ARG-ASN-SER-ILE-ARG-HIS-GLN-ALA	1.595	1.66615	1.57889	1.7242	1.57754	1.57456
ALA-ASP-CYS-GLU-GLY-ILE-MET-TYR-THR-MET	1.595	1.7159	1.68579	1.7018	1.65673	1.65911
ALA-CYS-GLY-CYS-VAL-ASN-LYS-ASN-LEU-LEU	1.594	1.5907	1.694	1.713	1.62938	1.61932
PHE-LEU-GLU-GLU-GLY-GLY-ALA-MET-LYS-GLU	1.594	1.62812	1.59074	1.6914	1.55873	1.55838
GLY-VAL-ARG-GLU-ILE-PRO-VAL-LEU-ASN-GLU	1.596	1.61418	1.59399	1.6892	1.56858	1.57206
CYS-LYS-ASP-TRP-ASN-ASP-GLU-ASN-GLU-HIS	1.595	1.6347	1.59444	1.4878	1.60273	1.60298
LEU-CYS-LEU-ASP-ILE-ASP-GLN-ASP-ALA-PHE	1.595	1.64173	1.66038	1.8402	1.69055	1.68502
ARG-CYS-TYR-GLU-VAL-GLU-ILE-LYS-ALA-LYS	1.595	1.6466	1.64253	1.654	1.63175	1.62338
ARG-ALA-LYS-ARG-GLN-SER-ILE-CYS-HIS-MET	1.594	1.65075	1.67886	1.7492	1.71458	1.721
PRO-GLY-GLN-CYS-ASN-GLY-LEU-GLN-HIS-LYS	1.596	1.66643	1.66456	1.651	1.66392	1.66062
ARG-MET-GLN-GLN-ARG-ARG-TRP-ARG-GLY-ASP	1.596	1.64205	1.57428	1.7646	1.56405	1.56413
GLU-MET-THR-ILE-PHE-ASN-MET-GLN-ARG-MET	1.597	1.61438	1.64872	1.7688	1.65612	1.66625
ASN-GLN-PRO-LYS-GLU-PRO-ILE-TYR-ALA-GLU	1.597	1.69065	1.65259	1.7088	1.60864	1.60388
GLU-CYS-THR-VAL-ASP-ASP-TYR-ARG-ALA-ARG	1.597	1.64057	1.53708	1.677	1.53416	1.52788
GLU-ALA-CYS-ARG-GLY-MET-ILE-MET-VAL-GLU	1.597	1.59732	1.62326	1.7316	1.59096	1.59608
GLY-TRP-LEU-ASN-GLU-ALA-GLY-VAL-MET-ASN	1.597	1.65423	1.60941	1.7052	1.62051	1.62047
ASP-ILE-THR-HIS-ALA-ASN-CYS-ASN-GLN-VAL	1.596	1.5867	1.6227	1.7202	1.612	1.59821
ARG-ASN-CYS-GLY-THR-ILE-ILE-VAL-THR-GLY	1.598	1.60201	1.67652	1.6286	1.63099	1.63907
PRO-GLY-THR-ALA-ARG-VAL-ASN-GLU-GLY-CYS	1.597	1.58204	1.60222	1.6634	1.56983	1.56185
LYS-TYR-ASP-ASN-ARG-SER-ASN-ILE-GLY-ALA	1.599	1.61454	1.60743	1.6216	1.58344	1.56916
MET-GLY-GLY-GLY-TRP-ASN-GLN-SER-GLN-ASP	1.598	1.64259	1.62779	1.6582	1.57726	1.57043
GLU-ASN-ILE-MET-LYS-ALA-CYS-ASP-LEU-LYS	1.598	1.59966	1.63691	1.6506	1.59347	1.60311
CYS-ARG-ARG-GLY-MET-GLY-TRP-GLY-MET-ALA	1.599	1.6464	1.6971	1.591	1.66731	1.68543
LEU-TYR-GLU-CYS-ARG-LYS-THR-GLN-ASP-LYS	1.599	1.62384	1.59973	1.5902	1.60472	1.60071
ARG-ASN-LYS-ASN-GLY-ALA-MET-GLY-TRP-LEU	1.598	1.7033	1.69567	1.7032	1.68982	1.67976
PHE-ARG-CYS-ALA-THR-HIS-ARG-ARG-ARG-VAL	1.598	1.64911	1.69222	1.6614	1.70009	1.70665
ASP-CYS-VAL-HIS-GLN-GLU-SER-VAL-MET-MET	1.598	1.61952	1.66026	1.695	1.64564	1.6435
LYS-ARG-ASP-GLN-GLY-PRO-MET-THR-CYS-ASP	1.599	1.61277	1.63392	1.7208	1.58143	1.58222
ASP-GLY-ALA-THR-TYR-ASP-PRO-HIS-PRO-THR	1.599	1.65638	1.65199	1.6374	1.66089	1.66321
GLY-ASN-ASP-TYR-ARG-LEU-ASP-ALA-ILE-ILE	1.6	1.61908	1.64433	1.6168	1.61198	1.60445
SER-GLN-THR-LYS-TYR-ALA-GLN-ILE-LEU-ARG	1.6	1.6314	1.66472	1.6818	1.67343	1.6717
ILE-SER-GLY-ARG-ASN-THR-LEU-LYS-ILE-GLU	1.601	1.60838	1.6232	1.6538	1.61257	1.5938
ARG-MET-LYS-TYR-ARG-VAL-TYR-ASN-ALA-LYS	1.6	1.65595	1.7001	1.7232	1.75525	1.74967
ARG-TYR-ASP-ALA-CYS-GLN-LYS-VAL-MET-ARG	1.6	1.60605	1.60676	1.5688	1.60332	1.59866
GLU-ASP-ALA-ILE-ILE-PHE-TRP-MET-ALA-ASP	1.6	1.67698	1.67675	1.6352	1.6691	1.67672
ALA-ILE-ILE-SER-ALA-ASP-LYS-PRO-LEU-MET	1.601	1.61743	1.70096	1.6866	1.66183	1.65998
HIS-ALA-ALA-CYS-GLU-GLU-TYR-ASN-MET-ASN	1.6	1.64111	1.59542	1.7178	1.59993	1.60403
GLU-THR-TRP-SER-LYS-ILE-ALA-GLU-GLU-MET	1.6	1.62213	1.64166	1.6706	1.58499	1.57684
GLU-GLY-LYS-ALA-GLU-HIS-PHE-VAL-GLU-VAL	1.6	1.61584	1.61517	1.5924	1.59279	1.58799
ASP-SER-ARG-TRP-ARG-SER-GLY-CYS-ALA-ARG	1.602	1.67378	1.55966	1.6186	1.5709	1.56644
LEU-THR-GLN-GLU-LEU-THR-LYS-ILE-GLU-ARG	1.603	1.5698	1.55275	1.6432	1.55588	1.55051
ALA-GLN-SER-CYS-TYR-SER-GLU-THR-ARG-ALA	1.602	1.61629	1.63312	1.6696	1.57865	1.57927
ILE-GLN-VAL-ASN-ILE-GLY-SER-ARG-ASN-ASN	1.601	1.59358	1.56834	1.7796	1.53976	1.53054
ASP-PRO-CYS-TRP-GLU-PRO-ASP-GLY-ALA-HIS	1.602	1.61173	1.63853	1.7022	1.64454	1.63601
ALA-ASN-TRP-VAL-GLN-ASN-GLN-ASN-THR-PRO	1.602	1.65185	1.61266	1.7604	1.60025	1.59358
THR-LYS-ASN-ASP-GLN-GLN-ALA-ARG-ALA-TYR	1.603	1.65618	1.54714	1.7386	1.54183	1.53032
ALA-GLN-ILE-GLU-CYS-MET-PHE-PRO-THR-GLY	1.601	1.62631	1.66744	1.7462	1.65576	1.64227
CYS-PRO-THR-GLY-MET-THR-GLN-GLU-PRO-ALA	1.602	1.61482	1.65087	1.6998	1.61861	1.61525
MET-VAL-VAL-TYR-THR-GLY-MET-ASN-GLU-GLU	1.601	1.64587	1.70096	1.6332	1.68593	1.6843
ASP-GLY-LYS-GLU-TYR-LYS-ARG-ALA-TYR-ARG	1.604	1.64871	1.51576	1.6536	1.54412	1.53277
PRO-ASN-TRP-TYR-GLU-GLU-ILE-THR-GLN-GLU	1.604	1.64065	1.66983	1.7278	1.64714	1.6576
ARG-ASN-GLY-GLN-CYS-ILE-LEU-ASN-CYS-VAL	1.603	1.5988	1.66986	1.7412	1.65447	1.65025
ASP-ASN-PHE-ARG-ARG-LYS-SER-LEU-PRO-LEU	1.603	1.62972	1.6411	1.7652	1.62672	1.62565
CYS-VAL-ARG-THR-LEU-ASN-LYS-ALA-SER-ASP	1.604	1.59117	1.64848	1.6762	1.58849	1.58638
LEU-ILE-ALA-LEU-PRO-TYR-ASP-ASP-THR-GLU	1.604	1.64092	1.70385	1.6906	1.66963	1.66688
VAL-ALA-ASP-PHE-ASN-GLN-VAL-GLY-LEU-GLN	1.604	1.62912	1.59681	1.7584	1.60229	1.59431
GLU-SER-PHE-ARG-CYS-LYS-THR-ARG-GLU-ARG	1.604	1.61967	1.54632	1.7386	1.52696	1.514
ALA-CYS-LYS-ASP-ASP-VAL-MET-SER-GLU-HIS	1.604	1.57608	1.60258	1.666	1.59411	1.58385
LYS-GLU-PRO-ASN-LYS-CYS-VAL-ASP-LYS-VAL	1.604	1.60457	1.62901	1.7242	1.61034	1.61061
GLU-LYS-LEU-TYR-CYS-PRO-VAL-ARG-ASN-LYS	1.604	1.63547	1.68083	1.6822	1.6769	1.68728
ASP-LYS-SER-ALA-SER-GLY-ASN-ARG-MET-PRO	1.605	1.58852	1.59258	1.6478	1.53028	1.51884
GLY-GLU-ASN-LEU-ASN-HIS-ASP-ASN-LEU-TRP	1.606	1.65757	1.62472	1.78	1.63563	1.63247
PRO-HIS-VAL-THR-GLU-ASP-PRO-CYS-GLY-ALA	1.605	1.58123	1.63663	1.6066	1.61122	1.61326
GLN-GLY-LEU-ARG-ASP-GLN-ARG-PRO-TYR-ASN	1.605	1.64442	1.51332	1.5334	1.57961	1.57209
LEU-HIS-HIS-ARG-ASP-ALA-GLU-SER-GLU-CYS	1.606	1.61404	1.67286	1.6276	1.66896	1.66909
ASN-SER-ASP-ASN-LEU-HIS-VAL-ARG-GLY-GLU	1.605	1.62252	1.549	1.6464	1.51599	1.50557
HIS-ASP-ALA-GLY-ARG-LYS-VAL-GLN-ALA-SER	1.606	1.60098	1.5655	1.6496	1.53035	1.52745
ASN-GLY-GLN-ILE-HIS-ILE-GLY-ASP-MET-GLY	1.606	1.62841	1.60681	1.7474	1.58551	1.58843
LYS-SER-GLU-ASP-HIS-ASP-ILE-ALA-ASP-TRP	1.604	1.68442	1.62291	1.661	1.64228	1.63772
ASN-ASP-THR-LYS-CYS-THR-VAL-GLN-GLU-SER	1.606	1.60789	1.56682	1.709	1.54666	1.53985
PRO-PRO-ASN-LEU-ARG-LYS-ASN-THR-MET-LEU	1.607	1.58343	1.70687	1.7244	1.70192	1.68734
ARG-GLU-SER-ARG-LYS-VAL-LEU-MET-ASN-PRO	1.607	1.60941	1.58788	1.6874	1.60365	1.60048
ASN-ASP-GLN-MET-PRO-MET-VAL-VAL-LYS-ALA	1.606	1.60269	1.64302	1.6866	1.58651	1.59754
VAL-MET-THR-ARG-LEU-VAL-PRO-PRO-LYS-ASN	1.607	1.61511	1.65281	1.6194	1.71328	1.71679
GLN-LYS-PRO-GLN-ILE-TYR-ARG-GLN-SER-ALA	1.606	1.61258	1.59317	1.7678	1.60218	1.6109
LEU-GLY-VAL-HIS-LEU-ALA-ARG-ASN-ARG-MET	1.607	1.62946	1.6675	1.7378	1.65779	1.65639
THR-PRO-PRO-ASP-PHE-ILE-ASP-GLU-CYS-LEU	1.606	1.63843	1.70626	1.7282	1.7168	1.71839
ARG-PRO-LYS-ALA-GLN-ALA-ARG-ILE-GLU-ASP	1.607	1.60885	1.57272	1.624	1.51776	1.50203
THR-GLN-ASP-LYS-ASP-HIS-CYS-GLY-GLN-LYS	1.606	1.59108	1.55133	1.6106	1.53102	1.52319
GLU-CYS-PRO-ARG-TYR-THR-VAL-ASN-ASP-GLU	1.607	1.62964	1.61388	1.7668	1.61507	1.61204
ALA-GLN-THR-THR-ALA-HIS-LEU-CYS-SER-MET	1.607	1.61222	1.67004	1.6432	1.66871	1.66269
ARG-ASP-LYS-CYS-THR-ASP-GLU-MET-GLY-CYS	1.608	1.61413	1.58102	1.6118	1.56756	1.57096
GLU-LYS-VAL-VAL-SER-GLY-PHE-ASP-ALA-GLN	1.608	1.62677	1.63036	1.6636	1.58775	1.58248
CYS-TYR-ARG-TYR-ASN-LYS-ASN-SER-ALA-GLN	1.607	1.64736	1.66515	1.7334	1.64545	1.64722
LYS-LYS-MET-HIS-CYS-SER-MET-ARG-ASN-ASN	1.608	1.63774	1.67886	1.663	1.69029	1.68907
GLY-ILE-ALA-ARG-LEU-MET-MET-GLN-LYS-PHE	1.607	1.69524	1.70708	1.6646	1.73348	1.73381
PRO-ARG-MET-ALA-ALA-GLU-GLY-PRO-LEU-GLN	1.608	1.61682	1.63982	1.7798	1.61519	1.60454
ASP-SER-CYS-GLY-GLY-TYR-GLN-ALA-THR-ARG	1.608	1.63438	1.56859	1.6556	1.52385	1.50981
LYS-HIS-MET-LYS-GLU-GLU-GLN-ILE-ASN-GLU	1.608	1.62017	1.57826	1.7442	1.56158	1.55778
PRO-GLN-ASN-GLN-LYS-GLU-ALA-GLN-PHE-GLU	1.609	1.65352	1.54885	1.5436	1.56174	1.54956
MET-GLN-MET-ALA-ILE-LYS-ALA-HIS-MET-GLN	1.609	1.66393	1.68395	1.7318	1.67656	1.65283
VAL-ASN-THR-GLU-ASP-TYR-GLU-TRP-CYS-LEU	1.609	1.64156	1.69991	1.5822	1.73034	1.74371
TRP-ASP-THR-GLY-ALA-ARG-GLY-ASP-GLU-ARG	1.609	1.6471	1.57384	1.643	1.5191	1.52439
ALA-VAL-HIS-ASP-THR-ASN-ASN-MET-SER-LYS	1.609	1.60922	1.62689	1.6228	1.59966	1.5963
SER-HIS-LEU-ILE-SER-GLU-ILE-GLN-ASP-ASP	1.609	1.63056	1.70919	1.789	1.66275	1.66134
MET-ALA-LYS-LYS-THR-GLU-ILE-ARG-ASP-PRO	1.609	1.60777	1.61709	1.7704	1.61017	1.61032
MET-MET-LYS-ASN-MET-SER-VAL-GLY-LEU-GLN	1.609	1.62893	1.69225	1.6722	1.68395	1.66862
LYS-GLN-THR-ASP-LEU-ILE-LYS-LYS-THR-ASP	1.609	1.60248	1.58008	1.6066	1.54126	1.53684
PRO-ASN-GLY-ASN-LEU-THR-SER-LYS-SER-GLU	1.609	1.61031	1.63416	1.7004	1.5863	1.57896
HIS-ALA-ARG-GLY-GLY-ILE-THR-ILE-GLY-GLY	1.611	1.63171	1.61168	1.6858	1.59103	1.60041
ASP-PRO-ARG-PRO-LYS-ARG-PRO-GLU-LEU-VAL	1.611	1.62778	1.62587	1.7114	1.60993	1.59872
LYS-GLN-GLN-LYS-LEU-CYS-THR-SER-TYR-ARG	1.61	1.66869	1.69084	1.713	1.73344	1.73218
GLN-ASN-PRO-ARG-LYS-ASN-GLU-PHE-SER-VAL	1.61	1.67411	1.64921	1.526	1.66666	1.66996
ARG-LEU-ILE-ALA-PRO-GLN-VAL-VAL-GLN-ALA	1.611	1.61483	1.64377	1.631	1.62627	1.61914
GLU-GLU-HIS-MET-GLN-LEU-THR-LYS-ARG-GLU	1.61	1.59133	1.54192	1.6452	1.49245	1.49373
ALA-CYS-THR-VAL-GLY-THR-ALA-ASP-ARG-THR	1.61	1.60648	1.61315	1.685	1.58449	1.57806
GLN-PRO-ARG-GLU-ASP-ILE-LYS-LEU-LEU-LYS	1.61	1.59878	1.58412	1.708	1.56781	1.58252
THR-PRO-LEU-ALA-MET-ASN-CYS-PRO-GLU-GLN	1.611	1.61984	1.71138	1.7308	1.66818	1.65494
ILE-GLY-HIS-LYS-SER-SER-SER-GLN-ARG-GLN	1.61	1.62758	1.60433	1.5468	1.61965	1.62072
MET-ARG-LYS-VAL-ASN-ARG-VAL-LEU-ALA-HIS	1.612	1.64539	1.70893	1.7882	1.71012	1.70813
GLY-ASN-ILE-ASN-PRO-LYS-ILE-THR-PRO-CYS	1.612	1.61107	1.69592	1.7078	1.64212	1.63594
GLN-VAL-ALA-LYS-ILE-PRO-GLN-MET-ARG-THR	1.611	1.60623	1.63867	1.6252	1.63342	1.64243
GLU-MET-GLY-GLN-CYS-GLY-LEU-TYR-LYS-GLN	1.611	1.64105	1.61694	1.5286	1.61212	1.60284
GLY-ASN-MET-PHE-PRO-ASN-LYS-GLN-GLN-GLU	1.611	1.64404	1.59638	1.8142	1.5543	1.5431
LEU-ARG-LYS-GLY-MET-ILE-ASN-ASP-THR-ILE	1.611	1.62088	1.69492	1.6766	1.66387	1.66813
GLN-CYS-ALA-ASP-THR-MET-PHE-ILE-GLY-ASN	1.611	1.64532	1.59104	1.6408	1.61599	1.63373
GLU-ASP-ALA-LYS-SER-PRO-SER-LYS-THR-MET	1.612	1.586	1.59106	1.7496	1.52833	1.53588
CYS-ASN-LYS-GLU-ASP-TYR-LYS-ASP-VAL-GLN	1.612	1.62671	1.55381	1.6916	1.52377	1.53548
ALA-ILE-LEU-ASP-ALA-GLY-ILE-GLU-TRP-GLN	1.612	1.71884	1.6647	1.71	1.6287	1.61202
HIS-ASN-ILE-ASP-SER-GLN-SER-THR-SER-MET	1.614	1.63495	1.64805	1.7552	1.62467	1.63694
THR-ASN-ASP-ARG-ARG-THR-TYR-ALA-GLN-LEU	1.614	1.66595	1.62297	1.6776	1.59782	1.58672
LEU-HIS-ASP-GLY-GLU-GLY-ASP-GLY-MET-TRP	1.614	1.69927	1.62944	1.532	1.65892	1.65504
GLU-MET-GLN-TYR-CYS-CYS-ASP-GLN-TYR-GLN	1.613	1.6675	1.62759	1.6004	1.66757	1.67427
ALA-GLY-GLY-TRP-ALA-GLN-ALA-THR-VAL-SER	1.613	1.63943	1.65634	1.7708	1.61872	1.61765
GLU-VAL-ALA-THR-VAL-ARG-LEU-ILE-ASP-ILE	1.614	1.6192	1.66646	1.742	1.62131	1.60617
ALA-ILE-LYS-CYS-GLY-THR-THR-LEU-GLU-ASN	1.613	1.62459	1.60565	1.7264	1.59415	1.5658
GLU-CYS-GLY-ALA-SER-GLN-HIS-ARG-ASP-MET	1.613	1.62113	1.59042	1.6618	1.54248	1.53979
MET-ASN-CYS-VAL-LEU-ASN-GLN-PRO-SER-ASP	1.613	1.61192	1.67742	1.5972	1.64781	1.64453
ARG-GLN-ALA-LYS-ASP-GLN-CYS-CYS-MET-THR	1.614	1.57266	1.57192	1.688	1.57758	1.58162
PRO-TYR-GLY-LYS-ARG-ALA-GLY-ASN-GLN-THR	1.615	1.64233	1.64371	1.7568	1.63575	1.62817
ASP-GLY-GLN-LYS-ARG-ASP-CYS-TYR-GLN-GLU	1.615	1.66288	1.5151	1.7234	1.51188	1.50176
CYS-GLN-ASN-VAL-GLU-ALA-CYS-GLY-PHE-GLY	1.615	1.66272	1.60091	1.6738	1.62172	1.61943
HIS-MET-ARG-GLU-GLN-ALA-GLU-VAL-GLY-ILE	1.615	1.63469	1.60307	1.6834	1.57751	1.58939
ILE-PHE-ALA-GLN-ASP-ASP-VAL-ASN-GLU-PHE	1.614	1.6588	1.65824	1.7646	1.69329	1.68249
MET-VAL-VAL-LYS-ALA-ASN-ASP-GLN-MET-PRO	1.614	1.61597	1.64634	1.626	1.65283	1.6476
ALA-SER-TRP-LEU-LYS-ARG-ARG-TRP-THR-LYS	1.614	1.69067	1.7143	1.8018	1.74365	1.7303
GLU-ALA-LYS-ASP-THR-ALA-PRO-HIS-MET-SER	1.616	1.66989	1.64326	1.712	1.62965	1.63185
ASP-LYS-GLY-MET-THR-CYS-LYS-GLY-CYS-ILE	1.615	1.60059	1.65743	1.6972	1.61547	1.61472
CYS-ASN-ALA-GLY-PHE-GLY-LEU-ARG-GLN-VAL	1.615	1.62236	1.6358	1.7094	1.62486	1.61957
GLN-ASP-MET-SER-GLU-ALA-VAL-GLN-MET-PHE	1.616	1.67172	1.60602	1.5814	1.62581	1.62865
ASP-TYR-THR-ASP-LYS-CYS-CYS-VAL-PRO-ASN	1.616	1.6315	1.60942	1.7092	1.61788	1.62254
ASP-GLU-SER-GLU-ARG-GLY-TYR-ARG-ALA-MET	1.617	1.61416	1.51675	1.6048	1.4506	1.44702
GLN-ASP-PRO-VAL-ALA-SER-THR-MET-VAL-VAL	1.616	1.60374	1.6754	1.7726	1.68992	1.69892
GLN-PRO-HIS-CYS-VAL-SER-ALA-ALA-ARG-GLN	1.617	1.62792	1.63566	1.6876	1.61822	1.59975
ILE-GLY-ASP-MET-SER-ASN-THR-VAL-GLN-LYS	1.616	1.60491	1.58534	1.6218	1.58904	1.57891
ALA-LYS-HIS-ALA-THR-ASN-ILE-GLU-ASN-ARG	1.616	1.62812	1.58846	1.71	1.53056	1.52642
GLY-SER-MET-GLU-CYS-ASN-VAL-ILE-VAL-LEU	1.616	1.60923	1.65834	1.773	1.66592	1.66257
ASP-HIS-CYS-ASN-LYS-ILE-THR-SER-GLY-GLY	1.617	1.6117	1.59249	1.6498	1.57854	1.5655
ASN-GLY-GLY-ILE-GLY-LEU-HIS-MET-GLN-ASP	1.617	1.65207	1.64915	1.6642	1.60421	1.59429
ASP-VAL-THR-CYS-THR-LEU-VAL-SER-GLU-CYS	1.617	1.61094	1.67272	1.7954	1.66695	1.66044
ASP-TYR-THR-GLN-GLN-ASN-THR-ILE-ASP-LYS	1.617	1.59478	1.57173	1.6842	1.55721	1.55289
THR-ARG-MET-ASP-HIS-PRO-ASP-ILE-GLY-GLU	1.618	1.62505	1.59927	1.76	1.58195	1.58858
ASN-MET-CYS-LYS-MET-ARG-HIS-LYS-HIS-ARG	1.618	1.67181	1.70334	1.7634	1.73855	1.73861
ASN-CYS-THR-PRO-ARG-ASP-LYS-SER-CYS-PRO	1.618	1.61343	1.65433	1.7162	1.62271	1.62178
ASP-ARG-LEU-LEU-ILE-LEU-ASN-SER-ARG-GLY	1.619	1.60802	1.61539	1.5334	1.58827	1.57883
ALA-PRO-LEU-ARG-THR-HIS-HIS-ARG-ASN-ARG	1.617	1.64457	1.67115	1.7426	1.69114	1.68505
TRP-MET-SER-GLN-SER-GLU-ASN-SER-ASP-LEU	1.618	1.66571	1.69874	1.6728	1.7	1.69393
ILE-GLU-PHE-ALA-GLN-GLU-GLU-GLY-LYS-TYR	1.618	1.65721	1.65481	1.848	1.6288	1.62113
LEU-SER-ASN-PRO-ALA-CYS-THR-CYS-PRO-GLU	1.617	1.62547	1.6551	1.589	1.67089	1.67493
GLN-GLN-CYS-VAL-GLY-THR-TRP-ARG-ARG-ASN	1.619	1.65965	1.56762	1.5648	1.60277	1.60588
PHE-ASP-ASN-GLU-VAL-THR-SER-ILE-SER-ILE	1.619	1.66258	1.68083	1.7022	1.67496	1.67929
LYS-VAL-VAL-GLN-GLY-GLY-MET-GLY-SER-LEU	1.619	1.62412	1.70075	1.6836	1.66353	1.6505
ASP-PHE-TYR-PRO-SER-SER-ALA-ASN-VAL-GLU	1.62	1.66208	1.69194	1.7746	1.7016	1.6866
GLN-ILE-ALA-ALA-HIS-GLY-ILE-GLU-ALA-VAL	1.619	1.57803	1.62718	1.6484	1.58847	1.57948
SER-MET-LEU-GLU-ARG-CYS-VAL-GLY-MET-GLN	1.619	1.61219	1.65367	1.7196	1.63768	1.62298
LEU-LEU-ASP-ARG-PHE-ASP-ASN-ASP-GLN-SER	1.62	1.63982	1.61627	1.7166	1.6107	1.60639
GLY-LYS-ASP-ARG-ILE-SER-THR-CYS-VAL-CYS	1.619	1.62561	1.65073	1.6224	1.65174	1.65273
GLN-ILE-ILE-THR-ASN-ASP-SER-ASN-MET-ARG	1.619	1.59151	1.58903	1.5932	1.55992	1.55328
GLY-GLU-GLY-ASN-VAL-CYS-TRP-GLY-ASP-ARG	1.62	1.64389	1.57349	1.7392	1.52462	1.5133
ASP-THR-GLY-PHE-GLN-ALA-ARG-GLY-ASN-SER	1.621	1.62961	1.56247	1.581	1.53513	1.51631
ALA-GLY-ARG-CYS-THR-ASP-PHE-LYS-ASP-ALA	1.622	1.64521	1.58186	1.724	1.55516	1.56
GLN-VAL-GLU-PHE-ASN-PRO-LYS-GLY-MET-ALA	1.621	1.63057	1.61156	1.6624	1.58103	1.58447
ASP-ASN-PRO-LYS-CYS-LEU-ILE-GLY-HIS-ALA	1.622	1.66286	1.67836	1.5674	1.6547	1.65757
LYS-LYS-ARG-PRO-PHE-ARG-SER-GLU-GLU-GLY	1.622	1.63849	1.61026	1.6652	1.58775	1.58652
GLY-PRO-THR-GLY-HIS-PRO-THR-ASP-CYS-GLY	1.621	1.64464	1.68413	1.6828	1.6541	1.65578
GLU-TRP-MET-GLU-LEU-GLN-TYR-LEU-GLU-ILE	1.622	1.66398	1.70952	1.7752	1.7361	1.73914
ASP-LYS-ILE-PRO-THR-ASN-LEU-ARG-GLN-THR	1.621	1.60437	1.58898	1.6404	1.58341	1.5705
TYR-LEU-ASN-TYR-ASN-THR-THR-GLN-GLN-GLU	1.622	1.65374	1.63607	1.7286	1.65386	1.66014
PHE-VAL-ASP-ARG-GLY-ASP-VAL-ARG-ASN-ASP	1.622	1.63507	1.58878	1.7204	1.55688	1.55397
ASP-ASP-GLY-ILE-PHE-HIS-ASN-GLY-ARG-VAL	1.623	1.60704	1.64292	1.715	1.5998	1.59028
ALA-CYS-VAL-ALA-GLU-CYS-ILE-GLU-HIS-PRO	1.623	1.6517	1.66847	1.765	1.63888	1.63109
GLY-TRP-ASP-LYS-PRO-GLN-ASN-ILE-ASP-ALA	1.622	1.66513	1.61042	1.5994	1.57629	1.5699
LEU-VAL-ILE-ARG-ASN-MET-LYS-SER-ASN-CYS	1.622	1.6244	1.69631	1.6868	1.70054	1.7136
LEU-VAL-SER-GLU-CYS-ASP-VAL-THR-CYS-THR	1.622	1.62039	1.66765	1.5992	1.68708	1.70151
SER-MET-VAL-GLN-ASP-ASP-TRP-GLU-THR-GLY	1.623	1.67375	1.61668	1.6614	1.59458	1.58179
ASP-ALA-GLU-ARG-GLY-ARG-PRO-LYS-HIS-ILE	1.623	1.63837	1.58001	1.7998	1.55977	1.55202
ALA-ALA-MET-CYS-GLU-ASN-THR-PHE-GLU-THR	1.623	1.67416	1.64226	1.7592	1.62656	1.61975
ILE-GLU-ILE-GLN-VAL-PRO-CYS-LEU-ASN-GLU	1.623	1.61834	1.63904	1.7564	1.63103	1.62756
GLN-THR-GLY-VAL-ARG-ASP-GLN-GLN-PHE-ALA	1.622	1.66587	1.60081	1.7608	1.57277	1.56891
VAL-LYS-ASN-PRO-ILE-LEU-GLN-GLU-LYS-PRO	1.624	1.6385	1.65545	1.6736	1.64128	1.642
MET-ASN-GLU-TYR-GLN-GLN-LEU-ARG-SER-CYS	1.624	1.62065	1.62981	1.6408	1.62014	1.6224
GLY-LYS-SER-ASP-ILE-PHE-THR-ASP-MET-GLU	1.624	1.64404	1.65553	1.7302	1.60534	1.60479
LYS-CYS-LYS-VAL-CYS-GLN-GLU-MET-ASP-GLU	1.624	1.61923	1.60922	1.7876	1.61181	1.59764
ASP-ASN-ASP-HIS-THR-PHE-PHE-SER-GLU-HIS	1.624	1.66307	1.72265	1.7166	1.73073	1.72888
LYS-VAL-PRO-ASP-ASP-LEU-ILE-LYS-ILE-ARG	1.624	1.56197	1.62499	1.6886	1.64478	1.63424
ILE-LYS-THR-ARG-VAL-CYS-GLY-ASP-CYS-ARG	1.623	1.61848	1.65421	1.7082	1.64791	1.64976
GLY-SER-ARG-PRO-GLY-VAL-MET-ALA-LYS-HIS	1.624	1.6471	1.66707	1.6916	1.65066	1.6504
GLY-LYS-LEU-GLN-MET-ASN-LEU-LEU-PRO-GLU	1.624	1.63316	1.66595	1.7414	1.64435	1.63546
GLU-GLU-HIS-ASN-CYS-HIS-TYR-LEU-PHE-ASP	1.624	1.6734	1.71158	1.6924	1.75327	1.75446
GLU-SER-GLU-CYS-ASN-PRO-VAL-ILE-SER-ARG	1.625	1.58083	1.56204	1.7718	1.53374	1.53338
GLN-GLN-ARG-ILE-HIS-GLN-TYR-LYS-SER-GLY	1.625	1.64313	1.57957	1.7498	1.61279	1.61799
CYS-THR-MET-GLU-GLY-SER-ARG-ASN-GLU-SER	1.626	1.58652	1.56612	1.7214	1.56311	1.54132
THR-TYR-GLU-VAL-ALA-LYS-GLN-LEU-THR-GLN	1.626	1.61482	1.64116	1.7406	1.60376	1.59954
ASN-HIS-ILE-ALA-ALA-LEU-LEU-VAL-GLN-ASP	1.625	1.64308	1.69492	1.676	1.64801	1.64118
LEU-HIS-GLU-VAL-GLU-VAL-VAL-GLU-ARG-THR	1.625	1.5373	1.57675	1.6044	1.60142	1.61152
PRO-ARG-THR-VAL-ASP-ASN-GLY-LEU-MET-ALA	1.624	1.62027	1.63862	1.7722	1.62469	1.62396
GLY-HIS-THR-SER-ASN-TRP-ASN-ASP-ALA-GLY	1.625	1.64579	1.65367	1.6378	1.60469	1.60678
TYR-ALA-MET-GLN-GLU-GLN-SER-ASP-LYS-VAL	1.626	1.59832	1.6077	1.7524	1.59349	1.6087
ARG-ASN-GLN-ASP-GLN-GLU-GLN-GLY-LYS-TRP	1.625	1.7102	1.53521	1.6436	1.53567	1.54155
GLU-ARG-PHE-GLU-HIS-ASN-ASN-SER-ASP-PHE	1.627	1.69219	1.65616	1.7432	1.65756	1.65766
ALA-CYS-GLY-SER-PRO-ASP-TRP-ALA-VAL-ASN	1.626	1.65136	1.67775	1.733	1.63586	1.64041
LYS-TRP-LYS-PHE-SER-ASN-LYS-ARG-ILE-THR	1.626	1.69729	1.72618	1.7724	1.81149	1.81574
ARG-SER-ILE-GLY-LEU-LYS-GLU-SER-THR-ILE	1.626	1.61276	1.6977	1.693	1.65673	1.64695
CYS-PHE-ASN-ILE-LYS-GLN-ILE-GLU-ASP-GLY	1.626	1.64199	1.61652	1.6756	1.61364	1.60143
PRO-GLY-LEU-ALA-GLY-GLN-PRO-GLN-PRO-CYS	1.627	1.62679	1.65132	1.6708	1.64888	1.64152
ALA-GLN-ASP-GLY-LEU-THR-TYR-VAL-ASP-LEU	1.626	1.64122	1.63954	1.6546	1.62119	1.61792
GLU-GLN-VAL-TRP-SER-THR-ARG-GLN-GLU-THR	1.626	1.65294	1.57382	1.697	1.55925	1.55313
VAL-ASN-ILE-HIS-ALA-GLU-VAL-ASN-VAL-ASN	1.626	1.64671	1.64647	1.7748	1.65125	1.66158
PHE-ARG-ARG-VAL-ASP-ARG-ASN-ARG-ILE-TYR	1.627	1.67799	1.67513	1.6598	1.7143	1.71748
PHE-CYS-ARG-GLY-ILE-ASP-ASN-ARG-MET-LYS	1.628	1.65555	1.66217	1.651	1.62779	1.63221
GLY-CYS-LYS-GLN-TYR-GLU-ASN-LYS-THR-ASN	1.628	1.64596	1.58525	1.5804	1.56308	1.54408
SER-THR-MET-VAL-VAL-GLN-ASP-PRO-VAL-ALA	1.627	1.63914	1.63202	1.6604	1.65015	1.63239
ASN-ASP-LEU-PHE-SER-GLY-ASP-VAL-THR-SER	1.628	1.66417	1.68058	1.6326	1.65213	1.64504
MET-ALA-MET-ILE-GLN-ARG-SER-ALA-ASN-VAL	1.627	1.62684	1.64891	1.6366	1.64845	1.64602
ASP-TRP-SER-ARG-GLU-CYS-HIS-ALA-THR-GLY	1.628	1.65496	1.60308	1.6356	1.61511	1.61105
ARG-GLN-GLN-ILE-ALA-THR-LYS-THR-MET-GLU	1.627	1.62502	1.59177	1.7014	1.5535	1.55588
ILE-ASN-ASN-ASN-ARG-LEU-LYS-PRO-PRO-TYR	1.628	1.70173	1.71193	1.6504	1.71212	1.7023
SER-PHE-PHE-ARG-ARG-ALA-LYS-ARG-LEU-THR	1.627	1.67933	1.72702	1.7714	1.77096	1.77169
THR-CYS-ALA-PRO-SER-SER-GLY-LEU-VAL-ASP	1.628	1.64601	1.69347	1.625	1.67072	1.67743
THR-CYS-MET-GLY-LYS-ALA-LEU-CYS-ALA-GLU	1.629	1.62838	1.66908	1.7616	1.64694	1.63342
GLU-ALA-GLN-GLN-LEU-GLY-HIS-SER-HIS-GLY	1.628	1.67998	1.6308	1.7802	1.62812	1.63172
ASN-GLU-ASN-LEU-CYS-ILE-HIS-ARG-THR-GLU	1.629	1.64489	1.579	1.7422	1.55146	1.54723
GLY-ARG-PHE-MET-SER-MET-LEU-LYS-LYS-MET	1.629	1.67857	1.71782	1.623	1.73298	1.72773
ARG-THR-ASP-HIS-CYS-ALA-LYS-ILE-ALA-LYS	1.628	1.64006	1.63729	1.7128	1.60904	1.60076
ILE-PRO-THR-ARG-GLY-HIS-CYS-ASP-ASP-GLU	1.629	1.63118	1.6802	1.7396	1.66568	1.66312
LYS-LYS-PHE-GLY-PRO-ILE-ARG-ILE-LEU-MET	1.629	1.66147	1.72915	1.7962	1.79695	1.79389
ALA-HIS-ASP-CYS-ALA-MET-ALA-VAL-ARG-LYS	1.628	1.64712	1.65129	1.7604	1.60424	1.60296
GLU-PRO-TRP-LEU-CYS-GLU-ASN-VAL-LYS-ASP	1.628	1.64556	1.67173	1.7504	1.64873	1.65183
CYS-ALA-LYS-ILE-VAL-GLN-THR-ALA-CYS-GLN	1.628	1.61173	1.61432	1.7732	1.60701	1.59025
ARG-GLU-LYS-ASN-TRP-LYS-CYS-TYR-PRO-LYS	1.63	1.67994	1.69142	1.7188	1.72084	1.72002
ARG-GLN-ARG-PRO-LEU-GLY-LEU-LEU-ALA-SER	1.63	1.62124	1.65146	1.7288	1.6521	1.64536
VAL-GLU-PHE-CYS-ILE-LEU-TYR-GLY-GLN-GLU	1.63	1.69573	1.70696	1.7702	1.7074	1.69527
CYS-LEU-ASN-MET-GLN-GLU-GLY-ASN-LEU-ILE	1.629	1.61913	1.65313	1.7518	1.65937	1.65125
ASN-THR-LEU-PHE-PRO-ARG-MET-ALA-GLU-GLU	1.631	1.66889	1.68889	1.812	1.63607	1.614
CYS-ILE-THR-THR-TRP-GLY-ALA-LYS-LYS-GLY	1.63	1.69114	1.67979	1.7454	1.69423	1.6769
ILE-GLN-ASP-GLY-ASN-PRO-TRP-PRO-ASP-PHE	1.63	1.69573	1.73013	1.716	1.7558	1.75144
SER-HIS-ILE-VAL-PRO-PHE-ARG-ALA-ALA-GLN	1.63	1.64399	1.73025	1.7102	1.72605	1.70785
ASP-GLY-ASP-PHE-ALA-ILE-CYS-ARG-GLU-TRP	1.63	1.68264	1.65315	1.7564	1.68125	1.67262
MET-HIS-CYS-GLN-ASN-ASN-GLN-CYS-MET-GLN	1.63	1.64109	1.63691	1.7088	1.63357	1.63126
ALA-THR-LYS-LEU-GLY-LYS-TYR-LYS-ALA-SER	1.632	1.66442	1.68216	1.8438	1.66318	1.63814
ILE-VAL-ILE-PHE-PRO-ASP-ASN-ASP-GLN-GLY	1.631	1.67239	1.67556	1.6678	1.67538	1.65764
ASP-GLU-ASN-GLN-CYS-TYR-CYS-TRP-LYS-GLN	1.632	1.68649	1.56699	1.7092	1.59987	1.604
GLY-ALA-TRP-ALA-ARG-ASP-GLU-THR-PRO-THR	1.632	1.68255	1.62438	1.7104	1.59141	1.5933
TYR-ILE-GLU-PHE-ILE-MET-GLN-VAL-GLY-ALA	1.632	1.68327	1.7178	1.7476	1.72932	1.73229
ASN-LEU-ARG-GLN-THR-ASP-LYS-ILE-PRO-THR	1.631	1.64002	1.61435	1.6978	1.57906	1.59562
GLN-CYS-CYS-SER-VAL-HIS-ASN-VAL-ARG-LYS	1.631	1.63042	1.67446	1.6696	1.66159	1.67031
LEU-ASP-GLU-PRO-THR-ASN-GLN-GLN-TRP-ARG	1.631	1.69438	1.59089	1.7502	1.60261	1.60159
GLN-ASN-ALA-ILE-PHE-ALA-ASP-THR-LEU-GLN	1.631	1.6234	1.58193	1.7538	1.56816	1.57734
ARG-CYS-PRO-ASN-GLY-SER-SER-THR-PRO-ASN	1.631	1.64056	1.66208	1.7718	1.63481	1.63772
ILE-GLY-GLN-ARG-ILE-VAL-VAL-VAL-MET-LYS	1.632	1.63338	1.69047	1.749	1.70171	1.69943
ASN-MET-ASN-GLU-ARG-VAL-LEU-LEU-MET-CYS	1.633	1.62049	1.61826	1.6322	1.64533	1.63738
CYS-ASP-ASN-ARG-SER-ALA-LEU-ALA-THR-SER	1.633	1.62267	1.627	1.7586	1.59002	1.57352
ASP-GLN-GLU-PHE-PRO-PRO-CYS-TYR-GLU-ARG	1.632	1.69428	1.63398	1.7106	1.64788	1.63381
PHE-GLY-GLN-VAL-ILE-TYR-LYS-ARG-ARG-CYS	1.632	1.66129	1.70545	1.6664	1.73005	1.74463
ARG-THR-HIS-LYS-VAL-ASP-ASP-LYS-PRO-SER	1.632	1.64812	1.63054	1.6532	1.63893	1.63047
TRP-ASP-ASN-ALA-CYS-SER-MET-ARG-LYS-GLY	1.632	1.66925	1.63057	1.7562	1.6166	1.62002
HIS-SER-ASP-LEU-VAL-ASP-TRP-ALA-ASP-PRO	1.633	1.66361	1.69208	1.7354	1.69765	1.69337
ASP-LEU-ASN-ILE-CYS-SER-ILE-LEU-ASP-ILE	1.633	1.62192	1.66505	1.8108	1.67839	1.67207
LEU-SER-GLN-CYS-CYS-GLN-ARG-THR-THR-ILE	1.633	1.62226	1.66965	1.6482	1.66369	1.6508
THR-HIS-GLY-CYS-ASP-CYS-ALA-ILE-LYS-GLU	1.633	1.62678	1.67288	1.7992	1.63562	1.62889
GLN-ARG-MET-LEU-VAL-PRO-ASN-TRP-ASN-LYS	1.634	1.71846	1.71821	1.7634	1.72587	1.72456
ASN-ALA-TYR-GLU-LEU-GLY-HIS-ALA-PRO-ASN	1.634	1.67115	1.64575	1.7764	1.6299	1.63371
ASP-GLN-LYS-TYR-GLN-PRO-ALA-PRO-VAL-ASN	1.634	1.65884	1.5828	1.6926	1.58859	1.57718
HIS-GLU-ASN-SER-ALA-TYR-THR-SER-GLY-ARG	1.634	1.64246	1.60304	1.733	1.58141	1.59632
ILE-ALA-ILE-LEU-GLU-TRP-ASN-GLU-MET-GLY	1.634	1.67527	1.66214	1.6786	1.65966	1.65051
LEU-GLY-ASP-GLY-GLU-LYS-TRP-CYS-ARG-GLU	1.634	1.61912	1.54902	1.7466	1.53719	1.54754
SER-PHE-GLN-VAL-LYS-ALA-ALA-GLN-GLU-GLN	1.634	1.64111	1.61225	1.7586	1.57944	1.56359
HIS-ALA-CYS-GLY-ASP-LYS-ASP-MET-MET-GLY	1.634	1.59024	1.55219	1.7052	1.56589	1.56169
ILE-GLU-ILE-VAL-ASP-ASP-TYR-GLY-LEU-ILE	1.634	1.65516	1.70855	1.674	1.71266	1.70438
THR-PHE-THR-SER-LEU-GLY-LYS-THR-GLY-ARG	1.634	1.63853	1.69263	1.7712	1.66831	1.68391
ILE-CYS-LYS-GLU-HIS-LYS-LEU-ALA-LYS-PRO	1.635	1.63006	1.68289	1.7166	1.67342	1.66397
ALA-GLN-THR-GLY-ASN-GLU-VAL-TRP-ASP-SER	1.635	1.69616	1.6145	1.7952	1.60104	1.60371
ALA-VAL-MET-LEU-SER-MET-LEU-GLN-ASP-ARG	1.635	1.63934	1.66444	1.667	1.6493	1.63406
GLU-TRP-GLY-THR-MET-ILE-CYS-GLU-GLN-ARG	1.635	1.67222	1.6229	1.6594	1.59699	1.60037
GLU-GLN-TRP-LEU-CYS-ALA-ASP-THR-GLY-CYS	1.635	1.6392	1.61796	1.6958	1.61265	1.6223
PHE-TRP-ALA-ILE-VAL-ASP-ASP-ASN-GLU-GLY	1.635	1.66081	1.63177	1.6424	1.64565	1.64838
PHE-ASP-GLU-GLN-TYR-GLU-PHE-GLN-PHE-ALA	1.635	1.66148	1.71139	1.706	1.74616	1.75667
THR-GLN-PRO-THR-GLU-LEU-ALA-PHE-ASN-MET	1.635	1.6894	1.68881	1.6102	1.68128	1.67972
PHE-MET-ALA-ASN-LYS-ASN-ASP-GLU-LEU-MET	1.635	1.64228	1.61049	1.6912	1.6148	1.6095
GLN-LEU-ALA-VAL-LEU-ARG-CYS-HIS-ARG-GLY	1.636	1.67552	1.64906	1.5316	1.68354	1.69212
PHE-GLY-ARG-LYS-PRO-ALA-ALA-MET-CYS-ILE	1.636	1.66627	1.71932	1.6964	1.75086	1.75212
ASN-THR-GLN-LEU-GLU-SER-TRP-MET-LYS-LYS	1.636	1.6309	1.66435	1.7676	1.64858	1.65695
GLN-THR-GLN-TRP-GLU-ASN-TYR-VAL-CYS-ASP	1.636	1.65456	1.67698	1.7782	1.66615	1.67945
GLN-GLY-SER-GLN-ARG-ASP-PHE-SER-ALA-HIS	1.637	1.64467	1.63238	1.6758	1.63732	1.6308
GLU-PRO-ASN-MET-GLU-HIS-CYS-CYS-ILE-VAL	1.636	1.61757	1.65997	1.7518	1.68702	1.68933
ASP-TYR-ARG-ALA-ARG-GLU-CYS-THR-VAL-ASP	1.636	1.61361	1.59362	1.7728	1.55362	1.55901
SER-PHE-GLU-GLY-ALA-ALA-GLN-PRO-ARG-GLU	1.636	1.64005	1.62934	1.699	1.56025	1.56195
GLY-ALA-ALA-ARG-GLN-GLU-THR-PHE-LYS-VAL	1.636	1.66888	1.63009	1.7012	1.62038	1.6239
ASN-TRP-ARG-GLN-ARG-HIS-GLY-GLU-ARG-ASN	1.637	1.693	1.5595	1.5808	1.5588	1.56924
MET-ASP-SER-GLN-ASP-GLY-LEU-GLY-ARG-TYR	1.638	1.68547	1.65045	1.7676	1.62935	1.62038
SER-ALA-ASP-SER-TRP-ASP-PRO-LYS-GLU-ARG	1.637	1.66158	1.58801	1.6836	1.56836	1.56685
PRO-ASN-ILE-GLU-ASP-GLU-TYR-TRP-ASN-GLN	1.637	1.64867	1.65078	1.6552	1.67507	1.67586
SER-ASN-SER-GLU-THR-PRO-THR-MET-THR-ILE	1.638	1.62633	1.6959	1.6628	1.67633	1.67985
LYS-ARG-ALA-GLY-VAL-THR-ILE-PHE-GLN-GLY	1.637	1.7099	1.66315	1.8052	1.65896	1.64988
ALA-ASP-THR-LEU-GLN-GLN-ASN-ALA-ILE-PHE	1.637	1.68435	1.62303	1.6304	1.59937	1.58131
GLY-TYR-ASP-HIS-GLU-TYR-ASP-CYS-HIS-LEU	1.637	1.64712	1.70557	1.6646	1.74532	1.7497
ASN-ILE-ALA-LEU-GLY-VAL-THR-VAL-GLY-PRO	1.637	1.62369	1.67501	1.749	1.64831	1.64525
SER-LEU-LYS-GLU-ILE-CYS-GLY-GLN-THR-ARG	1.637	1.62611	1.5991	1.6692	1.58385	1.57378
THR-ASN-ARG-LEU-LEU-ALA-GLU-ARG-ILE-ILE	1.637	1.64596	1.68014	1.675	1.64304	1.65293
LYS-ALA-LYS-MET-GLU-GLY-PRO-VAL-GLU-MET	1.639	1.63766	1.60061	1.6882	1.57889	1.58046
LYS-LYS-GLY-ALA-GLN-LEU-ARG-ASP-SER-HIS	1.639	1.66965	1.68868	1.68	1.62306	1.6222
MET-ALA-TYR-ASN-LYS-PHE-LYS-MET-ARG-MET	1.639	1.67925	1.73902	1.709	1.76747	1.7723
ARG-ARG-THR-MET-THR-VAL-ALA-VAL-THR-THR	1.639	1.63112	1.66741	1.62	1.67576	1.68051
TRP-GLU-LEU-TYR-ALA-GLU-ARG-PRO-ASP-GLU	1.639	1.67472	1.65198	1.6766	1.65094	1.65326
ALA-GLY-ASP-TRP-MET-GLY-SER-SER-ALA-PRO	1.639	1.6795	1.66757	1.7734	1.63627	1.63761
GLU-GLN-ASN-GLU-TRP-TYR-PRO-PRO-GLN-LEU	1.639	1.66579	1.63536	1.807	1.62262	1.62424
LYS-GLU-ILE-ALA-CYS-ALA-ALA-ASN-TYR-GLN	1.639	1.6697	1.62595	1.6814	1.61751	1.60473
MET-HIS-ASP-ASN-ILE-ASP-PRO-ARG-ASP-CYS	1.639	1.65741	1.62128	1.7084	1.61574	1.61044
PHE-THR-ASN-GLU-MET-GLU-GLN-ASP-TRP-TYR	1.639	1.74032	1.73901	1.7708	1.80037	1.80712
ASN-CYS-THR-LEU-ILE-GLN-SER-PRO-ASP-LYS	1.639	1.63063	1.65612	1.6998	1.61555	1.61057
LEU-ILE-ALA-ARG-GLU-ARG-SER-VAL-THR-CYS	1.639	1.64794	1.64688	1.7112	1.62349	1.63123
VAL-PHE-ALA-ILE-THR-THR-LYS-ALA-VAL-ARG	1.64	1.65738	1.68275	1.67	1.69913	1.70329
ILE-MET-PRO-PRO-ASN-CYS-GLN-GLY-LYS-SER	1.64	1.62309	1.68696	1.629	1.70159	1.69918
ASN-GLU-MET-GLY-ASN-LEU-GLU-GLY-TYR-TRP	1.639	1.68782	1.70411	1.7478	1.70717	1.7113
PHE-MET-ASP-ASP-LYS-SER-LEU-CYS-GLY-GLY	1.64	1.65973	1.6041	1.742	1.62066	1.61128
GLU-GLN-TYR-GLN-PHE-THR-ASN-ILE-PRO-ASN	1.641	1.66203	1.62493	1.6702	1.63573	1.6271
ARG-SER-VAL-VAL-GLY-ALA-ASP-GLU-LEU-PRO	1.639	1.64655	1.59695	1.7858	1.60461	1.5922
GLN-TRP-ALA-CYS-ASN-PRO-CYS-ASN-THR-ALA	1.641	1.68505	1.66768	1.6518	1.64997	1.6638
GLY-PRO-GLY-TRP-ASP-GLU-GLN-ALA-ALA-TYR	1.639	1.6967	1.67424	1.7502	1.66577	1.64827
LEU-ASP-TYR-TRP-GLN-ASN-ILE-GLY-GLN-GLU	1.641	1.69161	1.66726	1.592	1.65863	1.65428
HIS-THR-GLY-THR-MET-ASN-ALA-GLU-MET-ILE	1.641	1.63938	1.70665	1.6988	1.66477	1.64478
THR-PHE-GLY-GLN-ARG-VAL-LYS-PRO-SER-THR	1.641	1.65464	1.70629	1.7442	1.71013	1.70844
LEU-THR-VAL-ALA-VAL-ASP-VAL-LYS-ASP-ARG	1.641	1.63435	1.61342	1.732	1.59691	1.58275
GLN-ASP-MET-ASN-LEU-ALA-GLY-PHE-ARG-GLN	1.642	1.70025	1.60486	1.6956	1.58364	1.57742
SER-PHE-ARG-MET-ASN-TYR-LYS-PRO-VAL-ARG	1.641	1.63536	1.71118	1.6286	1.74904	1.76495
ASP-GLN-PRO-GLU-TYR-HIS-TRP-ALA-GLN-LYS	1.641	1.65995	1.61891	1.762	1.63826	1.6356
PRO-PRO-GLU-PRO-TYR-ASP-ASN-PRO-VAL-GLY	1.641	1.66308	1.68868	1.7176	1.68868	1.67487
GLU-THR-SER-PRO-TYR-SER-LYS-GLY-GLY-ALA	1.641	1.6414	1.62867	1.6488	1.56862	1.56948
ALA-ASP-MET-TYR-ARG-PHE-CYS-GLU-GLN-ARG	1.641	1.65659	1.62754	1.744	1.6217	1.61586
ASN-PHE-SER-TYR-LYS-LEU-ASP-ARG-GLY-GLN	1.643	1.6727	1.6583	1.6052	1.62936	1.63141
ALA-LYS-ARG-THR-HIS-CYS-TRP-LEU-ASN-LYS	1.643	1.67944	1.69973	1.7896	1.71733	1.73178
ASP-GLN-ARG-GLN-TYR-ASN-LYS-ASP-PHE-ASN	1.642	1.6554	1.55493	1.734	1.55448	1.56608
MET-GLU-ASP-ARG-LYS-PHE-SER-ARG-GLN-MET	1.642	1.65584	1.55799	1.676	1.54921	1.55242
GLU-ARG-CYS-ASN-HIS-ASP-CYS-ILE-VAL-ASN	1.642	1.61378	1.5679	1.6372	1.5811	1.59307
ALA-TRP-GLU-GLY-MET-GLU-VAL-HIS-HIS-ASP	1.643	1.71169	1.72782	1.6912	1.7336	1.74928
ASN-ASN-LYS-GLU-SER-THR-TRP-GLU-ASP-THR	1.643	1.66653	1.57406	1.7872	1.56171	1.56725
ASN-GLN-SER-MET-ILE-LEU-TYR-ASP-ASP-GLN	1.643	1.66673	1.65101	1.643	1.61493	1.61468
TRP-GLY-LYS-ARG-TYR-ASN-GLN-ALA-ASN-ALA	1.643	1.68201	1.64617	1.6	1.64766	1.64286
ARG-ASP-MET-VAL-LYS-TRP-GLN-THR-GLY-LYS	1.643	1.6942	1.64365	1.7782	1.64662	1.65023
ARG-GLY-LYS-LYS-ASP-HIS-ASN-THR-MET-ASP	1.643	1.61943	1.58737	1.676	1.57023	1.56004
HIS-MET-VAL-GLY-ASP-PRO-PRO-PRO-ASP-LEU	1.643	1.64277	1.71489	1.7296	1.70279	1.69386
CYS-GLY-ILE-HIS-ILE-ALA-GLU-GLN-ILE-ARG	1.644	1.63982	1.63324	1.6514	1.65359	1.64329
ALA-HIS-LYS-TRP-GLN-LYS-ARG-HIS-ARG-THR	1.643	1.69709	1.70121	1.7538	1.7241	1.72661
CYS-GLY-SER-THR-ILE-ARG-PHE-GLN-ARG-THR	1.644	1.69164	1.68226	1.7206	1.68868	1.68716
CYS-GLN-ILE-GLU-TRP-ASP-ARG-ALA-GLY-CYS	1.644	1.6735	1.60539	1.6874	1.60628	1.60705
ARG-ARG-PHE-GLN-VAL-ARG-PRO-CYS-ARG-TYR	1.644	1.69331	1.7441	1.8094	1.778	1.77999
GLU-TRP-GLU-SER-SER-GLU-TRP-GLN-PHE-GLY	1.643	1.66809	1.69139	1.6808	1.71828	1.73672
GLU-ALA-GLU-TYR-ALA-GLU-PHE-TYR-ASP-TYR	1.643	1.71571	1.7386	1.7632	1.78436	1.80207
ILE-LEU-ASN-GLU-HIS-ALA-PHE-GLY-ARG-GLY	1.644	1.66293	1.65971	1.6254	1.66259	1.6653
GLU-ASP-TRP-GLN-TRP-SER-PHE-THR-CYS-ALA	1.645	1.74642	1.74521	1.6208	1.75227	1.76714
GLY-LEU-HIS-ARG-TYR-ALA-GLN-GLN-ASN-ARG	1.644	1.65196	1.61862	1.6626	1.61657	1.6141
GLU-LEU-GLN-PHE-VAL-LYS-GLU-GLY-MET-THR	1.644	1.6387	1.64032	1.6478	1.63482	1.62658
LEU-HIS-GLY-ALA-GLU-TYR-GLY-ASN-LEU-LEU	1.645	1.66803	1.71759	1.5958	1.69213	1.69695
ALA-LEU-GLU-ARG-PHE-SER-THR-SER-ALA-SER	1.645	1.65248	1.66228	1.569	1.65376	1.64199
GLU-ARG-ILE-PHE-ALA-LEU-LYS-GLY-GLN-MET	1.644	1.66463	1.65769	1.8382	1.6173	1.6232
THR-LYS-GLY-THR-LYS-GLN-PHE-ILE-ASP-ALA	1.644	1.6779	1.67067	1.6724	1.63288	1.62968
MET-ALA-THR-ASN-TYR-CYS-LYS-SER-GLN-ALA	1.645	1.66721	1.64352	1.6442	1.63525	1.6336
LYS-GLY-SER-ASN-TYR-ASN-ASN-ARG-LEU-VAL	1.645	1.64589	1.68102	1.7442	1.67104	1.65632
PRO-SER-VAL-ARG-GLY-LEU-GLY-SER-ASP-ASN	1.644	1.63431	1.65967	1.7442	1.62599	1.61757
ASN-VAL-PHE-ARG-GLN-GLN-GLN-GLU-ASN-HIS	1.646	1.69022	1.61432	1.7678	1.59111	1.57941
GLN-GLY-CYS-ALA-ILE-PHE-ALA-ARG-ARG-TYR	1.645	1.70587	1.66693	1.6674	1.69716	1.69461
GLN-THR-LEU-TYR-THR-ARG-ASN-ALA-ARG-CYS	1.646	1.63916	1.67758	1.5564	1.66207	1.66493
THR-SER-ARG-HIS-SER-PRO-ASN-THR-ALA-MET	1.646	1.64344	1.7293	1.699	1.67593	1.6794
ALA-GLU-TRP-LYS-ILE-PRO-THR-ASP-CYS-ASN	1.646	1.67806	1.64261	1.7126	1.61449	1.62294
GLU-GLY-PRO-LYS-GLY-TRP-HIS-GLY-ASN-GLN	1.646	1.66446	1.63119	1.691	1.61567	1.6114
TYR-GLU-ASP-ARG-HIS-HIS-GLU-ASN-ASN-PRO	1.645	1.65107	1.571	1.588	1.59969	1.60562
CYS-MET-GLU-LEU-PRO-TRP-ASP-ASN-GLY-ALA	1.646	1.70124	1.62637	1.6976	1.63091	1.62815
GLY-HIS-THR-GLU-THR-PHE-MET-ARG-LYS-GLN	1.646	1.68547	1.65138	1.8272	1.61532	1.62386
GLN-ASN-TYR-MET-TYR-LYS-ASN-ASN-ALA-ILE	1.646	1.6886	1.70302	1.77	1.68344	1.6755
LYS-GLU-ASN-SER-THR-SER-ASP-MET-TYR-GLN	1.648	1.71001	1.60457	1.7652	1.60443	1.60962
TYR-VAL-GLN-PHE-GLU-HIS-GLU-ASN-ARG-ARG	1.648	1.65859	1.64079	1.688	1.65971	1.66173
ILE-GLU-LYS-LEU-CYS-CYS-CYS-GLN-THR-GLN	1.648	1.63185	1.63331	1.6636	1.61699	1.60434
ARG-ASN-VAL-CYS-ILE-GLY-GLN-LEU-TYR-MET	1.648	1.70781	1.74812	1.588	1.753	1.75712
PRO-HIS-ASP-THR-GLU-GLY-ALA-LEU-CYS-LEU	1.648	1.61382	1.65724	1.653	1.64988	1.64139
ASN-GLU-MET-ARG-VAL-ASP-LYS-TRP-GLU-GLU	1.648	1.72056	1.55763	1.7334	1.52371	1.51778
ASN-LYS-GLN-MET-PHE-GLN-HIS-ASN-ASP-GLY	1.649	1.65863	1.61723	1.743	1.62061	1.61467
GLU-THR-ASN-HIS-LEU-ASP-VAL-ILE-TRP-GLU	1.647	1.7253	1.69694	1.5838	1.69573	1.69045
PHE-ARG-ASN-PRO-MET-ASN-THR-GLN-ALA-ASP	1.649	1.66543	1.64599	1.6584	1.61179	1.61545
ARG-ARG-THR-ASN-LYS-GLY-THR-ILE-ASP-PHE	1.647	1.70419	1.65213	1.6914	1.66986	1.66372
ARG-THR-TRP-ASP-ILE-ASP-SER-VAL-GLN-PRO	1.65	1.68104	1.64726	1.6758	1.64926	1.65254
TYR-GLU-THR-GLY-ARG-GLY-VAL-ILE-ASP-ILE	1.65	1.66073	1.6447	1.7726	1.63445	1.64069
ASP-LYS-GLU-TYR-CYS-CYS-SER-LYS-MET-LYS	1.649	1.64371	1.60221	1.7204	1.62652	1.63064
ASP-THR-PHE-GLY-HIS-VAL-VAL-ASN-SER-ASN	1.649	1.67963	1.64339	1.653	1.65379	1.64714
THR-ASN-PRO-VAL-GLY-PHE-GLN-ARG-ARG-SER	1.649	1.65232	1.69639	1.7604	1.67901	1.68513
MET-GLU-PRO-ARG-MET-PHE-ALA-MET-ALA-ARG	1.649	1.66527	1.65081	1.6672	1.66933	1.66681
CYS-PHE-GLY-PHE-GLU-GLY-ARG-ASP-MET-GLU	1.649	1.67837	1.67287	1.6362	1.64479	1.64079
ASP-ALA-HIS-ILE-GLN-GLN-CYS-SER-ALA-ILE	1.649	1.63577	1.61565	1.7852	1.61518	1.60409
LYS-GLN-ASP-CYS-PHE-GLU-HIS-GLN-ASP-ASN	1.649	1.65927	1.59494	1.7692	1.60962	1.60248
ILE-PRO-SER-THR-ASP-THR-VAL-GLY-GLU-LYS	1.649	1.61616	1.64929	1.7672	1.62281	1.59998
LEU-GLU-VAL-SER-LYS-GLU-GLY-HIS-SER-GLN	1.65	1.67629	1.60479	1.605	1.58087	1.57875
PRO-ARG-GLU-ASP-HIS-GLN-MET-GLU-MET-LYS	1.651	1.63125	1.55078	1.545	1.5359	1.53679
GLY-ASP-GLU-ALA-ILE-GLU-HIS-HIS-TYR-SER	1.65	1.66962	1.71376	1.7632	1.72139	1.71864
ALA-LYS-ASN-ARG-THR-GLY-ASP-GLU-PRO-HIS	1.65	1.656	1.58123	1.585	1.53354	1.53462
HIS-HIS-ASP-TYR-HIS-ARG-ASP-GLN-ASP-ALA	1.651	1.67974	1.64636	1.736	1.64237	1.65237
THR-ARG-ALA-ILE-ASN-GLU-MET-ASP-PHE-LEU	1.65	1.69786	1.69463	1.753	1.68787	1.71096
PHE-GLU-ALA-HIS-ASN-GLY-THR-LYS-GLU-HIS	1.65	1.67796	1.65322	1.7614	1.61774	1.62298
ARG-CYS-VAL-PRO-MET-TYR-GLN-THR-GLN-GLY	1.651	1.66065	1.67745	1.7856	1.68292	1.68244
GLY-HIS-ALA-GLU-ILE-ASP-SER-PHE-PRO-VAL	1.65	1.70557	1.70088	1.7532	1.70387	1.71053
LEU-GLU-HIS-ALA-ASN-GLN-ASN-GLY-PHE-PRO	1.651	1.67691	1.6333	1.64	1.63311	1.63169
LEU-LYS-ALA-THR-TRP-SER-MET-ASN-MET-ARG	1.651	1.68165	1.72751	1.7264	1.73234	1.73232
ALA-ALA-PHE-ILE-TYR-ASN-THR-THR-PRO-ASP	1.651	1.71419	1.73691	1.688	1.71336	1.71313
ALA-PHE-SER-HIS-ASN-ASN-LEU-GLU-ILE-ALA	1.651	1.66586	1.6959	1.8066	1.6552	1.64833
ASP-PHE-THR-VAL-GLN-THR-ARG-SER-ARG-LEU	1.651	1.65967	1.62082	1.7098	1.63748	1.62686
GLU-ASP-ASN-TRP-VAL-ASP-CYS-GLU-HIS-TRP	1.651	1.70808	1.70807	1.694	1.74578	1.75323
GLN-ASP-HIS-VAL-PHE-GLU-THR-VAL-ALA-ASN	1.651	1.64385	1.59886	1.7624	1.62543	1.62843
PRO-LEU-ASN-TRP-GLN-GLU-ASP-ARG-GLN-CYS	1.651	1.67265	1.59153	1.7428	1.62339	1.62341
PHE-GLU-GLU-ASN-PHE-TYR-ALA-HIS-HIS-ASP	1.651	1.69451	1.73164	1.7626	1.78553	1.7871
ASP-ARG-GLY-VAL-ILE-PHE-ASN-MET-LEU-ALA	1.652	1.66839	1.66513	1.736	1.64375	1.64027
ARG-GLU-GLU-ARG-ASN-TYR-ASN-PRO-SER-SER	1.651	1.63613	1.56434	1.7138	1.53297	1.53607
GLU-MET-SER-ASP-THR-ARG-ASN-THR-CYS-TYR	1.653	1.67368	1.66274	1.6914	1.62934	1.63283
ARG-PHE-GLU-SER-ARG-GLU-CYS-ASN-MET-ASN	1.652	1.67484	1.61284	1.6878	1.60414	1.60458
HIS-ALA-GLN-TRP-VAL-VAL-GLU-ALA-GLN-VAL	1.652	1.68667	1.67928	1.7958	1.69551	1.69153
VAL-SER-ASP-ASP-ASP-ARG-ILE-PRO-PRO-TYR	1.653	1.68375	1.65442	1.6854	1.65763	1.64374
GLN-TRP-HIS-ASP-ASP-CYS-ILE-GLN-VAL-GLN	1.652	1.66929	1.59637	1.6736	1.63088	1.64065
GLY-THR-LEU-TRP-LYS-THR-LEU-GLN-ASN-ARG	1.652	1.68819	1.6592	1.7174	1.66844	1.64753
THR-ASN-GLY-TYR-LYS-SER-GLN-ARG-SER-LEU	1.653	1.68084	1.69403	1.7386	1.64126	1.64883
ASP-VAL-GLY-MET-THR-ILE-ARG-GLN-VAL-SER	1.652	1.6307	1.59397	1.6116	1.60315	1.59956
ASN-ASN-THR-MET-THR-TYR-GLY-LEU-GLN-ASN	1.653	1.64134	1.60595	1.7798	1.60156	1.61149
GLY-MET-VAL-LYS-ARG-SER-SER-MET-VAL-MET	1.652	1.64103	1.68861	1.7344	1.69845	1.69632
ARG-VAL-LYS-GLN-ALA-MET-ASP-THR-CYS-MET	1.653	1.63944	1.64904	1.7044	1.63609	1.64335
ASP-ALA-ARG-MET-TYR-LEU-SER-CYS-GLN-ARG	1.653	1.63487	1.58097	1.686	1.59716	1.6052
ASP-CYS-TYR-LEU-GLY-SER-ARG-ALA-GLU-THR	1.653	1.68146	1.63626	1.7184	1.5976	1.57971
CYS-THR-ARG-GLY-MET-THR-ILE-MET-LEU-ARG	1.653	1.64696	1.68878	1.7922	1.70468	1.70336
MET-TYR-THR-LEU-ARG-GLN-ARG-TYR-ASN-ALA	1.654	1.71837	1.71877	1.7148	1.72943	1.72507
ARG-HIS-LYS-HIS-ARG-ASN-MET-CYS-LYS-MET	1.653	1.65666	1.71861	1.6904	1.73719	1.74243
ASP-CYS-LEU-PHE-GLY-CYS-THR-ASP-LYS-ASP	1.654	1.66316	1.66925	1.764	1.64663	1.64213
LYS-ASP-ARG-GLY-GLY-PRO-PHE-THR-GLY-LEU	1.653	1.67846	1.68932	1.6278	1.65134	1.66247
CYS-ASP-ILE-ARG-MET-CYS-ALA-SER-ALA-GLN	1.654	1.63979	1.63289	1.6464	1.60966	1.59516
PHE-ASP-HIS-ASP-VAL-GLY-GLN-THR-THR-TYR	1.653	1.69044	1.7391	1.759	1.73589	1.73601
TRP-ARG-GLY-GLN-SER-ASN-SER-THR-GLY-GLU	1.654	1.68618	1.64959	1.7292	1.60106	1.61141
ILE-ASN-HIS-TYR-GLY-CYS-CYS-ALA-GLY-GLU	1.654	1.66371	1.71013	1.6482	1.70325	1.70791
PHE-ILE-HIS-ASP-GLU-VAL-SER-ILE-ILE-GLY	1.654	1.65645	1.67516	1.7266	1.70998	1.71269
PRO-GLY-GLU-CYS-GLY-GLU-ARG-SER-GLN-TYR	1.654	1.66755	1.61008	1.7166	1.60949	1.59058
ARG-ILE-ARG-SER-TRP-TYR-LYS-ASN-MET-ARG	1.654	1.69995	1.71082	1.6452	1.73891	1.74794
ARG-GLN-LEU-LYS-VAL-ALA-SER-ARG-GLN-PHE	1.654	1.69566	1.65016	1.7554	1.67848	1.67165
CYS-MET-THR-LEU-GLY-GLN-GLU-GLY-TRP-GLU	1.654	1.70181	1.69225	1.673	1.68604	1.66769
CYS-HIS-ASP-ILE-CYS-CYS-THR-LEU-GLY-GLU	1.654	1.65873	1.67538	1.7244	1.69746	1.69395
PRO-ASP-ASN-ILE-TYR-CYS-ILE-GLU-ASN-ILE	1.654	1.67756	1.70844	1.6644	1.70415	1.70199
GLU-ALA-THR-THR-SER-PHE-VAL-GLN-SER-CYS	1.654	1.67513	1.66694	1.7388	1.6596	1.66875
CYS-THR-CYS-ASN-ARG-GLN-ALA-PHE-GLN-GLN	1.655	1.7061	1.60108	1.6676	1.61333	1.5776
TRP-GLY-ARG-PHE-ILE-VAL-ARG-ALA-ARG-PRO	1.655	1.72521	1.71178	1.7434	1.75708	1.75632
ASN-ASP-TRP-CYS-LYS-THR-PRO-ASN-LYS-PRO	1.654	1.69765	1.67704	1.6816	1.6545	1.6503
LYS-ARG-GLU-HIS-MET-CYS-ASN-GLU-LYS-GLU	1.655	1.63121	1.59793	1.7844	1.5402	1.54205
CYS-ASN-HIS-ASN-GLU-GLY-GLN-TYR-LYS-MET	1.655	1.72306	1.64832	1.6308	1.64804	1.65552
ILE-MET-ASP-GLU-ARG-GLY-PHE-ASP-CYS-HIS	1.655	1.67468	1.69542	1.7084	1.70771	1.70783
SER-GLY-ARG-SER-PHE-PRO-THR-GLY-ASN-CYS	1.654	1.66789	1.70388	1.7628	1.68618	1.6975
ASN-VAL-THR-LEU-ASN-ALA-ASP-LEU-TYR-GLU	1.655	1.68165	1.65946	1.7546	1.65096	1.65662
PRO-ALA-VAL-THR-PRO-ARG-ILE-ALA-VAL-GLN	1.655	1.64691	1.69271	1.6672	1.64114	1.62247
HIS-SER-LEU-LYS-ARG-ARG-TYR-SER-ARG-PRO	1.655	1.66327	1.74846	1.7222	1.77099	1.76614
LEU-GLY-ARG-VAL-GLU-CYS-ARG-PRO-ILE-GLN	1.657	1.61928	1.56985	1.6752	1.56644	1.56175
ASN-ASN-HIS-ASP-ILE-ILE-CYS-ILE-GLU-PHE	1.656	1.68194	1.69233	1.8036	1.71743	1.7178
GLU-ASP-LEU-ILE-GLY-ASP-LYS-VAL-TYR-VAL	1.656	1.68511	1.67079	1.8126	1.66046	1.66859
LEU-GLN-GLU-ASN-PHE-SER-GLY-VAL-ILE-MET	1.655	1.66866	1.64769	1.6328	1.66915	1.6684
VAL-GLY-LYS-ALA-THR-THR-ARG-PRO-GLN-HIS	1.655	1.68654	1.6256	1.8056	1.64142	1.62002
ASP-GLU-PRO-ILE-HIS-LEU-THR-MET-ASN-ARG	1.656	1.65657	1.58604	1.7264	1.58849	1.58988
GLU-HIS-ASP-ALA-ALA-TRP-PHE-PHE-LEU-ASP	1.655	1.73645	1.75531	1.7376	1.81633	1.82182
ASP-GLN-LYS-ARG-GLY-ASP-GLY-LEU-ILE-HIS	1.656	1.66621	1.57805	1.748	1.56484	1.55257
LYS-ASN-MET-GLN-ALA-ARG-PRO-GLU-TRP-GLY	1.656	1.72056	1.67268	1.6864	1.65915	1.65176
ARG-ARG-ARG-ILE-PRO-LEU-GLY-THR-THR-TYR	1.656	1.70748	1.73649	1.749	1.74771	1.75533
GLN-CYS-PRO-GLN-ASP-TRP-ALA-THR-THR-CYS	1.657	1.68832	1.67242	1.7482	1.68736	1.68649
GLU-LYS-ASP-VAL-TRP-GLU-GLN-CYS-MET-LYS	1.658	1.69811	1.61424	1.7104	1.61288	1.61262
HIS-GLY-GLN-LEU-GLU-CYS-HIS-ASN-THR-ILE	1.657	1.65435	1.69616	1.6798	1.69027	1.68404
GLY-SER-LEU-PHE-ALA-ASP-THR-GLN-CYS-LEU	1.657	1.69109	1.70761	1.7608	1.69961	1.69697
ASP-GLN-VAL-ASN-TRP-SER-CYS-PRO-LEU-ALA	1.657	1.69998	1.68078	1.7956	1.66404	1.64804
PRO-LEU-ASP-LEU-VAL-GLU-ARG-ASN-LYS-CYS	1.657	1.62374	1.64319	1.7086	1.64078	1.6355
CYS-TYR-VAL-ARG-THR-MET-GLY-LYS-VAL-GLU	1.658	1.67521	1.70984	1.6816	1.71365	1.71347
CYS-GLY-VAL-ASN-SER-CYS-ASN-LYS-SER-MET	1.658	1.64386	1.63576	1.7288	1.64036	1.62351
CYS-GLU-ILE-ARG-PHE-LEU-ASP-ARG-GLN-ASN	1.657	1.63454	1.5568	1.738	1.56056	1.5567
HIS-CYS-ALA-ASN-LEU-ASP-PRO-LYS-THR-ARG	1.658	1.66972	1.62171	1.7338	1.60258	1.59366
ARG-GLU-SER-VAL-ARG-VAL-PRO-THR-PHE-GLY	1.658	1.70212	1.66781	1.6864	1.67619	1.67844
GLY-GLN-THR-THR-TYR-PHE-ASP-HIS-ASP-VAL	1.658	1.682	1.73704	1.6204	1.75133	1.74552
GLN-HIS-GLY-ARG-MET-GLY-THR-THR-SER-LEU	1.658	1.65364	1.70587	1.7724	1.65925	1.66972
MET-GLN-PRO-ALA-GLN-ASN-HIS-GLN-PRO-VAL	1.658	1.65871	1.68522	1.8108	1.68289	1.67916
ARG-HIS-GLY-LEU-VAL-SER-CYS-THR-LYS-ALA	1.658	1.67538	1.73912	1.605	1.69235	1.70234
GLN-LYS-THR-ASP-LEU-ALA-GLY-ASN-ILE-ILE	1.658	1.66021	1.59773	1.718	1.58799	1.59084
LEU-ARG-THR-CYS-ILE-PRO-ARG-ASN-VAL-ILE	1.658	1.6452	1.71472	1.6744	1.72375	1.72201
ARG-TRP-VAL-ASN-LYS-ALA-GLY-ILE-ASP-VAL	1.658	1.6822	1.69927	1.7464	1.70306	1.69911
SER-ALA-ASN-HIS-ILE-SER-LEU-GLN-VAL-GLU	1.658	1.65938	1.64945	1.686	1.64204	1.63725
ALA-GLN-ILE-VAL-GLY-ASN-TRP-VAL-VAL-LYS	1.658	1.68122	1.69233	1.5634	1.70312	1.70616
ARG-ILE-GLU-ARG-GLU-VAL-GLN-TRP-ARG-GLU	1.659	1.69464	1.56821	1.591	1.55973	1.55803
TYR-TYR-VAL-VAL-ASP-GLU-GLY-SER-VAL-GLU	1.659	1.68942	1.69648	1.6736	1.70909	1.70868
LYS-PRO-PRO-ARG-MET-THR-THR-ASN-SER-ALA	1.659	1.65347	1.70363	1.7068	1.70231	1.69691
TYR-ASP-ARG-PRO-VAL-ASP-CYS-GLU-ILE-GLY	1.659	1.66524	1.60289	1.6152	1.6119	1.61785
ARG-HIS-MET-MET-GLY-ASN-ASP-ASP-ILE-CYS	1.659	1.67677	1.66795	1.6978	1.68347	1.68388
GLY-MET-ASP-ALA-PRO-ASP-TYR-HIS-ALA-MET	1.659	1.70016	1.6942	1.801	1.6951	1.68272
ASP-TRP-ALA-VAL-ASN-ALA-CYS-GLY-SER-PRO	1.659	1.69082	1.6451	1.6376	1.64669	1.65721
GLN-TYR-ILE-LYS-GLU-HIS-SER-CYS-THR-ALA	1.659	1.63436	1.66544	1.7722	1.67082	1.68211
TRP-ASP-ASN-THR-ASP-VAL-THR-LYS-THR-ILE	1.66	1.69165	1.68537	1.7502	1.67238	1.65824
ASP-CYS-PRO-PRO-ASP-TYR-SER-HIS-ASN-GLN	1.659	1.70963	1.66739	1.6352	1.67353	1.67457
ALA-TRP-HIS-GLN-GLY-GLN-TYR-GLY-VAL-ARG	1.66	1.69919	1.67713	1.6552	1.7099	1.70812
CYS-ARG-TYR-VAL-THR-MET-SER-GLN-ARG-ASN	1.66	1.69274	1.67975	1.6866	1.69799	1.71309
SER-GLN-TRP-ASP-TYR-GLU-GLN-LYS-LYS-CYS	1.661	1.68514	1.64141	1.7198	1.66073	1.66814
SER-ARG-ALA-GLU-THR-ASP-CYS-TYR-LEU-GLY	1.66	1.7133	1.66211	1.7842	1.65077	1.66527
THR-ARG-HIS-LYS-GLN-ALA-ALA-GLU-PRO-ILE	1.661	1.66765	1.65968	1.76	1.6328	1.63026
ALA-TYR-CYS-ASN-PRO-GLN-GLY-SER-THR-CYS	1.66	1.64625	1.68785	1.7232	1.66496	1.64829
MET-PRO-GLU-TYR-VAL-ALA-ILE-ALA-ASN-ASP	1.661	1.67499	1.69427	1.7962	1.65657	1.65316
ALA-SER-LYS-GLN-LYS-ILE-TRP-VAL-ARG-SER	1.661	1.70048	1.70676	1.7438	1.69655	1.69655
GLU-CYS-ALA-TYR-GLY-ASP-LEU-LYS-LYS-MET	1.661	1.66348	1.61235	1.6404	1.60489	1.6115
THR-GLN-ASP-LYS-ASP-LEU-VAL-PRO-PRO-LYS	1.66	1.62009	1.62136	1.6034	1.59642	1.5905
TRP-ALA-GLU-ASN-THR-LYS-ASP-VAL-ASP-MET	1.661	1.71066	1.57083	1.7558	1.58586	1.59032
ASP-ASN-ASN-ILE-HIS-GLN-VAL-MET-SER-HIS	1.662	1.6581	1.62691	1.7084	1.65171	1.65359
SER-ALA-ASN-PHE-ARG-PRO-ALA-ASP-VAL-GLN	1.661	1.69945	1.63207	1.6952	1.61984	1.61403
GLU-ILE-VAL-GLN-TRP-PHE-ILE-ASP-CYS-GLU	1.662	1.6986	1.74174	1.7664	1.72076	1.71973
MET-GLU-MET-TRP-SER-GLU-ILE-ILE-CYS-GLN	1.661	1.69596	1.69847	1.6564	1.70511	1.70459
GLY-ILE-ASN-VAL-HIS-SER-GLU-THR-ILE-LYS	1.661	1.66358	1.66757	1.6232	1.65408	1.64671
SER-GLN-SER-VAL-ILE-MET-LYS-VAL-ALA-GLU	1.661	1.6383	1.64882	1.7876	1.61254	1.6106
ALA-THR-MET-MET-LYS-LYS-LYS-GLU-HIS-HIS	1.661	1.70397	1.70943	1.6752	1.6939	1.68146
THR-ASP-VAL-LEU-ASN-LYS-ASP-ASN-GLY-TRP	1.661	1.6915	1.65596	1.7014	1.62591	1.62538
SER-ALA-GLN-CYS-GLY-TYR-LYS-VAL-THR-VAL	1.662	1.67368	1.72971	1.7062	1.70975	1.71207
PHE-ALA-VAL-HIS-LEU-ALA-LEU-GLY-CYS-ALA	1.662	1.68462	1.76219	1.6758	1.76348	1.76043
GLN-SER-GLY-ALA-ASN-TRP-ARG-LEU-ASN-ILE	1.663	1.67866	1.63166	1.7122	1.61463	1.6187
LYS-LYS-ILE-ILE-LEU-GLU-ASN-ALA-LEU-ALA	1.662	1.62966	1.68676	1.7458	1.66018	1.65338
TYR-ASN-CYS-THR-ASN-TRP-LYS-GLU-THR-LYS	1.663	1.70596	1.68906	1.7206	1.66628	1.67747
GLN-GLY-LYS-ARG-GLY-ARG-MET-TYR-GLU-PHE	1.663	1.74992	1.67419	1.7436	1.71307	1.70189
GLN-PRO-ARG-MET-SER-CYS-MET-LEU-MET-ALA	1.663	1.65406	1.69607	1.6904	1.7044	1.71324
ASN-ASP-GLN-VAL-ASN-PHE-VAL-GLN-PHE-ARG	1.663	1.69824	1.63662	1.7146	1.65562	1.66542
PHE-ILE-GLY-ALA-ASN-GLN-SER-CYS-PRO-ALA	1.663	1.66637	1.66407	1.737	1.63655	1.64138
ASN-LYS-MET-PHE-CYS-LYS-ASP-LYS-ALA-HIS	1.663	1.68027	1.6687	1.726	1.69858	1.6834
SER-VAL-PHE-ASN-TRP-GLN-LYS-LYS-SER-PRO	1.662	1.70012	1.74401	1.7416	1.77134	1.75863
LEU-LYS-ARG-ALA-ILE-TYR-ASN-ARG-GLU-GLU	1.664	1.65852	1.61754	1.6972	1.5713	1.57353
ALA-ILE-ASP-HIS-HIS-ALA-ASP-GLN-PHE-ASP	1.664	1.71836	1.65624	1.781	1.6488	1.6397
GLU-ALA-HIS-ARG-ALA-PRO-GLN-GLU-PHE-CYS	1.664	1.71703	1.67902	1.7022	1.66811	1.67978
LYS-GLN-GLY-ALA-TRP-GLY-GLU-GLN-ILE-CYS	1.663	1.69227	1.66331	1.8332	1.6438	1.64162
LEU-ASP-VAL-PRO-ASP-ALA-TYR-PRO-PRO-SER	1.664	1.70932	1.74243	1.745	1.7371	1.72866
ASP-THR-HIS-GLU-PRO-GLY-ASN-LEU-GLN-PHE	1.664	1.70049	1.61832	1.5514	1.63786	1.61852
VAL-LYS-VAL-SER-THR-CYS-ARG-LYS-ASN-TYR	1.663	1.70302	1.71578	1.663	1.74865	1.74961
GLN-ASN-GLN-PHE-ALA-MET-LEU-CYS-SER-GLU	1.664	1.68284	1.65326	1.676	1.65176	1.65791
HIS-ARG-SER-TYR-GLU-ALA-GLY-SER-ASN-LEU	1.663	1.65939	1.66216	1.7952	1.64463	1.65985
GLU-TRP-GLY-VAL-ALA-TYR-LYS-GLY-ASN-GLY	1.663	1.68776	1.65812	1.7064	1.61793	1.63372
HIS-MET-SER-ILE-THR-ARG-LYS-SER-ARG-MET	1.665	1.66825	1.71476	1.7056	1.69779	1.70714
ILE-ARG-GLY-LEU-GLU-GLU-GLN-THR-CYS-TYR	1.664	1.66902	1.69671	1.6474	1.66092	1.66519
CYS-GLN-ALA-GLU-TYR-LYS-LYS-ILE-THR-ASN	1.664	1.65068	1.5751	1.6936	1.55767	1.56117
HIS-LYS-SER-LEU-ASP-ALA-ARG-PRO-ALA-ASN	1.664	1.64286	1.60819	1.666	1.59034	1.57985
LEU-ASN-ASP-ARG-THR-LYS-TRP-THR-ASP-ARG	1.664	1.68303	1.61799	1.6572	1.60495	1.61778
PHE-ASP-ASP-CYS-ARG-ALA-ARG-ASP-VAL-THR	1.664	1.67704	1.60274	1.693	1.59001	1.59347
ALA-ALA-TRP-CYS-ASP-HIS-SER-ASN-ASP-ILE	1.664	1.70963	1.68933	1.7948	1.68641	1.6853
PRO-ALA-LYS-ASN-GLY-PRO-SER-VAL-GLU-ILE	1.664	1.63989	1.7055	1.7996	1.66443	1.65483
ALA-ALA-HIS-HIS-PRO-VAL-ASP-MET-GLN-ALA	1.664	1.65889	1.62922	1.7026	1.62155	1.61547
GLY-ILE-ASN-ALA-ASP-HIS-HIS-PRO-VAL-GLN	1.664	1.66659	1.64381	1.7422	1.63814	1.61612
LYS-HIS-THR-GLY-MET-THR-ASP-PRO-ASP-SER	1.666	1.6655	1.68541	1.7284	1.68134	1.67461
GLY-ILE-TYR-ASP-GLY-PHE-ASP-LEU-MET-ASN	1.666	1.71703	1.68407	1.7426	1.68247	1.66862
ALA-GLN-GLN-ASN-ARG-GLY-LEU-HIS-ARG-TYR	1.665	1.7215	1.65749	1.6434	1.67034	1.65349
ALA-GLU-HIS-GLN-VAL-SER-ASN-VAL-LYS-SER	1.665	1.63755	1.59133	1.6398	1.56824	1.56676
LYS-GLU-ASN-TRP-HIS-GLY-LYS-ASP-LEU-ARG	1.665	1.69266	1.61136	1.6418	1.60715	1.62215
GLY-CYS-HIS-LYS-HIS-SER-ASP-GLU-LEU-GLU	1.665	1.67998	1.64067	1.7046	1.62315	1.61762
PRO-MET-GLN-MET-ALA-LYS-HIS-GLY-ASN-GLY	1.665	1.67058	1.66771	1.7134	1.65484	1.6507
TYR-LYS-ASN-MET-ARG-ARG-ILE-ARG-SER-TRP	1.665	1.73461	1.76491	1.7334	1.79959	1.79785
GLY-PHE-CYS-GLN-GLY-VAL-ARG-MET-GLY-LEU	1.665	1.67805	1.66192	1.719	1.67851	1.67126
ILE-GLY-ASN-PRO-TYR-ASP-GLY-VAL-GLN-ILE	1.666	1.65651	1.64079	1.6194	1.66962	1.66252
TRP-GLN-ASN-LYS-ILE-ILE-LEU-SER-GLN-LYS	1.666	1.71953	1.68288	1.6824	1.70486	1.6929
GLU-ARG-THR-GLY-GLN-HIS-LEU-CYS-GLY-CYS	1.667	1.64731	1.59638	1.719	1.59549	1.60322
GLU-ASN-PHE-GLY-VAL-GLN-VAL-MET-SER-LEU	1.666	1.67162	1.66447	1.7282	1.64749	1.64639
PHE-LYS-MET-ASN-CYS-GLU-LYS-ARG-TYR-ARG	1.666	1.70245	1.69596	1.789	1.72723	1.72678
ASP-GLU-TRP-TYR-ASP-THR-GLN-SER-PRO-ARG	1.667	1.67371	1.57476	1.6922	1.57478	1.57101
GLU-VAL-ILE-PRO-ARG-GLN-THR-ILE-ASN-PRO	1.666	1.65711	1.63159	1.7592	1.62276	1.61071
ILE-ASN-ASP-THR-VAL-ALA-CYS-ALA-GLY-PHE	1.666	1.70284	1.68585	1.7864	1.68329	1.67151
GLN-ARG-GLY-MET-GLN-GLN-ARG-ASP-HIS-TYR	1.667	1.71424	1.63726	1.7654	1.63649	1.64137
MET-HIS-ARG-TYR-ASN-LEU-ILE-LYS-PRO-ARG	1.666	1.67095	1.74165	1.84	1.75236	1.76766
MET-THR-HIS-ASN-ASN-PRO-GLU-LEU-LEU-GLN	1.667	1.6585	1.69451	1.7254	1.66952	1.65835
THR-LYS-ALA-ASP-CYS-MET-GLN-TYR-GLU-SER	1.668	1.7145	1.67032	1.7528	1.66775	1.67203
ASP-SER-LEU-HIS-GLY-ASN-GLY-LYS-TRP-ALA	1.667	1.70063	1.66312	1.728	1.66674	1.65017
ASP-HIS-LYS-GLY-ASP-TRP-GLY-ILE-GLY-ILE	1.668	1.69046	1.6567	1.6864	1.65516	1.6504
ARG-ASP-MET-TYR-GLN-TYR-GLU-GLU-GLN-TRP	1.668	1.72782	1.70136	1.7474	1.74004	1.74083
ASP-THR-GLN-SER-THR-GLN-CYS-SER-ILE-HIS	1.668	1.6683	1.66704	1.7306	1.65402	1.64888
MET-ASP-GLY-LEU-ASN-SER-SER-GLN-PHE-VAL	1.668	1.70062	1.74053	1.7114	1.71535	1.72506
ALA-ASN-GLU-LYS-GLN-TRP-SER-PRO-ASP-ARG	1.667	1.69754	1.56705	1.6366	1.52657	1.52967
MET-ALA-CYS-ILE-VAL-THR-ASP-LEU-ALA-LYS	1.667	1.66326	1.64525	1.6894	1.66457	1.65633
ASP-HIS-PHE-ILE-ILE-LEU-THR-ASP-ASP-LEU	1.668	1.68357	1.75158	1.7526	1.73641	1.73306
PRO-VAL-LYS-HIS-GLU-ARG-THR-THR-VAL-ASN	1.668	1.66014	1.66622	1.7018	1.65441	1.65312
ARG-LEU-PRO-LYS-THR-GLU-GLU-MET-GLY-ASN	1.669	1.65283	1.56859	1.6818	1.60008	1.60787
LEU-SER-ARG-GLY-ALA-GLY-LEU-TYR-CYS-ARG	1.669	1.72713	1.70555	1.782	1.71181	1.71988
VAL-GLN-PHE-ILE-ALA-ASP-ASN-THR-GLY-ASN	1.669	1.69889	1.62766	1.6816	1.59823	1.60263
SER-TYR-MET-ILE-GLY-ARG-THR-ALA-CYS-ARG	1.669	1.66955	1.72901	1.7504	1.71087	1.69873
ARG-ARG-LYS-GLN-ASN-GLY-ASP-MET-VAL-TYR	1.669	1.70695	1.60044	1.5622	1.64217	1.64894
HIS-ILE-VAL-ASP-CYS-GLU-PRO-ASP-THR-TYR	1.669	1.69217	1.71205	1.6626	1.73977	1.73014
ILE-ARG-ASP-GLU-ASN-SER-SER-PHE-LYS-ASP	1.669	1.70426	1.62152	1.774	1.58906	1.60304
HIS-GLN-LYS-ALA-ASN-TYR-HIS-ARG-ASN-PRO	1.668	1.66602	1.66391	1.7596	1.68211	1.68577
ILE-ALA-CYS-THR-ALA-ASP-PRO-ILE-HIS-GLN	1.669	1.72042	1.70112	1.6868	1.69399	1.69393
PHE-ILE-ALA-GLN-LEU-GLY-ASN-VAL-ASP-GLY	1.669	1.66687	1.64612	1.668	1.63264	1.63005
GLN-THR-ARG-TRP-MET-CYS-ARG-ALA-GLN-PHE	1.67	1.71496	1.68536	1.7506	1.72877	1.72897
ALA-HIS-ASN-GLU-ALA-TRP-ASP-GLY-ASN-PHE	1.67	1.73252	1.65367	1.6916	1.65637	1.65967
MET-VAL-ARG-GLY-GLY-ALA-PRO-TRP-GLY-ALA	1.67	1.74131	1.70175	1.7352	1.68813	1.69753
GLU-ASN-ARG-TYR-ILE-ASP-GLY-TRP-PRO-SER	1.67	1.69455	1.68188	1.6854	1.69422	1.71177
MET-ASP-MET-PRO-ASP-GLN-MET-ARG-CYS-LEU	1.67	1.60162	1.6342	1.6528	1.6309	1.62468
GLU-TRP-GLY-GLN-CYS-ASP-PHE-LEU-SER-ALA	1.67	1.67601	1.6854	1.7372	1.6824	1.69468
GLY-GLU-MET-TRP-PRO-HIS-ASP-GLU-CYS-TRP	1.67	1.70833	1.72352	1.6956	1.77764	1.77037
MET-ALA-VAL-ARG-LYS-ALA-HIS-ASP-CYS-ALA	1.67	1.69347	1.68834	1.6662	1.65904	1.66604
ASP-GLY-LYS-VAL-PHE-TRP-LEU-ASN-GLY-GLN	1.67	1.69099	1.62548	1.7238	1.65024	1.63061
ARG-GLY-LEU-GLN-PHE-LEU-ASN-ASN-VAL-GLN	1.67	1.64985	1.63819	1.6026	1.63673	1.62806
CYS-VAL-ARG-ALA-VAL-ARG-THR-THR-GLN-HIS	1.671	1.6778	1.67967	1.7414	1.67351	1.66768
ASN-ASN-LYS-GLY-ASP-ILE-ARG-ASN-HIS-HIS	1.67	1.6908	1.62257	1.7708	1.6123	1.61155
TRP-THR-ALA-ASN-CYS-HIS-ASP-GLU-LYS-SER	1.671	1.6952	1.65784	1.7206	1.68448	1.67638
LEU-ASP-ASP-ILE-THR-HIS-ARG-CYS-HIS-GLU	1.671	1.70565	1.66365	1.702	1.67771	1.68163
MET-THR-GLU-VAL-TRP-GLN-ASP-MET-ARG-GLU	1.671	1.69688	1.60711	1.6844	1.61571	1.60807
MET-ILE-SER-SER-MET-VAL-VAL-ARG-SER-GLY	1.671	1.67123	1.70727	1.7546	1.71102	1.71113
GLN-SER-HIS-ILE-VAL-ASN-LEU-VAL-THR-ARG	1.671	1.66718	1.66044	1.6812	1.67486	1.66307
HIS-GLN-ILE-HIS-GLY-SER-ASN-CYS-GLU-ILE	1.671	1.65591	1.72186	1.7082	1.70369	1.68938
TRP-GLN-ARG-ARG-GLN-TRP-LEU-MET-GLU-LYS	1.671	1.71671	1.71209	1.6502	1.73665	1.73574
ARG-HIS-ASN-MET-VAL-ASP-GLN-ASP-VAL-ARG	1.671	1.64509	1.57088	1.6586	1.5796	1.5849
GLU-CYS-VAL-TRP-SER-MET-VAL-ARG-GLY-ASP	1.672	1.68512	1.67514	1.7226	1.64698	1.65276
LYS-THR-LYS-ARG-TYR-CYS-LEU-THR-ASN-PRO	1.672	1.69402	1.74445	1.7016	1.76694	1.7537
ILE-THR-MET-ASN-PRO-THR-ASN-VAL-PRO-LYS	1.672	1.66297	1.70753	1.656	1.70471	1.67984
ILE-THR-SER-GLY-GLY-ASP-HIS-CYS-ASN-LYS	1.672	1.67769	1.66527	1.646	1.65706	1.65385
PRO-VAL-ARG-LEU-CYS-THR-GLU-THR-THR-ASN	1.672	1.65384	1.67518	1.7008	1.66748	1.66344
PRO-GLN-LYS-THR-GLN-VAL-LYS-ASP-TYR-GLU	1.673	1.71271	1.67615	1.717	1.64483	1.64383
VAL-PRO-VAL-TRP-GLN-VAL-LYS-ARG-ASP-ARG	1.672	1.68507	1.66506	1.765	1.68312	1.68255
ASN-GLN-TYR-ILE-VAL-THR-ARG-MET-ASN-GLU	1.673	1.68297	1.61312	1.6104	1.61468	1.60083
LYS-HIS-PHE-ASP-CYS-GLN-GLN-LYS-ASN-THR	1.672	1.68944	1.62205	1.7382	1.65841	1.65156
LYS-VAL-ALA-ASP-SER-ILE-ASP-SER-ASP-PHE	1.672	1.6857	1.66091	1.7908	1.67621	1.67255
TYR-GLU-TYR-HIS-GLY-SER-ALA-VAL-PRO-GLU	1.673	1.70426	1.7172	1.7592	1.71282	1.7102
HIS-PRO-LEU-ILE-ARG-CYS-GLU-ASP-GLN-ALA	1.673	1.65762	1.6533	1.6132	1.65096	1.64379
GLU-TYR-PHE-ILE-ASP-CYS-ARG-MET-PRO-GLU	1.673	1.6935	1.68085	1.7618	1.68639	1.68083
LEU-ASN-ASP-ILE-MET-ILE-LEU-LYS-GLY-ASN	1.673	1.66082	1.61998	1.7634	1.62287	1.62656
HIS-GLY-CYS-LEU-GLN-VAL-LYS-ARG-TRP-ARG	1.673	1.70906	1.69723	1.7666	1.72075	1.71901
ARG-MET-ASN-TYR-PRO-ASN-PRO-ARG-SER-THR	1.673	1.6817	1.69099	1.7302	1.69992	1.70763
CYS-TYR-ASP-GLY-PHE-GLN-LEU-VAL-PRO-GLU	1.673	1.68012	1.69948	1.6872	1.71471	1.70517
CYS-LYS-ILE-VAL-LYS-PHE-LEU-ARG-VAL-ASN	1.673	1.6951	1.70038	1.6294	1.76894	1.76435
ALA-LYS-ASN-ILE-TRP-CYS-ASN-LYS-LEU-ALA	1.673	1.71199	1.68554	1.7898	1.67173	1.66956
CYS-VAL-LYS-ASN-SER-TRP-GLN-ASP-ARG-ALA	1.673	1.69788	1.66297	1.6942	1.65133	1.64899
GLU-PRO-GLY-ARG-CYS-TRP-HIS-GLU-ARG-GLU	1.674	1.69752	1.65853	1.7596	1.63772	1.63703
ARG-ALA-TYR-LEU-THR-ALA-MET-GLY-LEU-GLY	1.674	1.71292	1.72738	1.7834	1.7154	1.71743
ASN-THR-SER-LEU-CYS-ARG-GLN-PHE-LYS-VAL	1.674	1.72867	1.76217	1.7656	1.73929	1.73335
GLU-LEU-TYR-THR-GLU-CYS-GLY-GLU-CYS-TYR	1.674	1.70314	1.69762	1.7072	1.69035	1.68651
ARG-GLY-ASN-ALA-PHE-CYS-CYS-VAL-SER-LEU	1.674	1.67634	1.70972	1.7118	1.71871	1.72426
GLN-LEU-ILE-PHE-ASN-GLN-SER-LYS-CYS-LYS	1.674	1.6664	1.64574	1.6378	1.67953	1.6856
ARG-SER-SER-GLU-ARG-TRP-GLY-ARG-VAL-ILE	1.674	1.70769	1.6517	1.7502	1.66097	1.66446
ALA-TRP-GLN-MET-VAL-GLN-GLN-ALA-ARG-PRO	1.674	1.70991	1.62061	1.5468	1.62384	1.62023
MET-ASP-ASN-GLY-HIS-GLN-ALA-ARG-THR-PHE	1.675	1.70247	1.62238	1.697	1.62903	1.61672
ARG-LYS-PHE-CYS-ASP-LEU-GLN-ASP-THR-LYS	1.674	1.69748	1.69276	1.72	1.64781	1.64297
SER-MET-ARG-GLN-ASN-ASP-HIS-GLN-PHE-GLY	1.675	1.72686	1.64678	1.818	1.66352	1.67297
TYR-LEU-THR-ARG-HIS-ASN-CYS-ARG-ASN-SER	1.675	1.69292	1.71428	1.7618	1.74678	1.75835
SER-ASP-ILE-TRP-ASP-ASP-PRO-ILE-LEU-ASN	1.675	1.71029	1.67093	1.68	1.68565	1.69153
ASN-ASN-GLY-ALA-ASN-THR-ALA-HIS-PRO-TRP	1.675	1.73326	1.70883	1.735	1.70272	1.69777
HIS-LEU-GLY-ASN-VAL-MET-ALA-GLU-ILE-SER	1.675	1.68338	1.68012	1.6542	1.68504	1.66552
GLY-GLN-ILE-TYR-ASN-ALA-CYS-CYS-VAL-ASP	1.675	1.67149	1.68349	1.792	1.66215	1.67449
HIS-GLU-GLY-ARG-CYS-ILE-HIS-ARG-THR-GLY	1.675	1.67674	1.62893	1.664	1.61014	1.60563
ASN-GLY-ASN-PHE-ILE-GLY-LYS-VAL-GLU-PRO	1.675	1.68812	1.6177	1.5992	1.59611	1.59366
CYS-THR-CYS-ASN-ALA-TRP-MET-ARG-LYS-VAL	1.675	1.73688	1.74524	1.6826	1.7574	1.75798
ARG-GLY-GLY-ARG-TYR-ILE-TRP-LYS-LEU-LEU	1.675	1.70732	1.77474	1.7546	1.80454	1.81029
GLY-ASN-ILE-VAL-THR-VAL-ALA-CYS-LEU-LEU	1.675	1.66696	1.71393	1.7358	1.72046	1.71689
LYS-HIS-ASN-GLN-TYR-GLN-LYS-LEU-GLN-GLU	1.675	1.67557	1.60739	1.7768	1.6024	1.59623
ASN-GLY-ASP-GLY-TYR-THR-LEU-GLU-TRP-PRO	1.675	1.72335	1.69098	1.6342	1.70255	1.6833
VAL-VAL-GLU-THR-ASP-HIS-HIS-LYS-THR-MET	1.676	1.67555	1.66942	1.6308	1.69764	1.68474
LEU-PRO-ASP-ASP-LEU-TRP-ILE-ASN-VAL-THR	1.675	1.73657	1.70424	1.8068	1.75474	1.75956
GLY-PRO-ALA-LYS-ASP-GLY-LEU-LEU-GLY-ILE	1.675	1.64931	1.64589	1.6662	1.61912	1.60772
ASN-GLN-HIS-SER-ASP-MET-CYS-HIS-SER-GLY	1.676	1.71791	1.67821	1.6914	1.67356	1.67742
LYS-LYS-TRP-ILE-ARG-ASP-PHE-GLY-ALA-ARG	1.675	1.69649	1.70696	1.7822	1.72682	1.71733
GLN-LYS-LEU-GLN-GLU-LYS-HIS-ASN-GLN-TYR	1.675	1.72168	1.62543	1.7644	1.62949	1.62542
SER-CYS-LEU-ARG-PRO-LYS-CYS-CYS-GLN-ASP	1.676	1.63758	1.68715	1.7264	1.66936	1.66297
SER-ARG-ARG-SER-ASN-GLY-GLU-ASP-TYR-ASP	1.677	1.72871	1.63253	1.6616	1.56145	1.58839
ASP-THR-ASP-VAL-LYS-TRP-VAL-PRO-ILE-ALA	1.676	1.70764	1.65394	1.7202	1.66082	1.64397
MET-SER-GLU-SER-ASN-LYS-ARG-GLY-ASP-PHE	1.677	1.69316	1.60388	1.7284	1.58085	1.57737
TRP-ASN-ASP-THR-ASN-ALA-VAL-LYS-THR-ALA	1.676	1.68736	1.63346	1.6788	1.5947	1.59281
THR-THR-ASN-MET-ARG-GLN-THR-ASP-GLU-PHE	1.676	1.70565	1.65625	1.726	1.64537	1.63048
TYR-GLN-PHE-ASP-GLU-SER-PHE-SER-GLY-ASN	1.676	1.70255	1.64589	1.7824	1.6665	1.67426
LEU-HIS-ASN-PRO-ILE-GLN-GLY-ILE-ALA-LEU	1.676	1.67886	1.7002	1.695	1.69882	1.6893
HIS-CYS-GLN-HIS-GLU-PHE-ASN-ASP-THR-ARG	1.677	1.68743	1.66456	1.6744	1.63644	1.63703
GLU-THR-ILE-ARG-ARG-ASP-MET-ASN-PHE-PRO	1.677	1.72004	1.6822	1.7336	1.67448	1.66819
ASP-SER-GLY-PHE-GLN-PHE-VAL-GLU-MET-LEU	1.676	1.688	1.69154	1.7408	1.69312	1.68111
LYS-GLU-VAL-LYS-SER-VAL-ASP-CYS-MET-ILE	1.677	1.64996	1.63888	1.5852	1.65918	1.65217
ASN-SER-PHE-GLY-ARG-THR-GLU-ASN-GLY-ILE	1.677	1.70063	1.62517	1.7282	1.59555	1.57966
CYS-TYR-GLU-ASN-CYS-SER-MET-VAL-VAL-ASP	1.677	1.67369	1.67481	1.659	1.69372	1.69501
ASP-ASP-ALA-VAL-LEU-HIS-ASN-TYR-THR-TYR	1.677	1.71898	1.73685	1.7144	1.76098	1.75275
GLY-TYR-HIS-LYS-ILE-HIS-ALA-GLU-ALA-GLN	1.677	1.67182	1.65763	1.7052	1.65293	1.63021
ASN-TRP-GLY-SER-VAL-VAL-GLY-THR-ASN-VAL	1.677	1.71612	1.72767	1.743	1.69968	1.7098
GLY-ASN-TYR-GLN-LYS-ASN-PHE-GLY-ASN-MET	1.677	1.72975	1.67611	1.831	1.64642	1.64329
PRO-ASN-ALA-GLY-ARG-CYS-GLU-THR-HIS-SER	1.678	1.70007	1.68847	1.7236	1.67123	1.67815
ARG-PRO-ASN-PRO-ASN-CYS-ALA-VAL-ARG-HIS	1.677	1.65551	1.68735	1.7128	1.68929	1.69101
GLU-GLY-LEU-ALA-ASN-TRP-TRP-ASP-TRP-ASP	1.677	1.74871	1.7447	1.829	1.76092	1.77248
GLY-LYS-GLN-ASP-CYS-TRP-ARG-LEU-GLY-THR	1.678	1.70536	1.59185	1.6936	1.61489	1.62156
GLN-GLN-LEU-VAL-VAL-TYR-GLN-HIS-LYS-ARG	1.678	1.72657	1.67313	1.7894	1.71321	1.71724
GLU-GLU-LYS-GLY-PHE-ARG-MET-ARG-SER-HIS	1.678	1.65999	1.60238	1.737	1.57608	1.57785
GLU-GLY-LYS-LYS-GLY-VAL-TYR-GLY-GLU-THR	1.678	1.69977	1.5946	1.717	1.57558	1.56789
THR-ILE-VAL-ILE-GLY-GLU-HIS-LEU-THR-ASP	1.678	1.6859	1.74227	1.7468	1.72114	1.70469
LEU-LYS-ASP-ARG-LYS-THR-GLY-VAL-TRP-THR	1.678	1.73178	1.70271	1.729	1.74711	1.746
CYS-ASP-TYR-SER-ASN-LEU-THR-ASP-VAL-ARG	1.678	1.70149	1.68486	1.7266	1.65068	1.66324
ILE-THR-THR-ASP-ALA-ARG-PRO-GLY-ILE-MET	1.678	1.66878	1.67554	1.7	1.63652	1.63222
PHE-LYS-ASP-ASP-PRO-ASN-CYS-MET-ASN-GLY	1.678	1.67566	1.62796	1.7866	1.61789	1.61826
VAL-GLU-TYR-ASN-PRO-MET-ALA-ASP-LEU-MET	1.678	1.69342	1.68555	1.6958	1.68659	1.68075
ALA-GLU-HIS-GLY-GLY-LEU-GLN-PRO-PHE-SER	1.678	1.70682	1.69531	1.7482	1.67742	1.67001
ASP-ALA-ASN-CYS-ASP-GLN-ASP-PHE-LYS-TRP	1.679	1.72489	1.60805	1.8122	1.64515	1.63672
ARG-PRO-THR-ALA-GLU-MET-PRO-TYR-ASP-ASN	1.679	1.71334	1.67014	1.7748	1.6592	1.66465
GLN-MET-PHE-PRO-VAL-ALA-THR-ALA-LEU-GLU	1.679	1.70859	1.69815	1.794	1.69321	1.6804
SER-MET-ASN-MET-ARG-LEU-LYS-ALA-THR-TRP	1.679	1.73254	1.74323	1.6532	1.7605	1.74871
TRP-ALA-TYR-MET-LYS-LYS-ASN-ARG-ALA-VAL	1.679	1.73643	1.73235	1.7296	1.74888	1.73488
CYS-CYS-VAL-ASN-ARG-HIS-HIS-ARG-THR-GLN	1.679	1.68607	1.69629	1.7524	1.69138	1.66486
PHE-LEU-ALA-GLY-ASN-GLY-ALA-GLY-ASP-TYR	1.679	1.72519	1.70178	1.7988	1.68638	1.69052
LYS-LYS-GLU-TRP-THR-GLN-ASN-LEU-GLU-VAL	1.679	1.68693	1.6625	1.7396	1.64979	1.64491
ALA-THR-CYS-LYS-CYS-ASP-LEU-CYS-GLY-MET	1.679	1.65957	1.6498	1.6684	1.64111	1.63532
GLY-ARG-GLU-ILE-GLU-GLU-SER-CYS-PHE-HIS	1.679	1.69263	1.60814	1.6704	1.64064	1.65212
THR-VAL-PHE-HIS-ASN-ASP-ASP-PRO-THR-VAL	1.68	1.71764	1.73795	1.7406	1.73064	1.7186
TYR-GLU-GLY-GLN-THR-TRP-CYS-VAL-GLY-ASP	1.68	1.71331	1.66234	1.7222	1.65778	1.67666
GLY-GLN-MET-SER-PHE-MET-SER-PRO-LEU-GLU	1.68	1.67753	1.72579	1.7154	1.70797	1.70221
TRP-ARG-GLN-GLY-ASP-HIS-ASN-SER-ASP-CYS	1.68	1.69911	1.65981	1.6792	1.672	1.67649
MET-SER-GLN-ARG-ASN-CYS-ARG-TYR-VAL-THR	1.679	1.71205	1.68131	1.7094	1.7268	1.73659
VAL-GLN-GLN-ARG-SER-SER-GLU-ALA-TYR-PRO	1.68	1.71316	1.6667	1.6654	1.67797	1.67709
GLY-CYS-PHE-PHE-LEU-GLN-GLU-GLY-THR-ALA	1.68	1.71703	1.71671	1.6728	1.68359	1.66417
TYR-THR-LYS-MET-LYS-ARG-ILE-VAL-THR-ASN	1.68	1.67454	1.69672	1.555	1.71093	1.70125
GLY-VAL-ASN-VAL-PHE-ARG-GLY-HIS-GLU-GLU	1.68	1.71054	1.65304	1.769	1.64176	1.6287
GLU-SER-CYS-ARG-TRP-GLU-ARG-ASN-MET-ILE	1.681	1.7063	1.63596	1.6776	1.64153	1.63459
MET-GLN-CYS-GLU-ASN-HIS-SER-ASN-CYS-SER	1.681	1.66038	1.63056	1.6838	1.63655	1.64733
TRP-ARG-ARG-ASN-TRP-SER-ASN-ASN-THR-GLN	1.681	1.72567	1.68055	1.7776	1.67789	1.66942
THR-VAL-PRO-LEU-LYS-HIS-ASP-CYS-GLN-ARG	1.681	1.66985	1.65079	1.6734	1.67415	1.66674
GLY-GLN-PHE-LYS-GLN-ASP-ASN-ARG-MET-SER	1.681	1.70649	1.6092	1.668	1.56703	1.54973
TRP-CYS-LEU-GLU-ASN-ALA-HIS-GLY-ILE-ALA	1.68	1.71025	1.73961	1.7974	1.74533	1.75096
PHE-GLN-CYS-LYS-GLN-LEU-PRO-ILE-GLU-GLU	1.681	1.67172	1.66065	1.623	1.6532	1.65215
GLY-ARG-TRP-HIS-PRO-ARG-PHE-ASN-CYS-ASN	1.68	1.71856	1.7622	1.7322	1.7653	1.76459
TYR-PHE-ILE-THR-MET-ASP-GLY-ASP-GLY-THR	1.681	1.70377	1.74064	1.714	1.75439	1.77017
MET-CYS-SER-HIS-GLU-ASN-THR-GLN-VAL-THR	1.681	1.63217	1.66095	1.7142	1.66526	1.67395
TRP-ASN-THR-SER-ARG-THR-GLY-MET-ALA-ALA	1.681	1.71464	1.66756	1.7922	1.66413	1.66192
GLU-GLY-VAL-VAL-ARG-TRP-SER-MET-ASN-LYS	1.682	1.67407	1.64048	1.6674	1.64672	1.64875
ASN-LEU-ALA-SER-PRO-THR-PHE-GLN-VAL-LYS	1.682	1.71717	1.68769	1.7416	1.69527	1.70082
ARG-HIS-GLU-THR-TRP-THR-LYS-GLN-ALA-LEU	1.681	1.71422	1.66609	1.7612	1.66343	1.6579
ALA-THR-PHE-CYS-THR-ASP-GLN-HIS-ASN-SER	1.682	1.72959	1.73176	1.596	1.71909	1.70842
PHE-TYR-GLY-MET-GLU-TYR-SER-ASP-ILE-GLN	1.681	1.69468	1.7434	1.6944	1.74136	1.75639
ASP-ASP-PRO-THR-VAL-THR-VAL-PHE-HIS-ASN	1.681	1.70064	1.69021	1.7766	1.73138	1.7217
GLU-THR-GLU-ALA-TRP-MET-VAL-PHE-CYS-SER	1.682	1.71755	1.7688	1.7516	1.7721	1.77223
THR-GLU-MET-HIS-ASP-PRO-ILE-MET-ALA-ILE	1.681	1.65342	1.7059	1.7706	1.70256	1.69214
SER-THR-GLU-ARG-ARG-TYR-GLY-PHE-ARG-GLY	1.682	1.71948	1.67819	1.7118	1.66756	1.66381
ALA-CYS-TRP-ALA-LYS-MET-CYS-ILE-SER-ARG	1.682	1.71619	1.72847	1.7414	1.71956	1.71748
VAL-ALA-TYR-ILE-LEU-LEU-THR-ASN-GLU-LEU	1.682	1.71859	1.75568	1.7574	1.76772	1.76429
VAL-ALA-PHE-ASN-THR-ILE-ARG-ILE-ARG-THR	1.682	1.7094	1.69539	1.7222	1.71372	1.71637
LEU-VAL-GLN-CYS-ASN-LYS-THR-GLY-TRP-ASN	1.683	1.73426	1.68845	1.7218	1.71291	1.70889
GLN-ALA-CYS-THR-THR-PRO-HIS-GLN-ARG-GLY	1.682	1.67811	1.62151	1.7304	1.61365	1.6202
ALA-MET-ARG-ARG-VAL-GLN-LEU-ARG-TRP-CYS	1.682	1.73277	1.67673	1.7668	1.71197	1.70195
ILE-ARG-GLN-VAL-ASN-MET-MET-ASN-GLY-VAL	1.682	1.64703	1.66609	1.7712	1.65161	1.6591
HIS-ILE-MET-LYS-HIS-GLY-TRP-GLN-ARG-LYS	1.683	1.70863	1.75895	1.7508	1.7906	1.79634
ASN-LYS-MET-LEU-LEU-SER-VAL-LEU-ASN-THR	1.682	1.67491	1.7238	1.7154	1.72697	1.7315
ILE-PRO-ARG-GLY-ASN-SER-HIS-SER-ARG-LEU	1.682	1.6613	1.71071	1.4912	1.71962	1.72776
ASP-ASN-TRP-VAL-VAL-PRO-SER-LEU-GLU-VAL	1.683	1.69802	1.70019	1.803	1.70465	1.70406
CYS-ASN-ILE-PRO-LEU-GLU-GLY-LYS-PRO-SER	1.683	1.67599	1.68241	1.6876	1.68172	1.67767
TRP-ARG-ALA-GLU-CYS-THR-HIS-SER-GLY-LYS	1.684	1.71953	1.67556	1.7832	1.70355	1.71176
ASP-TYR-GLY-ASN-GLU-TYR-GLY-CYS-ARG-CYS	1.684	1.64241	1.59655	1.68	1.59649	1.60212
LYS-TYR-ALA-ILE-PHE-LYS-SER-TYR-LYS-LYS	1.683	1.72002	1.78302	1.7684	1.85181	1.86583
SER-SER-PHE-TRP-MET-GLY-ASP-ALA-GLU-THR	1.684	1.71274	1.72881	1.7036	1.71916	1.71849
ALA-PRO-HIS-SER-THR-PRO-PRO-LEU-GLY-ASP	1.683	1.6782	1.72558	1.7824	1.69339	1.69842
ARG-PHE-ASN-MET-THR-ALA-ASN-LEU-LEU-ARG	1.684	1.68024	1.66811	1.7508	1.70631	1.70697
ASP-PRO-LEU-TRP-LEU-THR-ASN-GLN-ASP-SER	1.684	1.72566	1.6821	1.745	1.70356	1.69113
GLN-ASN-ILE-ILE-LEU-LEU-GLN-THR-GLY-THR	1.684	1.66019	1.65317	1.8028	1.64232	1.6581
MET-THR-MET-ILE-HIS-HIS-CYS-ASP-GLU-GLN	1.685	1.68113	1.72515	1.7272	1.72863	1.72175
LEU-THR-PRO-THR-LYS-ALA-GLN-LEU-PRO-CYS	1.684	1.67368	1.72135	1.6712	1.7272	1.72307
TRP-ASP-ASN-GLY-ALA-CYS-MET-GLU-LEU-PRO	1.684	1.70597	1.68132	1.6892	1.68446	1.6929
LEU-MET-LEU-TYR-ILE-ARG-LYS-LYS-ILE-ASN	1.684	1.69879	1.71174	1.7148	1.76246	1.76523
ILE-VAL-TRP-LEU-GLU-GLU-HIS-GLU-ILE-SER	1.685	1.68338	1.75035	1.7474	1.77902	1.7731
ASP-ASP-ARG-VAL-ASN-PHE-THR-PHE-SER-ARG	1.684	1.70951	1.62149	1.6488	1.63866	1.64606
MET-SER-ASP-ARG-PRO-SER-LYS-TYR-GLY-THR	1.684	1.72374	1.69897	1.7234	1.70439	1.70648
GLY-HIS-SER-LEU-VAL-MET-MET-ARG-GLY-ASN	1.685	1.67611	1.67408	1.7512	1.65056	1.65208
HIS-SER-ASP-PHE-HIS-SER-ARG-ILE-GLN-GLN	1.684	1.69823	1.64396	1.8414	1.66505	1.65041
THR-SER-ILE-SER-ILE-PHE-ASP-ASN-GLU-VAL	1.684	1.69665	1.70907	1.7216	1.70352	1.69839
SER-GLU-ASP-THR-THR-PHE-THR-CYS-CYS-TYR	1.686	1.73351	1.73268	1.803	1.76261	1.76609
GLY-GLY-MET-ASP-TRP-ASP-GLU-TRP-HIS-ALA	1.685	1.73072	1.69679	1.674	1.72654	1.72483
GLY-THR-LYS-GLU-HIS-PHE-GLU-ALA-HIS-ASN	1.685	1.71998	1.67277	1.7592	1.65187	1.647
ALA-LEU-GLY-THR-LEU-GLY-MET-ILE-THR-CYS	1.685	1.67609	1.72456	1.7548	1.68433	1.67811
LEU-MET-LYS-HIS-GLN-ALA-VAL-GLN-ARG-GLU	1.685	1.6707	1.64071	1.5908	1.62675	1.62525
LYS-GLN-GLN-PHE-ASN-HIS-ARG-THR-GLN-TRP	1.686	1.76472	1.70633	1.6966	1.7587	1.7524
MET-PRO-GLY-GLY-ASP-ALA-SER-ALA-PRO-PHE	1.686	1.72788	1.72409	1.7868	1.70965	1.70388
CYS-CYS-ALA-HIS-VAL-MET-THR-CYS-ASP-GLN	1.686	1.68462	1.71244	1.6428	1.6954	1.69255
GLU-THR-TRP-ARG-GLU-ILE-MET-PRO-ILE-GLU	1.686	1.67267	1.65188	1.7572	1.63059	1.6286
GLU-LYS-LEU-GLU-MET-LYS-LYS-TRP-ASP-VAL	1.685	1.73032	1.66162	1.7342	1.65171	1.66161
VAL-GLU-GLY-GLN-LYS-LYS-HIS-LYS-SER-TRP	1.686	1.73408	1.66941	1.7626	1.69769	1.68997
LYS-ALA-LYS-TRP-ASP-GLU-GLU-LEU-GLU-LYS	1.687	1.69412	1.59135	1.6564	1.58615	1.58143
ASP-ALA-LYS-THR-GLY-MET-MET-THR-PRO-CYS	1.686	1.66761	1.65069	1.7592	1.61759	1.61529
CYS-GLY-VAL-VAL-VAL-HIS-LYS-SER-CYS-MET	1.687	1.6851	1.74858	1.741	1.76056	1.75698
HIS-GLN-MET-GLU-HIS-ARG-GLY-HIS-ALA-GLN	1.686	1.70653	1.61606	1.7078	1.6289	1.62057
VAL-TYR-ASP-GLU-MET-PHE-LEU-GLU-ASN-ARG	1.686	1.70331	1.6403	1.7846	1.65508	1.6542
LYS-PRO-LYS-PRO-LEU-ARG-LYS-HIS-PHE-THR	1.687	1.757	1.78663	1.6854	1.89533	1.89263
LEU-CYS-ALA-LEU-THR-SER-LYS-LEU-GLU-GLU	1.686	1.65968	1.66481	1.656	1.62668	1.63287
HIS-VAL-THR-GLN-PHE-ILE-LYS-THR-ALA-ARG	1.687	1.68042	1.68535	1.7558	1.69701	1.69656
ALA-ALA-ILE-MET-VAL-ASN-ASN-TRP-GLN-GLY	1.686	1.72635	1.63131	1.609	1.64957	1.63295
THR-LYS-ILE-LYS-HIS-PRO-LYS-MET-GLN-HIS	1.687	1.70517	1.75506	1.6338	1.78604	1.79271
CYS-THR-SER-TRP-ASP-GLN-LYS-LYS-THR-SER	1.687	1.68674	1.6526	1.6108	1.67244	1.66006
TYR-ALA-THR-VAL-CYS-GLN-SER-PRO-GLU-ALA	1.687	1.6862	1.65387	1.6912	1.64674	1.64836
TYR-GLY-SER-GLN-TYR-ALA-GLU-PRO-ARG-ASP	1.687	1.70538	1.67469	1.6578	1.64451	1.64539
SER-SER-VAL-GLU-GLY-TRP-CYS-SER-MET-THR	1.687	1.72956	1.75407	1.8368	1.75691	1.75601
LYS-THR-HIS-ARG-TYR-LEU-PRO-VAL-GLY-ARG	1.687	1.69087	1.72709	1.7556	1.76763	1.76861
TRP-ARG-SER-LEU-SER-GLY-ASN-LEU-GLY-LEU	1.688	1.71186	1.7434	1.7234	1.74273	1.74756
HIS-VAL-GLU-GLU-THR-ASN-PHE-ALA-THR-PHE	1.688	1.70388	1.70756	1.6412	1.74206	1.73536
LYS-LYS-GLU-HIS-HIS-ALA-THR-MET-MET-LYS	1.687	1.67907	1.70948	1.6888	1.71635	1.71589
ALA-GLN-GLY-PHE-ASP-ILE-PRO-GLN-CYS-ARG	1.687	1.7125	1.60222	1.8142	1.58086	1.57517
ILE-MET-THR-ASP-PHE-ARG-SER-GLN-GLY-LYS	1.688	1.68859	1.63734	1.6822	1.62755	1.63238
VAL-GLY-ASP-SER-CYS-HIS-MET-ILE-THR-ALA	1.689	1.69113	1.66872	1.7548	1.67069	1.6703
THR-ALA-SER-GLN-ILE-PHE-SER-THR-VAL-THR	1.688	1.69469	1.72868	1.8116	1.74338	1.76479
HIS-GLU-ARG-THR-TYR-CYS-TRP-GLU-GLU-ARG	1.688	1.69832	1.62882	1.6508	1.63525	1.63894
HIS-ARG-ASP-MET-GLU-SER-CYS-TYR-THR-ASN	1.688	1.71616	1.63512	1.5292	1.66706	1.67025
MET-THR-PRO-PRO-PRO-ASP-PRO-ILE-ARG-ALA	1.688	1.68177	1.72067	1.7416	1.69634	1.69402
MET-GLU-VAL-TYR-THR-SER-CYS-PRO-ASP-PRO	1.688	1.68484	1.71316	1.648	1.73596	1.7401
LEU-HIS-VAL-TYR-ARG-ALA-ALA-LEU-GLU-LYS	1.689	1.69001	1.72928	1.7316	1.73656	1.73042
GLU-TRP-TYR-THR-GLU-VAL-TYR-ASN-VAL-ASN	1.688	1.7053	1.70653	1.7188	1.73387	1.74495
ARG-CYS-SER-ASP-THR-PRO-ARG-HIS-ALA-THR	1.689	1.70158	1.657	1.7348	1.67243	1.67616
CYS-SER-LYS-MET-LYS-ASP-LYS-GLU-TYR-CYS	1.689	1.6851	1.67165	1.7328	1.70157	1.70064
SER-ASN-TYR-ILE-SER-GLU-ILE-CYS-LYS-ILE	1.69	1.7116	1.78309	1.7284	1.76675	1.77357
GLN-VAL-TRP-TYR-ASP-ALA-LYS-SER-GLU-MET	1.689	1.70524	1.68315	1.7134	1.68951	1.69964
ARG-ILE-GLY-PHE-VAL-HIS-SER-GLY-GLU-GLU	1.689	1.69035	1.70139	1.6224	1.67501	1.65995
HIS-ARG-PRO-ASN-GLN-ALA-ALA-SER-LEU-PRO	1.689	1.67967	1.66987	1.6666	1.67442	1.66525
ARG-CYS-SER-VAL-LEU-GLU-VAL-ILE-THR-LYS	1.689	1.68109	1.7059	1.764	1.70067	1.69954
LYS-TRP-ASP-TYR-ALA-CYS-ARG-GLY-GLU-ASP	1.69	1.71649	1.67909	1.7332	1.65802	1.66141
HIS-MET-TYR-ARG-GLY-THR-VAL-MET-GLY-ARG	1.689	1.715	1.68689	1.6602	1.7418	1.7331
CYS-SER-ASP-MET-GLY-SER-ALA-MET-VAL-ARG	1.689	1.66551	1.58871	1.7702	1.62875	1.6125
ASN-VAL-CYS-THR-SER-SER-PHE-PRO-ASN-ASP	1.689	1.72966	1.72616	1.788	1.6948	1.68425
VAL-ALA-HIS-HIS-GLN-ASP-GLU-ASP-LYS-PHE	1.69	1.69962	1.70299	1.6418	1.70883	1.71687
CYS-CYS-ASP-MET-THR-CYS-ASP-PHE-GLU-SER	1.69	1.73395	1.68601	1.602	1.73211	1.72251
MET-ARG-ALA-GLU-THR-ARG-MET-HIS-ASN-THR	1.69	1.72378	1.65189	1.8166	1.64431	1.66473
TYR-LYS-LEU-LEU-VAL-GLN-ALA-GLY-ASN-LEU	1.69	1.68591	1.72152	1.8282	1.71563	1.70593
ASP-TRP-GLY-ARG-PRO-ASP-GLN-HIS-LYS-CYS	1.69	1.71404	1.68009	1.7218	1.68266	1.69202
LYS-GLY-ASP-GLU-GLN-ALA-TYR-GLU-VAL-TRP	1.691	1.73433	1.64969	1.8208	1.68124	1.67891
HIS-HIS-HIS-CYS-GLU-TYR-GLU-GLY-GLN-ARG	1.69	1.67626	1.67351	1.7482	1.66457	1.66078
HIS-ASN-LYS-ASN-ASN-GLU-GLN-ASN-HIS-MET	1.69	1.70491	1.59977	1.7264	1.59466	1.59556
ARG-VAL-ASP-ASP-LEU-HIS-SER-VAL-ASP-ASN	1.69	1.66695	1.58979	1.6482	1.58557	1.59482
HIS-HIS-ASN-GLY-THR-TRP-SER-VAL-ALA-SER	1.69	1.71512	1.77161	1.625	1.7907	1.80351
MET-ARG-ARG-LEU-ILE-ASN-ASP-CYS-ASP-GLY	1.691	1.64471	1.59076	1.726	1.57158	1.578
LYS-ARG-TRP-ILE-THR-ASN-GLY-ILE-SER-GLN	1.691	1.72693	1.70609	1.7696	1.69899	1.70083
PRO-MET-ASN-GLY-ASN-MET-PRO-LYS-ARG-PHE	1.691	1.74543	1.71725	1.7886	1.72813	1.73154
LEU-HIS-HIS-THR-ALA-ASN-GLN-LEU-GLU-MET	1.691	1.68044	1.71527	1.6832	1.71133	1.71314
LYS-LEU-ALA-LYS-PRO-ILE-CYS-LYS-GLU-HIS	1.691	1.69135	1.72502	1.6992	1.74053	1.73661
ARG-GLU-ASP-CYS-VAL-ASP-ILE-TYR-PHE-ASP	1.691	1.73363	1.69841	1.8182	1.69618	1.69196
PHE-ARG-PHE-ILE-LEU-GLU-LYS-ALA-ALA-LYS	1.691	1.71825	1.71339	1.7548	1.70717	1.70703
ASN-ASN-GLU-GLY-MET-PRO-TYR-GLY-LEU-TYR	1.691	1.74261	1.75562	1.7018	1.7326	1.74149
THR-ALA-SER-PHE-ASN-VAL-GLU-ILE-LEU-ASP	1.691	1.70055	1.70564	1.765	1.69274	1.69972
CYS-ALA-ASP-PRO-CYS-LEU-ALA-TYR-ASP-MET	1.691	1.7615	1.7029	1.7882	1.74105	1.73557
ILE-LEU-TRP-GLY-CYS-VAL-ILE-GLY-GLU-GLN	1.692	1.70736	1.72198	1.8014	1.7166	1.70477
ILE-ASN-LEU-GLY-PHE-GLN-ASN-LYS-GLU-VAL	1.692	1.6771	1.65725	1.6196	1.64641	1.63169
VAL-ARG-GLN-GLY-SER-ALA-ASP-ALA-LEU-ILE	1.692	1.67674	1.62685	1.7308	1.60249	1.60294
HIS-ARG-SER-VAL-MET-LYS-GLY-ALA-TYR-PRO	1.692	1.75177	1.74373	1.7556	1.76715	1.77472
ALA-GLY-SER-ASN-LEU-HIS-ARG-SER-TYR-GLU	1.692	1.71587	1.66668	1.7642	1.66084	1.65108
PRO-CYS-GLY-ALA-ALA-ASP-PHE-CYS-ARG-ILE	1.692	1.7249	1.7534	1.821	1.74053	1.74604
ARG-TYR-ASN-ALA-LYS-ASP-PRO-TYR-GLN-ALA	1.692	1.72244	1.65499	1.6284	1.64276	1.64244
GLN-TYR-GLU-TRP-GLU-TYR-LEU-TYR-ILE-ASP	1.692	1.73851	1.74878	1.7846	1.81083	1.82005
ASP-LEU-ASN-GLU-ARG-TRP-LYS-ALA-TYR-ARG	1.692	1.70206	1.59196	1.7326	1.60792	1.60768
HIS-ILE-GLU-ASN-ILE-ALA-CYS-PRO-ASN-MET	1.692	1.66985	1.65958	1.7574	1.65856	1.64566
ASP-PRO-GLY-LEU-GLU-THR-PRO-ALA-PRO-TYR	1.693	1.71342	1.66751	1.7778	1.65273	1.63795
GLY-ALA-LYS-VAL-HIS-TRP-THR-MET-ARG-GLU	1.692	1.69878	1.69353	1.652	1.7102	1.71059
PRO-ASP-ILE-GLY-GLU-THR-ARG-MET-ASP-HIS	1.692	1.59336	1.59412	1.6212	1.61189	1.60823
ILE-ALA-ASP-ASP-THR-GLU-PRO-TRP-TYR-PRO	1.693	1.77496	1.7381	1.6824	1.78355	1.78842
GLU-CYS-TRP-GLY-ARG-ALA-TRP-LYS-SER-ARG	1.693	1.70625	1.66831	1.8274	1.68131	1.68468
ASN-SER-GLU-THR-TRP-LEU-GLN-GLU-TRP-GLN	1.693	1.73598	1.6759	1.6986	1.65542	1.64071
GLN-ASP-CYS-VAL-VAL-ASN-LYS-ILE-HIS-MET	1.693	1.69946	1.67963	1.732	1.67734	1.68727
PRO-LYS-ASN-LEU-TRP-PRO-ARG-GLU-LYS-VAL	1.693	1.70883	1.75271	1.7318	1.7419	1.74264
ARG-PHE-ASP-LYS-GLN-ILE-ILE-GLU-GLN-THR	1.693	1.69276	1.62534	1.6202	1.61872	1.61521
THR-THR-ALA-MET-SER-TYR-SER-GLU-VAL-THR	1.693	1.70755	1.70648	1.7206	1.72017	1.73559
PHE-GLY-THR-GLN-CYS-ILE-GLU-THR-GLY-LYS	1.693	1.69772	1.66458	1.7474	1.63879	1.64637
PHE-CYS-THR-SER-HIS-GLY-SER-GLN-LEU-PRO	1.694	1.70508	1.78132	1.7102	1.79859	1.81642
ALA-ASN-HIS-THR-ILE-MET-MET-GLN-GLY-LEU	1.694	1.68078	1.67393	1.6788	1.63984	1.64328
VAL-PRO-SER-ALA-HIS-ARG-THR-ALA-ASN-SER	1.693	1.67485	1.70284	1.7878	1.68423	1.67672
LYS-VAL-GLU-GLU-GLY-TYR-GLN-ARG-SER-VAL	1.694	1.67682	1.62475	1.8088	1.59869	1.59556
GLY-VAL-ASN-HIS-GLN-ASN-ASP-TRP-GLY-PHE	1.693	1.72953	1.71815	1.7804	1.74048	1.72982
ALA-ASP-MET-PHE-LEU-THR-GLU-ASN-HIS-LYS	1.694	1.75643	1.69274	1.7538	1.69851	1.6873
LEU-LEU-ALA-CYS-TYR-PRO-ASN-LYS-VAL-ASN	1.694	1.69021	1.70246	1.6426	1.7407	1.74269
ILE-ARG-GLU-GLN-SER-TYR-TRP-MET-GLU-ASP	1.694	1.71811	1.693	1.7976	1.68449	1.6898
TYR-CYS-ASN-TYR-ARG-ARG-SER-ALA-MET-THR	1.693	1.70804	1.741	1.7084	1.75766	1.76647
GLU-ASN-HIS-ASN-TYR-TYR-GLU-GLN-PRO-VAL	1.694	1.7086	1.69301	1.7906	1.6782	1.68387
CYS-THR-ALA-THR-HIS-HIS-ILE-GLN-GLY-ARG	1.694	1.6876	1.65127	1.7206	1.65671	1.65233
GLU-VAL-MET-GLY-THR-LYS-SER-HIS-LYS-THR	1.694	1.7139	1.68661	1.7056	1.67054	1.68484
HIS-GLU-TRP-CYS-THR-ASN-PRO-ASN-PRO-ASN	1.694	1.70228	1.65254	1.7442	1.66719	1.67282
ARG-MET-ARG-PRO-VAL-ILE-GLU-GLU-LEU-GLU	1.694	1.67494	1.61748	1.6886	1.60083	1.59897
THR-VAL-HIS-GLY-LYS-GLN-HIS-VAL-ASP-ALA	1.694	1.69413	1.6936	1.7874	1.67785	1.68141
CYS-GLY-TYR-GLU-GLU-GLY-ASN-ARG-TYR-ARG	1.694	1.72108	1.59389	1.7488	1.58756	1.58708
THR-GLN-LYS-ASN-THR-ASN-TRP-ASP-ASP-LEU	1.694	1.71693	1.68154	1.6318	1.64278	1.6465
PHE-GLU-ASN-MET-GLY-SER-ASN-MET-GLU-PHE	1.694	1.71538	1.67228	1.6908	1.69053	1.68044
ARG-TRP-ASP-ARG-THR-LYS-ALA-SER-PRO-ILE	1.694	1.72808	1.6928	1.6366	1.70079	1.70047
THR-ASN-ARG-GLN-SER-ALA-GLU-GLN-ILE-TRP	1.695	1.75689	1.67561	1.7074	1.67025	1.68055
THR-THR-LEU-ILE-ASN-HIS-CYS-ASP-ALA-GLY	1.695	1.67752	1.6909	1.6804	1.68069	1.67975
ASN-ALA-HIS-ASN-ASN-ASN-ASN-TYR-LEU-GLY	1.695	1.73301	1.62337	1.627	1.62834	1.62322
GLY-MET-ASP-ILE-ASP-THR-SER-LEU-TRP-PRO	1.695	1.74785	1.69603	1.8308	1.74067	1.72868
TYR-MET-ASP-SER-GLN-GLU-SER-VAL-PHE-GLY	1.695	1.72203	1.68839	1.6612	1.72252	1.73376
LEU-TYR-LYS-GLN-PRO-LYS-VAL-GLU-GLU-ILE	1.695	1.65868	1.69944	1.775	1.68556	1.67123
VAL-ILE-ASN-GLY-HIS-GLY-PRO-SER-ALA-GLN	1.695	1.67914	1.64504	1.7482	1.61867	1.60837
ASP-MET-LYS-LYS-MET-PHE-CYS-ASN-LYS-CYS	1.695	1.70014	1.67692	1.733	1.71002	1.71692
THR-PRO-LYS-PHE-VAL-GLN-VAL-ASN-GLY-ASN	1.695	1.70746	1.66991	1.7808	1.6908	1.67921
TYR-ILE-ALA-ARG-GLY-ILE-GLN-ALA-SER-LEU	1.695	1.70467	1.6992	1.612	1.68769	1.68365
HIS-ASN-MET-ILE-ASP-GLU-GLN-ASN-PHE-LEU	1.696	1.73092	1.66905	1.6748	1.70935	1.70688
ASP-CYS-CYS-CYS-SER-CYS-GLN-MET-GLU-TYR	1.696	1.73949	1.71265	1.7656	1.72591	1.71263
LYS-PHE-ALA-SER-SER-PRO-LYS-ASN-VAL-MET	1.696	1.68694	1.7378	1.6052	1.73827	1.75184
VAL-GLU-ASP-CYS-PRO-ASN-SER-LYS-VAL-PHE	1.696	1.70174	1.6467	1.7784	1.68438	1.67905
ASP-VAL-GLN-PHE-GLU-CYS-LYS-GLU-TYR-TRP	1.696	1.74295	1.70864	1.7772	1.77478	1.77345
LYS-THR-PHE-CYS-ASN-ALA-GLU-LYS-GLY-ASP	1.695	1.71818	1.64246	1.6286	1.60119	1.58958
HIS-CYS-ILE-LYS-ILE-ARG-GLU-THR-ARG-VAL	1.696	1.69664	1.73819	1.6684	1.7139	1.71279
ARG-GLY-ALA-HIS-CYS-GLU-HIS-ALA-ALA-MET	1.696	1.68353	1.63739	1.6982	1.63898	1.63501
VAL-VAL-SER-PHE-ALA-MET-ASP-ASP-SER-ARG	1.696	1.70361	1.67764	1.6394	1.68879	1.69399
GLN-PRO-ARG-GLN-TYR-ARG-TYR-ASN-ASN-VAL	1.696	1.7558	1.68268	1.6796	1.7046	1.70879
ARG-ASN-ASP-HIS-ASN-LYS-GLU-ARG-TRP-SER	1.697	1.73618	1.63332	1.6336	1.61648	1.61572
THR-TRP-TRP-GLN-TYR-ARG-THR-LYS-ALA-GLN	1.697	1.75013	1.75619	1.8302	1.7856	1.78305
GLN-TYR-ASN-CYS-MET-TRP-GLN-GLN-GLU-LEU	1.697	1.73015	1.69026	1.7402	1.69828	1.70346
GLU-GLN-LEU-GLN-PHE-ARG-VAL-ASP-HIS-LYS	1.696	1.71327	1.65789	1.694	1.64927	1.65327
GLU-ALA-TRP-SER-ASP-PHE-ARG-GLU-ILE-MET	1.696	1.71542	1.63694	1.7298	1.63627	1.645
GLY-TRP-HIS-SER-LYS-SER-ILE-ALA-CYS-GLN	1.697	1.71874	1.73922	1.7782	1.7137	1.71189
LYS-ILE-ALA-GLY-LEU-GLY-ILE-LEU-GLY-VAL	1.697	1.68419	1.70626	1.6474	1.69297	1.69085
LYS-ASP-SER-ILE-PHE-LEU-LYS-ALA-ALA-LEU	1.697	1.68846	1.7151	1.7368	1.68622	1.68186
VAL-ILE-ILE-LYS-MET-ARG-ASP-LYS-MET-ASP	1.697	1.6918	1.67035	1.7618	1.66156	1.64918
GLN-SER-GLN-GLU-PHE-GLY-TYR-LYS-ARG-GLN	1.697	1.68685	1.59663	1.5052	1.57388	1.57762
ASN-THR-TRP-CYS-PHE-SER-ASP-CYS-ASP-ASN	1.697	1.70692	1.68454	1.7384	1.70738	1.70439
LEU-GLY-LYS-ASN-SER-MET-VAL-LEU-ASP-ILE	1.697	1.68767	1.69838	1.7706	1.71013	1.70309
PRO-MET-LEU-MET-HIS-SER-ALA-GLY-ARG-ALA	1.698	1.68889	1.71122	1.7488	1.7172	1.71036
PHE-CYS-HIS-HIS-GLY-PHE-CYS-ASP-GLN-ASP	1.698	1.74666	1.79772	1.7308	1.81128	1.81643
SER-HIS-ASN-VAL-CYS-HIS-THR-GLY-CYS-GLN	1.698	1.69653	1.72326	1.7398	1.71666	1.71011
ALA-GLN-LEU-TYR-LEU-GLN-TRP-ARG-LYS-LEU	1.698	1.69378	1.72709	1.772	1.74018	1.74794
MET-ASP-TRP-THR-VAL-CYS-VAL-ASP-GLN-LEU	1.697	1.72365	1.72262	1.6474	1.71823	1.71572
ASP-GLN-ASP-VAL-ARG-ARG-HIS-ASN-MET-VAL	1.697	1.67857	1.59654	1.7762	1.57574	1.55224
LEU-GLY-SER-GLU-ILE-HIS-ASP-HIS-PRO-PRO	1.698	1.74636	1.6518	1.6134	1.72453	1.7283
CYS-HIS-THR-TYR-ALA-CYS-ASP-GLN-VAL-GLU	1.698	1.69247	1.68077	1.6716	1.70591	1.71902
MET-ILE-ASN-GLU-PHE-TRP-ASP-LYS-ASP-ASN	1.698	1.71579	1.61126	1.6864	1.65527	1.65384
ASP-SER-ASP-ILE-HIS-HIS-PHE-GLN-THR-ARG	1.698	1.72647	1.62946	1.7956	1.65287	1.64238
GLN-ASN-GLY-ILE-VAL-LYS-CYS-LEU-PHE-GLN	1.699	1.73634	1.68207	1.6978	1.67382	1.67686
GLY-TYR-ALA-LYS-ALA-SER-SER-TRP-ASN-GLY	1.698	1.742	1.70176	1.7238	1.70121	1.71037
SER-LYS-HIS-ARG-GLY-MET-ARG-ARG-TYR-HIS	1.698	1.74343	1.78242	1.7936	1.80112	1.80468
SER-VAL-VAL-TYR-ARG-PHE-LYS-ASP-ARG-GLU	1.698	1.70629	1.72665	1.7144	1.70706	1.71643
THR-THR-LYS-ARG-ALA-THR-CYS-GLN-TYR-ASN	1.698	1.73917	1.69713	1.782	1.71604	1.71917
ARG-PHE-LYS-TRP-ASN-TRP-GLU-ARG-ASN-PRO	1.698	1.72298	1.74538	1.8526	1.79009	1.80037
PRO-ARG-HIS-ARG-SER-SER-SER-ARG-VAL-GLU	1.698	1.6981	1.68277	1.654	1.66328	1.67319
ARG-TRP-ALA-GLY-LYS-PRO-GLN-THR-ILE-CYS	1.698	1.71603	1.72257	1.7342	1.72266	1.73968
SER-GLN-PHE-ASN-GLY-ALA-ALA-LYS-HIS-CYS	1.699	1.72745	1.70113	1.7398	1.71294	1.69594
HIS-SER-ARG-ALA-ASN-ILE-PRO-TYR-GLY-LYS	1.699	1.76138	1.70075	1.703	1.69739	1.71298
MET-ALA-CYS-PHE-GLN-LYS-ALA-ARG-TYR-GLY	1.699	1.75535	1.68085	1.6648	1.72746	1.7212
GLU-LEU-GLY-PHE-LEU-GLY-TRP-LEU-ASN-GLN	1.699	1.72602	1.71563	1.7848	1.7124	1.71504
ASN-LEU-GLU-HIS-THR-LEU-ILE-SER-LYS-ARG	1.699	1.66676	1.68089	1.7352	1.6354	1.6376
ARG-ASN-ALA-ASP-ALA-ARG-ALA-VAL-MET-TRP	1.699	1.72933	1.65663	1.7122	1.64499	1.65053
CYS-ASP-PRO-PRO-ARG-LEU-ILE-SER-ARG-LEU	1.699	1.67676	1.7509	1.7736	1.71213	1.70808
LYS-PRO-TYR-THR-ALA-ILE-LEU-ALA-SER-GLU	1.699	1.71647	1.76233	1.74	1.74886	1.72996
ASN-GLU-ASP-ASN-MET-THR-TYR-VAL-TYR-ILE	1.7	1.76381	1.6986	1.742	1.72392	1.72386
GLU-ASP-MET-LEU-PHE-TRP-TYR-SER-CYS-ASP	1.699	1.74397	1.79905	1.7916	1.80995	1.81444
GLN-GLU-LEU-SER-HIS-GLN-TRP-VAL-GLY-ILE	1.7	1.7076	1.66613	1.699	1.68709	1.7038
ASP-MET-CYS-TYR-CYS-ASP-LYS-GLY-VAL-GLY	1.7	1.67129	1.59987	1.7598	1.6046	1.60759
GLN-ILE-VAL-ASN-GLN-ASN-ILE-TYR-LYS-THR	1.7	1.76001	1.68273	1.6868	1.69298	1.68596
TYR-THR-GLY-THR-THR-GLY-MET-ARG-GLY-PRO	1.7	1.70843	1.70203	1.7354	1.66396	1.6656
ARG-THR-GLN-CYS-HIS-CYS-ASN-VAL-GLU-GLN	1.701	1.67306	1.62237	1.7056	1.59975	1.58818
GLY-THR-TRP-ALA-ARG-HIS-ILE-ASP-GLU-LYS	1.7	1.69185	1.68668	1.6958	1.64127	1.62856
ASP-GLY-TYR-GLN-PRO-PHE-GLY-ALA-CYS-LYS	1.7	1.73074	1.67802	1.7802	1.64919	1.63942
LYS-GLU-THR-GLN-TYR-PRO-VAL-PRO-GLY-GLN	1.7	1.68559	1.63104	1.7586	1.61036	1.60343
PHE-GLY-CYS-VAL-LEU-GLU-CYS-GLU-CYS-ALA	1.7	1.70265	1.66986	1.5872	1.69461	1.70179
ALA-GLN-ILE-LYS-ARG-TRP-ALA-GLY-LYS-TYR	1.7	1.7225	1.69001	1.7244	1.72794	1.7169
TYR-ASN-HIS-THR-GLN-ALA-PRO-LYS-MET-GLY	1.702	1.71718	1.6841	1.7868	1.68056	1.67875
TYR-VAL-PHE-LEU-PRO-GLY-LYS-GLN-ASP-GLU	1.701	1.7208	1.73761	1.7694	1.71761	1.718
ARG-ILE-THR-VAL-ILE-SER-ILE-ILE-LYS-PRO	1.702	1.68504	1.74806	1.8178	1.76284	1.75821
LEU-MET-ALA-LEU-MET-ASN-TRP-LYS-GLY-GLN	1.701	1.71623	1.69692	1.7464	1.70409	1.71239
SER-THR-GLY-PRO-CYS-GLU-VAL-ASN-ARG-ILE	1.701	1.67936	1.69893	1.7716	1.65625	1.64674
ASP-GLN-VAL-ASN-GLU-PRO-GLN-LYS-PHE-TRP	1.701	1.74794	1.65344	1.7168	1.67896	1.6612
ASN-ILE-SER-CYS-ASN-ILE-ARG-LEU-VAL-PHE	1.701	1.75019	1.72768	1.7734	1.7662	1.76066
ASP-THR-THR-ARG-TYR-TRP-ARG-CYS-SER-ALA	1.702	1.72282	1.66528	1.6332	1.68439	1.68299
HIS-LYS-PHE-ARG-GLY-GLY-VAL-LEU-LEU-LYS	1.701	1.71846	1.76635	1.8484	1.77867	1.77874
ARG-GLU-ILE-LYS-ASP-ASN-ILE-TRP-ALA-MET	1.701	1.74753	1.65306	1.7304	1.65437	1.65112
ASP-GLY-ASP-MET-TRP-TRP-LYS-SER-GLU-ARG	1.702	1.71414	1.60238	1.6992	1.60669	1.5984
ARG-HIS-ARG-SER-GLU-ARG-ILE-ASP-VAL-SER	1.702	1.68952	1.64789	1.6894	1.60209	1.62187
TRP-PHE-LYS-CYS-GLN-ASP-THR-LYS-ARG-THR	1.702	1.73432	1.73346	1.7314	1.77733	1.77415
ASN-ALA-LYS-VAL-SER-VAL-CYS-ILE-MET-PRO	1.702	1.68536	1.71651	1.7438	1.72768	1.7244
TRP-GLN-GLU-CYS-PRO-GLY-LYS-LYS-ASN-CYS	1.702	1.7208	1.64185	1.7208	1.6398	1.63841
LYS-GLU-GLY-ASP-LEU-GLY-CYS-PHE-LYS-PRO	1.702	1.72331	1.66181	1.7524	1.64771	1.65555
MET-LEU-GLY-ASN-MET-GLY-CYS-CYS-LEU-GLY	1.702	1.678	1.70962	1.723	1.71208	1.71076
ARG-TRP-HIS-GLN-ASP-SER-ASN-GLN-LEU-SER	1.702	1.71611	1.68654	1.7224	1.71721	1.71939
LEU-TYR-GLN-GLY-MET-GLN-LEU-LYS-GLY-ASP	1.702	1.67837	1.64008	1.72	1.63375	1.63236
TRP-THR-MET-ARG-GLU-GLY-ALA-LYS-VAL-HIS	1.702	1.71989	1.69187	1.7768	1.73887	1.7291
ASN-MET-LEU-GLU-SER-ILE-THR-LEU-GLY-HIS	1.703	1.68423	1.68373	1.6756	1.70476	1.70796
ARG-TRP-VAL-VAL-PRO-ALA-ASN-LYS-GLY-THR	1.703	1.71545	1.69666	1.7092	1.7204	1.72179
ASN-GLU-SER-TYR-ARG-ILE-LEU-MET-VAL-ASN	1.703	1.69773	1.64072	1.7276	1.65148	1.6559
THR-CYS-ARG-MET-PHE-SER-ALA-GLU-ARG-THR	1.703	1.68448	1.67374	1.7364	1.68377	1.68993
ALA-ALA-HIS-VAL-MET-MET-ARG-GLU-ILE-LYS	1.703	1.66575	1.63316	1.6716	1.63489	1.63588
CYS-TRP-ALA-VAL-CYS-SER-CYS-ASP-PRO-GLN	1.703	1.74073	1.723	1.7762	1.74731	1.75875
GLY-PRO-LYS-ALA-LEU-CYS-HIS-ASN-GLN-MET	1.703	1.69824	1.68659	1.8442	1.68793	1.67112
GLN-GLN-ALA-ARG-PRO-ALA-TRP-GLN-MET-VAL	1.703	1.71497	1.66089	1.7292	1.6578	1.66306
ARG-GLU-CYS-ASN-THR-GLU-ARG-PRO-ASP-TYR	1.703	1.69357	1.60284	1.5932	1.58259	1.57491
ASP-ASN-ALA-ILE-LEU-VAL-TYR-ASN-ILE-SER	1.702	1.70724	1.66583	1.8436	1.68559	1.68799
ARG-LYS-LYS-ILE-ASN-LEU-MET-LEU-TYR-ILE	1.704	1.76234	1.80101	1.741	1.84351	1.85504
VAL-VAL-ASP-VAL-GLU-PRO-GLY-ILE-HIS-ILE	1.704	1.67069	1.70921	1.7762	1.74361	1.74101
ASN-PRO-LYS-ASP-PHE-MET-SER-ALA-CYS-LYS	1.704	1.69066	1.67941	1.6836	1.66136	1.66118
ASN-ALA-LEU-ASN-GLU-PRO-THR-GLY-LEU-HIS	1.704	1.68391	1.66523	1.6656	1.63288	1.62554
ARG-GLY-TYR-TRP-PRO-GLN-ASN-LYS-GLU-ILE	1.704	1.7255	1.70142	1.7076	1.71399	1.69831
ALA-ASN-GLU-VAL-PHE-PHE-PRO-CYS-ALA-MET	1.704	1.69545	1.68032	1.7446	1.70446	1.70968
GLU-ALA-ILE-GLY-TRP-VAL-GLY-GLY-VAL-VAL	1.704	1.724	1.69666	1.7548	1.68404	1.68974
VAL-GLY-GLU-VAL-HIS-ILE-GLU-LYS-GLN-VAL	1.704	1.67236	1.60377	1.6112	1.61532	1.60866
ASN-PRO-SER-THR-LYS-PRO-VAL-SER-MET-ASN	1.704	1.67538	1.70379	1.7254	1.67487	1.66271
TYR-PHE-LEU-LYS-HIS-VAL-GLU-GLU-GLY-ASN	1.704	1.71973	1.70968	1.7762	1.75128	1.76037
GLU-THR-LEU-ALA-TYR-ILE-GLU-THR-ALA-TRP	1.705	1.75698	1.76913	1.7762	1.76697	1.75708
THR-GLU-ASP-TYR-GLN-CYS-CYS-MET-ARG-ALA	1.705	1.68562	1.60476	1.6262	1.60181	1.61706
HIS-LEU-SER-SER-ALA-GLY-VAL-ALA-SER-ILE	1.704	1.68614	1.74395	1.7834	1.72824	1.73355
ALA-TYR-ALA-SER-VAL-ASP-TYR-ASP-CYS-LYS	1.705	1.71003	1.71906	1.7498	1.68286	1.69717
ASN-VAL-MET-GLN-LEU-SER-SER-ILE-PRO-LEU	1.705	1.69067	1.72729	1.692	1.72503	1.72424
THR-MET-ALA-SER-VAL-GLY-HIS-MET-LYS-GLN	1.705	1.70505	1.69648	1.7716	1.68319	1.68942
ASP-PHE-MET-THR-ASP-ALA-CYS-ARG-LEU-GLY	1.705	1.66822	1.62342	1.7458	1.62967	1.61459
VAL-VAL-ALA-PRO-TYR-GLY-CYS-ILE-SER-ARG	1.705	1.71822	1.72904	1.715	1.75614	1.75873
VAL-TYR-VAL-LYS-TYR-ARG-LYS-ALA-THR-MET	1.705	1.72628	1.77504	1.8482	1.76401	1.75965
ASN-THR-PRO-LYS-CYS-TYR-GLY-TRP-ALA-ARG	1.705	1.78809	1.7312	1.6992	1.76199	1.7551
GLN-MET-SER-SER-GLU-LYS-CYS-ILE-TYR-SER	1.705	1.72795	1.69584	1.665	1.71045	1.72368
GLU-MET-HIS-ASN-GLY-GLN-ARG-THR-LYS-PHE	1.706	1.731	1.611	1.7864	1.62874	1.61722
ASN-GLY-THR-ASN-VAL-LEU-VAL-TYR-LYS-CYS	1.706	1.73906	1.72075	1.6988	1.73305	1.73426
CYS-ALA-ILE-TYR-GLY-CYS-GLY-LYS-ASN-SER	1.706	1.70818	1.68202	1.71	1.726	1.72582
GLN-SER-LYS-ASP-PRO-TYR-MET-THR-ALA-LYS	1.706	1.69703	1.62363	1.804	1.6172	1.61844
TYR-GLU-SER-ALA-LYS-THR-VAL-HIS-GLN-ASP	1.706	1.70978	1.61304	1.7966	1.62863	1.62499
TRP-THR-VAL-GLN-GLU-ASN-ARG-CYS-CYS-LYS	1.706	1.72347	1.63031	1.7664	1.64983	1.64539
LYS-ASP-GLN-GLY-SER-TYR-TRP-ALA-ASN-VAL	1.705	1.72971	1.72817	1.7182	1.70973	1.71815
VAL-PRO-THR-PHE-GLY-ARG-GLU-SER-VAL-ARG	1.705	1.72932	1.69811	1.819	1.71398	1.70342
LYS-GLU-MET-SER-GLY-GLY-ILE-CYS-CYS-PRO	1.706	1.67536	1.67308	1.6866	1.66215	1.66245
THR-GLN-MET-LEU-PHE-VAL-SER-GLY-ALA-MET	1.707	1.68353	1.73484	1.7328	1.74255	1.74012
TRP-GLY-LEU-ASP-GLY-LYS-VAL-THR-ALA-ASP	1.706	1.7274	1.63405	1.6964	1.62427	1.61571
GLN-PRO-ASN-HIS-SER-HIS-ARG-LEU-LEU-MET	1.706	1.67329	1.7116	1.703	1.74624	1.74644
TYR-GLU-THR-ALA-ASN-MET-ASP-TYR-ASN-LYS	1.707	1.76188	1.6069	1.7526	1.61787	1.63279
GLN-PRO-PRO-ASP-CYS-ILE-VAL-GLY-MET-PRO	1.707	1.64203	1.65889	1.7348	1.70084	1.69824
MET-GLN-TRP-TYR-GLU-SER-LEU-VAL-GLY-ASP	1.707	1.69263	1.7144	1.7852	1.71109	1.71859
ASN-ASN-HIS-SER-ALA-TRP-SER-ALA-ASP-SER	1.707	1.71448	1.69432	1.7028	1.66957	1.68673
PHE-ALA-GLY-GLY-GLU-TYR-CYS-PRO-ILE-PRO	1.707	1.68041	1.74061	1.769	1.74519	1.75519
ARG-ARG-TRP-THR-LYS-ALA-SER-TRP-LEU-LYS	1.706	1.74391	1.76643	1.7214	1.81044	1.81821
ASP-MET-SER-VAL-ILE-SER-TRP-GLY-MET-THR	1.706	1.71872	1.71325	1.8522	1.74903	1.74349
HIS-GLU-CYS-ASP-GLY-ILE-ILE-PRO-ILE-LYS	1.707	1.66531	1.64215	1.703	1.6243	1.62056
ARG-THR-ASN-PRO-HIS-SER-ASN-HIS-GLY-GLY	1.708	1.73175	1.65542	1.7184	1.6634	1.65878
GLU-GLN-HIS-SER-THR-GLN-PHE-TYR-PRO-ALA	1.708	1.74203	1.71605	1.7878	1.72036	1.72969
THR-THR-ASP-TYR-VAL-CYS-TRP-ASP-SER-CYS	1.707	1.7258	1.80375	1.7768	1.8272	1.8397
MET-TYR-HIS-TYR-SER-GLU-ASP-ASN-GLY-ALA	1.708	1.70822	1.69834	1.7604	1.70804	1.71758
CYS-ASN-LYS-PRO-ARG-LEU-GLN-VAL-ASN-TYR	1.708	1.74392	1.72892	1.6808	1.73712	1.73364
SER-ARG-SER-VAL-ASP-TYR-GLN-SER-MET-ASP	1.707	1.68347	1.67274	1.7218	1.65424	1.65445
LYS-ASP-THR-ALA-ASP-PHE-VAL-MET-CYS-LYS	1.708	1.70159	1.68518	1.7492	1.677	1.68012
CYS-HIS-PHE-GLU-ARG-GLY-THR-SER-GLY-SER	1.707	1.72291	1.71382	1.649	1.71276	1.70648
GLY-CYS-GLN-TYR-THR-MET-ALA-LYS-VAL-MET	1.707	1.69835	1.69405	1.6462	1.7144	1.71947
PRO-PRO-THR-GLN-TRP-THR-ASP-SER-GLU-MET	1.708	1.72701	1.72196	1.7658	1.73018	1.71844
THR-VAL-ARG-ARG-ASP-HIS-GLY-VAL-SER-GLU	1.708	1.66592	1.63201	1.7126	1.6103	1.61759
PRO-LEU-ASN-GLU-LYS-TRP-GLU-MET-GLU-TYR	1.708	1.75153	1.72181	1.6514	1.76121	1.75808
PRO-TRP-LYS-ASP-GLN-TYR-ASP-ILE-ILE-ASP	1.708	1.73865	1.69962	1.792	1.72792	1.73303
ILE-ASP-GLY-ILE-PHE-TYR-PRO-LEU-MET-GLU	1.708	1.71575	1.77525	1.73	1.78599	1.78594
HIS-GLY-GLY-TYR-PRO-SER-GLY-HIS-PRO-ALA	1.708	1.74077	1.7541	1.7464	1.76607	1.77216
MET-VAL-GLY-ARG-TRP-LYS-ASN-GLY-SER-THR	1.708	1.71103	1.71827	1.7372	1.70226	1.6974
SER-LYS-CYS-ASP-ARG-ILE-LEU-ALA-CYS-MET	1.708	1.69893	1.68781	1.7792	1.66387	1.65905
GLY-ALA-LYS-MET-CYS-PRO-TRP-ALA-THR-GLU	1.708	1.73119	1.69608	1.733	1.67576	1.66432
ASP-ASN-CYS-PRO-TRP-HIS-LEU-PRO-LEU-GLN	1.708	1.72058	1.71647	1.683	1.74231	1.72479
THR-GLN-LEU-GLU-SER-MET-GLN-ALA-HIS-ILE	1.709	1.71781	1.71425	1.836	1.69598	1.6951
ARG-GLY-PHE-ILE-VAL-PHE-ASP-GLY-ASP-ALA	1.709	1.74977	1.6672	1.7448	1.66677	1.66347
LEU-LYS-LYS-CYS-PRO-ALA-TYR-GLN-GLU-ASN	1.709	1.7183	1.67306	1.8204	1.68306	1.67728
GLN-PHE-GLN-LYS-GLN-SER-CYS-LYS-PRO-ILE	1.709	1.70645	1.68535	1.81	1.71017	1.71332
MET-LEU-TYR-ARG-ASN-ALA-SER-CYS-ILE-GLY	1.708	1.74389	1.73598	1.7608	1.74641	1.75392
LEU-LYS-GLY-GLN-MET-GLU-ARG-ILE-PHE-ALA	1.708	1.74026	1.67771	1.8042	1.68073	1.68807
GLN-THR-THR-ARG-ALA-GLU-HIS-THR-LEU-LEU	1.709	1.70002	1.6896	1.822	1.67908	1.6856
MET-GLU-ILE-MET-ALA-PHE-THR-CYS-ILE-ALA	1.708	1.68928	1.71006	1.6492	1.7389	1.74883
PRO-GLU-ALA-PRO-GLN-PHE-LYS-GLU-SER-HIS	1.709	1.70265	1.65566	1.7144	1.642	1.64795
ARG-THR-CYS-ASN-ASN-LEU-ILE-PHE-CYS-MET	1.709	1.75849	1.78685	1.8292	1.78451	1.78557
ASP-LEU-ARG-VAL-HIS-ILE-HIS-LYS-ARG-ASN	1.709	1.71349	1.61635	1.751	1.66272	1.671
VAL-GLU-TRP-TYR-ASP-SER-ARG-LYS-ILE-GLU	1.71	1.71757	1.6241	1.6892	1.65428	1.65593
GLN-ARG-ASP-ILE-SER-CYS-TYR-THR-MET-GLN	1.71	1.71511	1.65	1.6304	1.65016	1.65121
GLY-ASN-ASN-LYS-VAL-VAL-SER-THR-TYR-MET	1.71	1.72165	1.70373	1.6898	1.70065	1.71543
ASN-GLU-LYS-CYS-CYS-PHE-PRO-VAL-GLY-THR	1.709	1.70298	1.64301	1.5814	1.65594	1.66281
LEU-LYS-LYS-ASP-TYR-HIS-VAL-GLU-GLU-THR	1.709	1.69951	1.6634	1.7384	1.67882	1.67865
ASN-VAL-ILE-VAL-LEU-GLY-SER-MET-GLU-CYS	1.709	1.70332	1.7214	1.7506	1.70884	1.70998
SER-HIS-LEU-THR-LEU-GLY-GLU-LEU-PRO-ASN	1.71	1.70237	1.7259	1.6616	1.7124	1.7102
GLU-CYS-CYS-GLU-MET-ALA-LEU-PHE-GLY-TRP	1.71	1.7663	1.77205	1.759	1.80524	1.80906
TYR-TYR-ILE-LYS-ALA-ARG-TYR-ARG-SER-GLN	1.709	1.73538	1.78361	1.7736	1.79514	1.80055
TRP-GLU-SER-ASP-VAL-GLY-HIS-GLY-LEU-ILE	1.71	1.71863	1.7091	1.7764	1.73133	1.72874
GLY-ASN-ARG-ARG-TRP-ASP-VAL-GLY-ASP-VAL	1.71	1.70207	1.62448	1.768	1.59814	1.60583
ILE-PRO-GLN-CYS-ARG-ALA-GLN-GLY-PHE-ASP	1.71	1.74297	1.72679	1.7206	1.70941	1.693
LEU-GLU-PHE-SER-TRP-VAL-GLN-GLN-ASP-LEU	1.71	1.7271	1.70629	1.8384	1.72405	1.73223
GLN-ALA-GLY-THR-PRO-VAL-ILE-THR-TRP-GLN	1.71	1.76824	1.72108	1.7268	1.69018	1.68247
HIS-ILE-ASP-GLU-LYS-GLY-THR-TRP-ALA-ARG	1.71	1.75462	1.63694	1.7266	1.64128	1.6246
VAL-VAL-ILE-ASN-MET-ILE-ALA-ILE-MET-PRO	1.71	1.70372	1.76082	1.6948	1.79928	1.78656
CYS-SER-GLY-ILE-CYS-TRP-MET-LEU-GLU-MET	1.71	1.73521	1.76359	1.7158	1.79246	1.79336
GLU-GLU-PRO-GLN-PRO-VAL-LYS-MET-TYR-CYS	1.71	1.74335	1.65623	1.7122	1.67455	1.68657
GLY-TRP-GLN-MET-MET-VAL-ASP-MET-ILE-ASN	1.71	1.74502	1.69078	1.7446	1.72208	1.73059
LYS-SER-CYS-SER-MET-THR-THR-CYS-THR-VAL	1.711	1.69998	1.7441	1.737	1.76628	1.76148
ASP-ALA-GLN-ARG-PHE-LEU-ARG-SER-LEU-SER	1.712	1.68233	1.64511	1.721	1.64829	1.64379
SER-SER-LYS-ILE-GLU-THR-ASN-GLN-TRP-GLU	1.711	1.77994	1.63099	1.8224	1.63469	1.61987
PRO-LYS-ASP-PRO-SER-GLY-CYS-LEU-LYS-LEU	1.711	1.70667	1.72884	1.7364	1.71536	1.71942
ARG-GLY-SER-SER-ASP-GLN-LEU-PHE-LYS-ILE	1.711	1.74506	1.68597	1.6524	1.69322	1.68806
THR-TRP-LEU-GLY-MET-ALA-PRO-GLU-ARG-LEU	1.711	1.73001	1.76102	1.7812	1.74938	1.76626
SER-ASN-SER-LYS-CYS-SER-ALA-THR-TYR-SER	1.712	1.73939	1.76019	1.8204	1.76096	1.76541
VAL-ASP-ALA-MET-GLU-GLN-GLN-HIS-VAL-PHE	1.711	1.72104	1.63381	1.7208	1.6846	1.68838
GLU-SER-ARG-PHE-ILE-PRO-ASN-LYS-ILE-PRO	1.711	1.70601	1.66333	1.6592	1.68004	1.67485
TYR-TRP-ALA-ASN-VAL-LYS-ASP-GLN-GLY-SER	1.711	1.71211	1.63619	1.6718	1.6649	1.672
TRP-SER-ASN-LEU-GLN-ASN-THR-ARG-LEU-ALA	1.712	1.71388	1.67883	1.7872	1.67088	1.66897
GLY-MET-SER-HIS-GLN-SER-LYS-SER-CYS-ILE	1.712	1.68965	1.72958	1.7046	1.7002	1.69548
GLY-THR-GLY-TRP-PHE-THR-GLN-ASN-ASN-HIS	1.712	1.72394	1.74077	1.756	1.7398	1.72804
CYS-SER-THR-MET-CYS-VAL-TRP-ALA-GLY-GLU	1.712	1.73345	1.71522	1.6312	1.72303	1.72231
ALA-VAL-GLN-TYR-LYS-PRO-LEU-ASP-ALA-THR	1.713	1.73177	1.69027	1.6988	1.67927	1.67551
ARG-GLU-ALA-PRO-GLU-MET-ARG-CYS-TYR-THR	1.712	1.73743	1.61195	1.7218	1.60568	1.62319
GLY-MET-ILE-THR-CYS-ALA-LEU-GLY-THR-LEU	1.712	1.69283	1.72777	1.7878	1.69338	1.66597
PRO-THR-ARG-ASP-LEU-PRO-LYS-GLU-CYS-PRO	1.712	1.65612	1.65982	1.626	1.63244	1.63795
ILE-PHE-ALA-ARG-ILE-GLN-ASN-ILE-GLN-THR	1.712	1.69723	1.65785	1.7382	1.67849	1.66999
PHE-GLU-ASN-ARG-TYR-CYS-HIS-GLU-ARG-GLU	1.713	1.7139	1.64363	1.697	1.64488	1.65178
THR-ASP-LEU-ALA-LYS-MET-ALA-CYS-ILE-VAL	1.713	1.69388	1.7099	1.7776	1.69748	1.6895
GLY-ARG-GLN-ILE-CYS-VAL-LEU-TRP-ARG-ILE	1.713	1.75441	1.7518	1.8146	1.78451	1.77887
ALA-PRO-ILE-TRP-SER-VAL-ALA-GLY-ILE-ALA	1.713	1.72532	1.75521	1.7858	1.74382	1.73342
PRO-LYS-GLY-LYS-GLN-HIS-LEU-VAL-ARG-HIS	1.713	1.69491	1.76182	1.7602	1.7653	1.76384
GLY-TYR-GLU-TRP-GLU-TRP-SER-PRO-THR-SER	1.713	1.69655	1.75323	1.73	1.7629	1.76401
ARG-ASP-GLY-GLY-ILE-CYS-VAL-LYS-PHE-ASP	1.713	1.74987	1.67621	1.7382	1.64877	1.64929
GLY-GLY-HIS-VAL-ASP-TRP-GLY-GLN-PRO-VAL	1.713	1.70397	1.67757	1.7586	1.69489	1.69
ALA-PHE-THR-TRP-GLY-ARG-GLN-ASP-GLY-TYR	1.713	1.73872	1.76703	1.7804	1.76369	1.76738
GLN-LEU-ILE-ALA-PRO-ILE-SER-ALA-ASN-SER	1.713	1.67058	1.68456	1.6578	1.6627	1.66177
ARG-MET-ARG-SER-HIS-GLU-GLU-LYS-GLY-PHE	1.713	1.72066	1.64267	1.7198	1.66963	1.67829
GLU-GLY-GLN-ILE-LEU-VAL-CYS-SER-HIS-THR	1.715	1.72132	1.69564	1.7308	1.71661	1.72691
THR-PRO-PRO-THR-THR-SER-ASP-LEU-PRO-ALA	1.714	1.70642	1.70813	1.6898	1.69582	1.69636
THR-ILE-MET-LEU-ARG-CYS-THR-ARG-GLY-MET	1.714	1.68983	1.712	1.7264	1.71158	1.70177
TRP-THR-HIS-LYS-THR-GLN-PHE-THR-ASP-GLU	1.714	1.75305	1.77383	1.7822	1.79063	1.79047
CYS-ASN-ARG-TRP-HIS-LEU-PRO-ARG-ASN-MET	1.714	1.7339	1.71452	1.792	1.74036	1.7644
ASN-ALA-PHE-ALA-GLN-CYS-TRP-ARG-GLN-LEU	1.714	1.74188	1.67704	1.784	1.67694	1.67396
MET-ARG-SER-VAL-ALA-GLU-GLU-HIS-ARG-HIS	1.715	1.7408	1.71617	1.7162	1.72131	1.73247
ARG-ASP-GLN-THR-HIS-PHE-LEU-GLN-ALA-ALA	1.714	1.74474	1.63059	1.6766	1.61329	1.60979
GLN-MET-ALA-GLN-GLN-MET-MET-ALA-TYR-MET	1.714	1.75376	1.66674	1.8724	1.67693	1.68796
LEU-THR-ASP-ASP-LEU-ASP-HIS-PHE-ILE-ILE	1.714	1.74088	1.76131	1.8108	1.80264	1.79685
VAL-GLY-LEU-HIS-ALA-GLY-LYS-SER-GLU-PRO	1.715	1.68763	1.69275	1.6856	1.65703	1.65593
VAL-ARG-MET-GLY-PHE-SER-ILE-PRO-ASN-CYS	1.715	1.71271	1.75997	1.8036	1.77342	1.77419
ILE-TRP-LYS-LEU-LEU-ARG-GLY-GLY-ARG-TYR	1.715	1.7338	1.81493	1.7346	1.84834	1.84644
THR-ARG-ASP-ILE-LEU-PHE-ILE-LYS-ASN-PRO	1.716	1.73638	1.70758	1.6748	1.71713	1.72187
VAL-ILE-GLN-LEU-TRP-ALA-THR-MET-LYS-GLN	1.715	1.75517	1.74202	1.7674	1.75758	1.75342
ASN-ALA-ILE-ASN-MET-CYS-MET-CYS-ASP-VAL	1.715	1.69971	1.67878	1.6916	1.68759	1.69044
VAL-GLN-THR-TRP-PRO-GLN-GLU-CYS-ASN-LYS	1.716	1.7039	1.65325	1.7276	1.65398	1.65547
ASP-LYS-GLU-ARG-PRO-VAL-MET-MET-ASN-TRP	1.715	1.76978	1.66214	1.6914	1.69496	1.69279
MET-ASP-ASP-ASN-ASN-PHE-SER-LYS-LYS-TRP	1.715	1.7668	1.69189	1.6576	1.70639	1.71181
HIS-LEU-ASP-HIS-ASP-SER-GLY-MET-PHE-VAL	1.715	1.77969	1.77019	1.7754	1.8245	1.81789
VAL-GLU-PRO-PRO-ASP-LEU-ASP-PRO-PHE-PHE	1.716	1.73903	1.73627	1.6536	1.81425	1.80572
HIS-ILE-GLN-LEU-GLU-GLY-SER-ILE-LEU-MET	1.716	1.69168	1.70641	1.774	1.70103	1.70634
LEU-ILE-ILE-CYS-ALA-CYS-VAL-THR-THR-ASP	1.716	1.69819	1.76527	1.7426	1.75286	1.74558
ASP-VAL-SER-THR-MET-GLN-ASP-SER-PRO-TRP	1.716	1.75422	1.66666	1.7294	1.69357	1.6809
GLY-LEU-GLU-GLN-VAL-TYR-CYS-PRO-ARG-MET	1.716	1.701	1.68173	1.66	1.67057	1.66946
GLN-ARG-HIS-PRO-LYS-GLU-ARG-SER-TRP-SER	1.716	1.77529	1.68709	1.6448	1.72211	1.71729
CYS-SER-ASN-THR-GLU-PHE-VAL-ILE-CYS-THR	1.716	1.65275	1.67528	1.5718	1.71339	1.71871
GLY-VAL-ALA-SER-ILE-HIS-LEU-SER-SER-ALA	1.716	1.69335	1.70497	1.7118	1.67381	1.66624
VAL-CYS-PRO-CYS-PHE-GLN-GLY-LYS-THR-LYS	1.716	1.69625	1.70644	1.643	1.7307	1.71823
ASP-ALA-ASN-LYS-HIS-TYR-CYS-ILE-VAL-ASN	1.716	1.69592	1.6162	1.7264	1.65956	1.67567
TYR-CYS-ASN-ASN-ILE-ASP-HIS-THR-VAL-ASN	1.717	1.70804	1.6881	1.7088	1.70826	1.71502
HIS-MET-GLN-ARG-GLY-SER-ILE-CYS-VAL-ASN	1.717	1.70155	1.64152	1.7452	1.68493	1.68844
ALA-HIS-THR-HIS-ARG-LYS-MET-SER-ASN-HIS	1.716	1.70474	1.74087	1.584	1.72284	1.71823
SER-PRO-PHE-ARG-PHE-ARG-HIS-VAL-PRO-ARG	1.717	1.74635	1.81671	1.7626	1.86496	1.85995
PRO-SER-LYS-ASN-GLY-SER-GLY-GLU-GLY-TYR	1.717	1.71971	1.66467	1.714	1.65703	1.63807
PHE-GLN-ASN-VAL-TRP-ILE-ASP-GLN-MET-ASP	1.716	1.72778	1.68935	1.6928	1.70216	1.70338
PRO-ARG-ARG-PHE-SER-PHE-ASP-MET-GLN-ASN	1.717	1.74353	1.67252	1.7602	1.71585	1.72239
LYS-GLN-GLU-VAL-HIS-VAL-ALA-HIS-ASN-LYS	1.717	1.71752	1.62815	1.77	1.66185	1.6584
PHE-ARG-MET-LEU-ASN-ALA-SER-ILE-GLU-GLN	1.717	1.7232	1.67629	1.726	1.64865	1.65327
LYS-TYR-ARG-PRO-GLY-SER-VAL-GLU-GLU-ARG	1.717	1.6866	1.61824	1.6678	1.61162	1.60383
HIS-HIS-HIS-TRP-PRO-LYS-ARG-LYS-GLY-PRO	1.718	1.72119	1.7546	1.7276	1.8088	1.80847
TYR-ASP-PRO-GLN-PRO-MET-ASN-ILE-VAL-CYS	1.718	1.71867	1.74256	1.6284	1.75334	1.76205
PRO-CYS-SER-MET-ASP-VAL-HIS-ARG-GLU-ASN	1.717	1.70437	1.64531	1.7168	1.66629	1.66038
ASP-TRP-ASP-HIS-TRP-LEU-LEU-ASN-ASP-PRO	1.717	1.7481	1.75216	1.861	1.77737	1.77056
PHE-ALA-ARG-ARG-TYR-GLN-GLY-CYS-ALA-ILE	1.717	1.70504	1.70408	1.6802	1.72128	1.72747
ASN-THR-ASN-LYS-ALA-TRP-HIS-SER-ASN-ALA	1.718	1.71395	1.689	1.8	1.66911	1.67523
PRO-ASP-ASP-VAL-ARG-ILE-ARG-PRO-GLU-PHE	1.717	1.72107	1.6582	1.725	1.66984	1.64666
HIS-LEU-LEU-GLN-ARG-ASP-CYS-ASP-THR-MET	1.718	1.69985	1.69693	1.7678	1.68214	1.68137
CYS-ALA-SER-CYS-MET-HIS-GLN-ILE-PRO-THR	1.718	1.71014	1.7344	1.7566	1.7654	1.77162
PRO-GLU-CYS-ARG-ARG-LYS-THR-GLN-HIS-HIS	1.718	1.72232	1.66838	1.764	1.69125	1.69057
HIS-HIS-GLU-CYS-HIS-SER-THR-GLY-GLY-CYS	1.718	1.70329	1.71078	1.7616	1.72063	1.72394
ARG-CYS-TYR-GLU-LYS-ASP-PRO-TRP-ASP-MET	1.718	1.7588	1.72068	1.7026	1.74372	1.74963
GLY-TRP-THR-GLY-PRO-GLN-HIS-GLN-ARG-ASN	1.718	1.71845	1.64534	1.71	1.64629	1.65156
HIS-ARG-ALA-ILE-GLY-PHE-ASN-ARG-GLY-TYR	1.718	1.72093	1.71508	1.707	1.73396	1.7399
TRP-SER-SER-GLU-THR-PRO-ALA-VAL-ASP-TYR	1.718	1.74667	1.76168	1.698	1.80573	1.809
LYS-LYS-ARG-LYS-LEU-LEU-TRP-THR-GLN-PHE	1.718	1.74304	1.7916	1.7126	1.8536	1.86355
ARG-PHE-ARG-SER-ARG-MET-HIS-TRP-ILE-ASN	1.718	1.77811	1.81257	1.724	1.87601	1.88791
GLU-PRO-LEU-PHE-TRP-THR-GLY-LEU-ASP-ALA	1.719	1.72873	1.7284	1.7438	1.76976	1.76465
ASN-TYR-ALA-VAL-ASP-ALA-ARG-ILE-TRP-ALA	1.718	1.75127	1.68678	1.7502	1.69207	1.69141
PRO-ASP-GLU-GLN-TYR-LYS-ARG-SER-HIS-LYS	1.718	1.72107	1.64491	1.7162	1.62961	1.62742
ALA-MET-MET-GLU-ARG-ARG-MET-TRP-ARG-PRO	1.719	1.76975	1.66752	1.636	1.69659	1.69069
PRO-SER-ASN-GLY-TRP-PRO-GLU-ASN-VAL-ARG	1.719	1.73091	1.66655	1.6894	1.66858	1.66805
THR-MET-MET-MET-ARG-GLY-GLU-MET-ASP-HIS	1.719	1.72101	1.71591	1.7354	1.72752	1.71988
THR-ASP-LYS-ILE-VAL-GLU-HIS-MET-VAL-ASN	1.719	1.72225	1.66689	1.7806	1.68887	1.69068
LEU-ALA-CYS-GLY-TRP-SER-ASP-ALA-CYS-MET	1.719	1.73557	1.70411	1.8034	1.71455	1.72433
ALA-VAL-SER-ALA-THR-GLU-MET-MET-TRP-ALA	1.719	1.7806	1.71229	1.784	1.71724	1.71623
VAL-THR-ASP-LEU-PRO-PRO-MET-THR-ILE-ALA	1.719	1.70664	1.74384	1.6758	1.71737	1.7128
TYR-TYR-SER-SER-ALA-GLY-MET-GLU-ILE-THR	1.719	1.73431	1.75606	1.7862	1.77664	1.79594
TRP-THR-GLY-SER-SER-ILE-PRO-ASP-TYR-GLU	1.719	1.75318	1.81859	1.7328	1.81208	1.82089
GLY-ALA-PRO-HIS-SER-LYS-VAL-LEU-ASP-ASN	1.719	1.67334	1.64232	1.7404	1.62992	1.63089
ILE-LEU-ASP-LYS-PHE-CYS-SER-GLU-LEU-ASP	1.72	1.68544	1.69843	1.723	1.70929	1.70536
ASP-MET-LYS-PRO-PHE-ARG-PRO-ASP-LEU-ASN	1.72	1.6827	1.62669	1.6552	1.64708	1.63998
ARG-GLN-ALA-ILE-CYS-PRO-GLN-TRP-GLY-THR	1.72	1.78317	1.70015	1.6922	1.70896	1.71719
ALA-MET-SER-HIS-TYR-GLU-ILE-ASN-GLN-MET	1.72	1.68875	1.69588	1.675	1.67611	1.66763
TRP-ASP-THR-PRO-LYS-GLN-VAL-LEU-ARG-ASP	1.719	1.74404	1.66689	1.7768	1.65654	1.65542
TYR-PHE-TYR-THR-SER-LEU-ASP-ALA-SER-GLN	1.72	1.74458	1.80094	1.7278	1.79547	1.7867
ASN-CYS-PRO-CYS-CYS-ASN-VAL-ASP-TRP-ASN	1.72	1.7534	1.70681	1.617	1.7566	1.75719
HIS-PHE-GLU-PHE-THR-THR-GLN-ALA-GLY-LYS	1.72	1.71964	1.69331	1.7214	1.70593	1.70145
HIS-THR-GLN-GLU-PRO-HIS-HIS-ASP-LYS-ALA	1.72	1.70652	1.67396	1.721	1.66623	1.67474
THR-GLN-CYS-MET-THR-LYS-ILE-LYS-PRO-TYR	1.72	1.73848	1.74885	1.7952	1.76999	1.76903
LYS-CYS-TRP-ARG-GLU-PRO-GLY-THR-ILE-THR	1.721	1.70812	1.72907	1.7416	1.7354	1.74414
LYS-HIS-ILE-TRP-GLY-GLN-VAL-LYS-PRO-GLN	1.721	1.71515	1.72626	1.7094	1.75088	1.74016
GLU-ILE-LEU-MET-CYS-ALA-VAL-PHE-SER-GLN	1.721	1.74101	1.7274	1.7384	1.74753	1.73557
MET-VAL-ALA-GLU-VAL-ARG-ASN-VAL-ASN-PHE	1.721	1.74145	1.66555	1.7496	1.68315	1.68042
ARG-GLY-GLN-VAL-HIS-CYS-TRP-THR-ASN-ASN	1.721	1.75696	1.67046	1.7892	1.70314	1.71862
PHE-ILE-ILE-LYS-ARG-GLU-LYS-HIS-ILE-ASN	1.721	1.75955	1.73564	1.7762	1.78074	1.77725
ALA-LYS-GLN-ASP-ASN-CYS-ILE-LEU-ALA-PHE	1.721	1.70788	1.63253	1.717	1.64486	1.64166
ALA-SER-LEU-GLN-ASN-HIS-THR-ALA-CYS-ILE	1.721	1.68771	1.68454	1.6726	1.66377	1.65576
THR-TYR-THR-PHE-ASN-CYS-GLU-LEU-ASN-ASN	1.721	1.72877	1.7123	1.7428	1.72912	1.73906
LYS-ASN-TRP-LYS-HIS-CYS-VAL-ASP-SER-GLY	1.721	1.73596	1.72716	1.7514	1.73775	1.74963
GLN-SER-ASN-HIS-VAL-LEU-PRO-CYS-ASN-CYS	1.722	1.69011	1.69306	1.8038	1.69193	1.69954
TYR-ASN-PRO-SER-SER-ARG-GLU-GLU-ARG-ASN	1.721	1.70544	1.62086	1.7668	1.56545	1.57901
GLU-MET-HIS-SER-HIS-ILE-PHE-THR-GLU-THR	1.722	1.70896	1.74855	1.7706	1.76334	1.77705
ILE-CYS-PRO-GLU-GLU-THR-LEU-VAL-ILE-THR	1.722	1.65891	1.66636	1.7154	1.69899	1.696
LEU-THR-CYS-LEU-PHE-THR-GLU-SER-ASN-VAL	1.721	1.72165	1.7683	1.7558	1.7844	1.77463
ALA-HIS-HIS-ILE-MET-CYS-THR-CYS-GLU-GLY	1.721	1.7135	1.71026	1.7142	1.7198	1.71792
TRP-TYR-ASP-ASN-GLY-ARG-PRO-SER-GLU-TYR	1.722	1.7409	1.77703	1.7758	1.79666	1.77912
HIS-TYR-MET-LYS-GLU-ASP-ASN-TRP-ALA-ALA	1.722	1.7415	1.70382	1.701	1.70536	1.70147
LEU-VAL-LEU-LYS-SER-ARG-ALA-SER-CYS-CYS	1.722	1.69403	1.74717	1.6722	1.76645	1.76168
ALA-ASP-LEU-VAL-PHE-ARG-TRP-CYS-GLY-ARG	1.722	1.7201	1.68779	1.7636	1.71114	1.71337
GLN-VAL-THR-THR-VAL-GLU-TRP-GLU-CYS-ILE	1.722	1.73408	1.68965	1.6236	1.71318	1.71111
GLU-PHE-GLN-LEU-TYR-ASN-CYS-GLU-ASN-TYR	1.723	1.75134	1.74699	1.7624	1.77101	1.77514
GLN-TRP-CYS-THR-HIS-GLN-MET-GLN-ASN-ILE	1.723	1.757	1.68088	1.613	1.72266	1.73313
GLU-ASN-THR-SER-GLY-VAL-TYR-MET-PHE-GLN	1.722	1.77627	1.72249	1.7822	1.71439	1.72117
ILE-VAL-LYS-CYS-ASP-TRP-ASP-SER-ALA-ASP	1.722	1.73593	1.67024	1.8144	1.67501	1.65462
TYR-GLN-MET-VAL-THR-PRO-VAL-MET-LYS-GLU	1.723	1.72718	1.74343	1.6736	1.75881	1.7651
GLU-LYS-GLY-TRP-ARG-MET-THR-HIS-ALA-ASN	1.722	1.76183	1.70126	1.8304	1.67512	1.67682
GLY-HIS-VAL-ASP-ILE-PRO-VAL-PRO-SER-LEU	1.722	1.70496	1.74308	1.8184	1.71997	1.70669
HIS-ILE-ARG-ASP-TYR-THR-ALA-LEU-ALA-GLN	1.723	1.71116	1.63003	1.8048	1.64108	1.62412
ALA-THR-TYR-TRP-LYS-HIS-SER-ASP-LYS-ASN	1.722	1.73205	1.73613	1.715	1.737	1.74637
ALA-CYS-ASP-ARG-TRP-TRP-GLY-ASP-CYS-ASN	1.723	1.72797	1.68135	1.7268	1.68614	1.69465
GLY-TRP-THR-LYS-PHE-ALA-VAL-THR-VAL-ASN	1.723	1.72885	1.73448	1.7032	1.76859	1.78364
HIS-ALA-ASN-GLU-ALA-ILE-GLY-LYS-TYR-THR	1.723	1.76338	1.66188	1.826	1.67575	1.69445
PRO-ASP-ASP-PHE-GLU-PHE-TYR-PHE-GLN-PRO	1.723	1.72063	1.77084	1.7868	1.84036	1.838
GLU-CYS-VAL-MET-LEU-ASP-SER-PHE-ASP-TYR	1.723	1.74385	1.76675	1.7248	1.80151	1.8056
ALA-LEU-GLN-TRP-GLN-CYS-THR-LEU-GLU-LEU	1.723	1.73548	1.69038	1.796	1.70472	1.70264
ALA-PHE-GLY-LYS-THR-PRO-TYR-ILE-LYS-MET	1.723	1.73471	1.81261	1.8662	1.80492	1.81521
THR-ARG-GLN-GLU-LYS-VAL-ALA-GLN-MET-PHE	1.723	1.74085	1.6345	1.7034	1.65253	1.64848
CYS-ASN-LYS-LEU-ALA-ALA-LYS-ASN-ILE-TRP	1.723	1.77079	1.75619	1.7146	1.75674	1.75844
TYR-LEU-ALA-THR-PRO-TYR-ASP-ASP-VAL-LEU	1.723	1.7322	1.75909	1.7632	1.76815	1.78132
ARG-ILE-HIS-ARG-PRO-GLU-LEU-CYS-ASP-ALA	1.724	1.7257	1.65951	1.8002	1.66984	1.66016
SER-ALA-THR-CYS-HIS-PRO-LEU-ALA-CYS-GLU	1.724	1.71107	1.72756	1.71	1.70082	1.69394
VAL-HIS-THR-CYS-VAL-PRO-LEU-SER-LYS-GLN	1.724	1.70821	1.77045	1.8298	1.75855	1.7461
VAL-ILE-ARG-PHE-VAL-THR-VAL-LYS-ALA-PRO	1.724	1.72933	1.71978	1.7742	1.78294	1.76643
ALA-ALA-ASP-ALA-ARG-ILE-MET-CYS-VAL-TYR	1.724	1.74583	1.68252	1.8824	1.69107	1.6914
GLU-MET-CYS-SER-CYS-MET-MET-LYS-GLY-ILE	1.724	1.68665	1.67257	1.8008	1.67364	1.67973
TRP-ASP-LYS-ASP-ASN-MET-ILE-ASN-GLU-PHE	1.724	1.71646	1.67465	1.6798	1.6905	1.68471
LEU-ILE-LEU-PHE-GLU-THR-GLY-ALA-LYS-ARG	1.724	1.71656	1.64796	1.803	1.66885	1.65604
HIS-GLN-ILE-THR-GLN-THR-GLN-VAL-ASN-ILE	1.724	1.69491	1.6723	1.6454	1.65816	1.64762
CYS-GLY-VAL-LEU-ALA-MET-TYR-ARG-ILE-ASN	1.724	1.74203	1.72942	1.749	1.73778	1.73851
ASN-ASN-LEU-HIS-HIS-SER-MET-GLN-ASP-ILE	1.725	1.70233	1.7119	1.8082	1.70208	1.70845
HIS-THR-ASP-SER-TYR-GLY-HIS-LYS-VAL-LYS	1.725	1.73228	1.72068	1.8014	1.75031	1.75063
HIS-HIS-PRO-SER-PRO-PRO-LYS-LYS-PRO-ALA	1.725	1.70661	1.7661	1.7474	1.74813	1.75572
LYS-ASN-ASN-CYS-GLY-GLY-LEU-CYS-LEU-LEU	1.725	1.6865	1.69271	1.6526	1.68789	1.67869
PRO-ARG-LYS-LEU-SER-GLY-GLN-GLN-TRP-SER	1.725	1.77516	1.76607	1.697	1.76808	1.76181
THR-TRP-LEU-GLY-MET-LYS-ALA-ARG-VAL-ALA	1.725	1.7379	1.70144	1.7024	1.70158	1.71367
ILE-SER-HIS-LYS-GLN-HIS-ARG-LYS-TYR-ARG	1.725	1.74831	1.69066	1.7658	1.766	1.75857
TYR-ASP-VAL-MET-SER-TYR-ALA-THR-VAL-GLN	1.725	1.72171	1.72358	1.7812	1.72678	1.7293
TRP-LYS-PRO-PRO-GLY-GLN-PRO-LEU-GLY-GLN	1.725	1.74978	1.70026	1.746	1.71338	1.70752
GLY-TRP-CYS-VAL-TYR-TRP-TRP-GLY-GLU-ASP	1.725	1.76173	1.82525	1.7812	1.88917	1.89545
ARG-ILE-ASN-GLY-ASP-ASP-HIS-PHE-LEU-ASN	1.726	1.76488	1.65041	1.7622	1.69529	1.69275
GLY-ASN-ILE-ASP-TRP-LYS-ARG-SER-HIS-THR	1.725	1.76559	1.68886	1.7558	1.68597	1.68852
GLN-ASN-VAL-PHE-THR-TYR-LYS-PRO-THR-ILE	1.726	1.74053	1.76642	1.7456	1.77107	1.77157
CYS-VAL-TRP-ASN-THR-ASP-GLU-ARG-ASP-PHE	1.726	1.73774	1.69462	1.8024	1.7351	1.7266
ASP-GLN-HIS-LYS-CYS-ASP-TRP-GLY-ARG-PRO	1.726	1.73403	1.62575	1.7202	1.63291	1.63429
TRP-ALA-THR-GLY-ILE-ILE-VAL-ALA-GLU-VAL	1.726	1.72232	1.73445	1.7678	1.73342	1.73051
ASN-PHE-HIS-CYS-PRO-ARG-SER-ILE-LYS-ASP	1.725	1.72944	1.76812	1.7432	1.73457	1.7365
ALA-ASP-TRP-GLN-MET-HIS-LEU-TRP-SER-GLU	1.726	1.75718	1.75109	1.7124	1.77923	1.7746
MET-THR-VAL-GLY-SER-ILE-GLU-ALA-GLN-PHE	1.726	1.72496	1.72219	1.727	1.7103	1.6913
GLN-ASP-PRO-PRO-PHE-ASP-HIS-VAL-TYR-GLU	1.726	1.72244	1.7243	1.811	1.77633	1.78772
VAL-THR-GLN-TYR-ASN-GLN-ILE-SER-GLN-CYS	1.726	1.67324	1.65482	1.6404	1.67609	1.67721
PRO-LYS-PRO-HIS-LEU-GLY-VAL-THR-PRO-GLN	1.726	1.70898	1.77314	1.8404	1.75246	1.75412
HIS-LEU-LEU-LEU-THR-SER-GLN-GLY-LEU-ASN	1.727	1.70358	1.74848	1.7246	1.74342	1.74082
CYS-GLY-GLN-TRP-MET-ASP-PHE-ASN-LEU-ASP	1.726	1.74813	1.72025	1.7642	1.75198	1.75879
THR-VAL-LEU-GLN-HIS-HIS-VAL-ARG-THR-THR	1.726	1.70934	1.74686	1.7478	1.77646	1.77584
THR-ILE-MET-ASP-THR-CYS-ILE-THR-SER-MET	1.727	1.69269	1.73374	1.6618	1.732	1.73217
GLU-HIS-THR-LYS-HIS-ASP-PHE-THR-THR-MET	1.726	1.70294	1.72115	1.7734	1.7248	1.73546
LEU-LEU-ASP-ASP-TYR-SER-LEU-LEU-CYS-MET	1.727	1.72557	1.73394	1.744	1.76907	1.76845
ASP-LEU-THR-MET-VAL-GLY-LYS-ARG-LEU-HIS	1.727	1.71837	1.67735	1.7164	1.66443	1.65998
VAL-TYR-ARG-VAL-ASN-GLU-TRP-CYS-ARG-ASN	1.726	1.73152	1.68405	1.7234	1.72949	1.75459
PHE-GLN-CYS-ILE-THR-ALA-GLU-THR-SER-THR	1.727	1.71887	1.70176	1.6648	1.71032	1.72198
GLN-ASP-ILE-LEU-CYS-GLU-TYR-PRO-ARG-ILE	1.727	1.74524	1.7301	1.8068	1.71459	1.71334
GLU-TRP-ILE-THR-PRO-GLN-THR-ALA-LYS-MET	1.727	1.72519	1.69425	1.7698	1.66924	1.66818
MET-LYS-GLN-TYR-LYS-VAL-GLN-MET-VAL-CYS	1.727	1.72221	1.75937	1.821	1.78468	1.79824
ILE-CYS-GLY-PHE-THR-ASN-LYS-PRO-GLY-VAL	1.727	1.73201	1.76535	1.7462	1.74839	1.74201
TYR-HIS-ASP-ASP-CYS-ASN-ARG-GLY-MET-ARG	1.727	1.68664	1.62685	1.5588	1.59509	1.58761
ILE-ILE-PRO-GLN-PRO-ILE-CYS-VAL-SER-VAL	1.727	1.70941	1.82172	1.7918	1.84085	1.83308
ALA-GLU-PHE-LYS-GLN-THR-ALA-HIS-VAL-PRO	1.727	1.72989	1.65374	1.7082	1.67308	1.66262
HIS-CYS-HIS-ASN-GLU-GLY-PRO-HIS-SER-ASP	1.727	1.71598	1.69956	1.688	1.69545	1.69564
ALA-ASN-LYS-GLN-ALA-GLU-HIS-GLN-GLY-TYR	1.727	1.71643	1.62663	1.656	1.61099	1.61413
THR-TYR-ASN-PRO-LEU-PRO-ARG-ARG-VAL-VAL	1.728	1.68729	1.73799	1.8102	1.75306	1.75502
SER-ARG-GLU-GLN-TRP-VAL-ASN-HIS-ASP-SER	1.728	1.76895	1.68527	1.6396	1.70034	1.70261
TRP-VAL-ARG-THR-LEU-GLU-PRO-ARG-LEU-ASN	1.728	1.75373	1.6832	1.627	1.72168	1.72505
SER-SER-MET-SER-PRO-MET-ALA-GLU-PHE-SER	1.728	1.77606	1.77977	1.7836	1.79114	1.77922
ILE-LEU-MET-CYS-TRP-ILE-ASP-ARG-ASP-ASP	1.728	1.75588	1.7248	1.7472	1.73555	1.72659
ASN-PRO-GLY-PRO-GLU-LEU-GLN-PHE-GLU-TRP	1.728	1.78827	1.76997	1.698	1.76309	1.75256
CYS-HIS-GLY-HIS-ALA-ALA-ASP-PRO-MET-GLY	1.728	1.71039	1.69497	1.5688	1.67767	1.6667
SER-ALA-CYS-VAL-TYR-LYS-CYS-THR-ASP-GLY	1.728	1.68535	1.69314	1.768	1.69071	1.69629
ASN-MET-MET-HIS-SER-HIS-GLN-VAL-GLU-MET	1.728	1.70988	1.71001	1.7686	1.71346	1.70727
HIS-ASN-ARG-GLN-ASP-LYS-GLU-PRO-PHE-CYS	1.728	1.75301	1.65958	1.7982	1.65219	1.65794
SER-ALA-GLY-MET-HIS-SER-PRO-ARG-THR-CYS	1.728	1.71415	1.70968	1.7984	1.69095	1.69397
HIS-GLU-ASP-CYS-MET-TRP-MET-VAL-GLY-ILE	1.728	1.73169	1.71509	1.6864	1.73904	1.74967
ASP-ARG-ASN-VAL-PHE-THR-GLY-ALA-PHE-CYS	1.728	1.70806	1.67241	1.6488	1.70649	1.70174
ILE-TRP-MET-ARG-PRO-ILE-ARG-ASN-ARG-SER	1.728	1.74442	1.74268	1.7488	1.78462	1.78147
ARG-HIS-MET-ASN-LYS-GLY-TRP-ALA-VAL-PHE	1.728	1.75057	1.79501	1.65	1.85066	1.84284
GLY-CYS-ILE-ASN-MET-GLU-MET-HIS-HIS-SER	1.728	1.75262	1.79851	1.7788	1.82154	1.81863
PRO-TYR-GLU-TYR-LYS-ARG-GLY-MET-VAL-GLY	1.729	1.7321	1.71111	1.6562	1.72929	1.73186
ILE-CYS-SER-GLN-PHE-VAL-MET-LYS-GLU-ASN	1.728	1.69175	1.66892	1.708	1.69882	1.69309
GLY-ASN-GLU-VAL-ALA-PHE-GLU-TRP-LEU-TYR	1.728	1.71981	1.79096	1.8052	1.81673	1.82144
TRP-MET-ARG-LYS-VAL-CYS-THR-CYS-ASN-ALA	1.728	1.72463	1.69633	1.6974	1.75006	1.75923
GLU-SER-GLU-HIS-VAL-THR-GLN-PRO-LEU-TRP	1.729	1.76918	1.70784	1.7092	1.73132	1.71339
GLN-PHE-SER-GLY-GLY-ILE-LYS-LYS-TYR-GLY	1.729	1.76277	1.69405	1.7174	1.71182	1.71918
ASP-HIS-TRP-HIS-TYR-ILE-ASP-ASP-PHE-ASN	1.729	1.71265	1.79449	1.7942	1.83908	1.84698
THR-VAL-GLU-GLU-ILE-TRP-GLU-GLY-HIS-SER	1.729	1.74243	1.69646	1.6188	1.70851	1.71008
THR-GLY-LYS-CYS-ASP-TYR-GLY-ILE-HIS-LYS	1.729	1.72789	1.7156	1.6396	1.74088	1.74063
ALA-GLN-LEU-PRO-LEU-CYS-ASN-MET-HIS-LEU	1.729	1.76469	1.75128	1.7324	1.77075	1.76229
ASN-HIS-SER-ILE-LEU-ASP-THR-LYS-GLU-VAL	1.729	1.70506	1.66719	1.6828	1.6527	1.64629
GLU-PRO-TRP-THR-LEU-MET-GLN-ARG-LYS-THR	1.729	1.69254	1.69399	1.7212	1.68546	1.69076
GLN-PHE-SER-PHE-ASN-THR-VAL-ASP-GLN-CYS	1.729	1.71894	1.68692	1.8008	1.72648	1.73382
PRO-ASP-LEU-THR-PRO-PHE-ARG-CYS-GLU-ALA	1.729	1.72416	1.69371	1.6696	1.67279	1.66388
GLU-GLN-ILE-GLY-LEU-LYS-MET-MET-ALA-PHE	1.73	1.76047	1.66827	1.691	1.68484	1.67817
THR-MET-GLN-ILE-ILE-SER-GLU-ARG-LEU-ASP	1.73	1.69417	1.64998	1.617	1.63257	1.62901
THR-CYS-LEU-CYS-THR-ALA-CYS-LEU-LYS-SER	1.729	1.69174	1.78997	1.7652	1.79791	1.80504
SER-GLU-SER-ASN-PRO-ILE-PHE-PRO-LYS-LYS	1.73	1.7119	1.69075	1.7374	1.67657	1.67291
THR-ASP-THR-LYS-SER-THR-ALA-LYS-GLU-HIS	1.73	1.70997	1.63	1.6374	1.6089	1.59611
SER-ASP-ALA-CYS-MET-LEU-ALA-CYS-GLY-TRP	1.729	1.76131	1.74566	1.8028	1.75683	1.76032
LEU-ALA-GLU-GLY-LEU-VAL-PRO-PRO-TYR-PRO	1.73	1.76501	1.74375	1.8602	1.77294	1.78071
MET-VAL-LYS-TRP-GLN-ASN-ASP-MET-LYS-GLY	1.73	1.72308	1.64687	1.6016	1.67981	1.67789
THR-CYS-THR-LYS-MET-TRP-LEU-GLU-ALA-GLU	1.73	1.74826	1.72734	1.6366	1.70846	1.70331
GLU-GLY-MET-CYS-VAL-ILE-ALA-ALA-PHE-CYS	1.73	1.76132	1.71775	1.7688	1.72983	1.71643
THR-TRP-GLY-ARG-GLU-ILE-CYS-SER-ASN-SER	1.73	1.73011	1.71793	1.7536	1.7052	1.72057
ASP-TYR-CYS-ASN-LYS-MET-GLY-ALA-SER-CYS	1.73	1.68825	1.65027	1.6838	1.63116	1.62123
MET-LEU-THR-HIS-ASP-TRP-ARG-HIS-THR-ALA	1.73	1.75491	1.77674	1.7354	1.80554	1.80254
VAL-PRO-SER-TYR-ASP-PRO-PRO-GLN-GLN-LYS	1.73	1.72994	1.66383	1.787	1.70171	1.70313
ASP-GLY-LYS-TYR-CYS-LEU-LYS-CYS-ASP-SER	1.73	1.70228	1.64711	1.7122	1.65533	1.65764
ARG-GLN-GLN-GLU-TRP-CYS-CYS-ILE-ILE-LEU	1.73	1.72706	1.70099	1.7426	1.73371	1.74175
GLN-ALA-GLU-ASN-HIS-ASN-ARG-PHE-LYS-PRO	1.73	1.75597	1.63015	1.6424	1.5959	1.60043
PRO-TYR-ILE-HIS-ILE-ARG-LYS-THR-VAL-ARG	1.73	1.71347	1.79902	1.7726	1.79038	1.79159
GLN-SER-ASN-ASN-CYS-PRO-PHE-TYR-GLN-ALA	1.73	1.76243	1.66602	1.8066	1.69877	1.69443
PHE-SER-ALA-ILE-ASP-ASN-ASP-ASN-TYR-MET	1.73	1.76427	1.6801	1.6624	1.70578	1.71249
ILE-HIS-LEU-GLU-LYS-THR-VAL-ASP-ILE-ALA	1.731	1.71542	1.68895	1.7046	1.68894	1.68716
GLN-GLU-TYR-VAL-ASN-HIS-SER-ASN-HIS-VAL	1.731	1.74289	1.69401	1.7358	1.7239	1.73478
MET-SER-HIS-ILE-CYS-VAL-SER-ASP-ASN-GLY	1.731	1.72642	1.69343	1.7972	1.6979	1.70571
LYS-MET-PHE-GLY-ARG-ILE-THR-PRO-PHE-LYS	1.731	1.78014	1.80574	1.7178	1.85864	1.84659
GLU-MET-PRO-HIS-PHE-TRP-VAL-ASN-ASN-GLY	1.731	1.72878	1.73434	1.7164	1.76133	1.76188
TRP-CYS-HIS-LYS-GLU-MET-ASP-SER-ILE-GLY	1.731	1.75595	1.69235	1.7712	1.73069	1.73092
MET-LYS-LYS-THR-LYS-TRP-SER-VAL-CYS-PRO	1.731	1.74612	1.79036	1.7758	1.81281	1.81762
LEU-CYS-PRO-ASN-ASN-ALA-PHE-CYS-ALA-ASP	1.731	1.71653	1.69767	1.675	1.70524	1.70508
ASP-ILE-TRP-ASP-ILE-GLU-ILE-PHE-HIS-LEU	1.731	1.75126	1.78474	1.7932	1.82971	1.82093
GLU-ASP-THR-PRO-TYR-VAL-PHE-TRP-ASN-ASN	1.731	1.77459	1.73353	1.8364	1.76691	1.77469
ILE-TRP-GLY-LEU-LYS-GLY-TYR-ARG-MET-GLN	1.732	1.76072	1.78284	1.8532	1.77349	1.76785
ILE-SER-GLN-MET-THR-ARG-ARG-THR-HIS-CYS	1.731	1.73508	1.72601	1.8132	1.7377	1.74013
VAL-GLN-HIS-ALA-ARG-ILE-SER-HIS-ASN-ASP	1.732	1.73644	1.69491	1.742	1.6829	1.68605
SER-ASN-ILE-TYR-ASN-GLU-LYS-ARG-SER-LEU	1.732	1.70688	1.67243	1.7162	1.63529	1.65203
TYR-GLY-SER-PRO-ILE-ARG-GLU-LYS-GLU-ASP	1.732	1.68487	1.63225	1.6766	1.5766	1.56682
LEU-HIS-GLY-PHE-ASP-GLU-PHE-LEU-ASN-ASN	1.732	1.74421	1.71121	1.795	1.75837	1.7614
MET-TYR-ASN-MET-MET-ASN-PHE-LYS-ALA-GLN	1.732	1.71829	1.73676	1.7072	1.744	1.738
PRO-SER-ARG-LEU-TRP-MET-ALA-LEU-ALA-GLY	1.732	1.74628	1.72935	1.79	1.75255	1.74623
ASP-TYR-ALA-GLN-PHE-PHE-HIS-THR-MET-GLU	1.732	1.72257	1.74785	1.8432	1.77619	1.77731
ASN-MET-CYS-LYS-GLY-PHE-ALA-LYS-LEU-HIS	1.732	1.73678	1.72211	1.747	1.76702	1.75726
ARG-ASP-CYS-ALA-THR-CYS-GLU-LYS-LEU-PHE	1.732	1.74791	1.68838	1.665	1.70449	1.70109
THR-LEU-GLU-TRP-PRO-ASN-GLY-ASP-GLY-TYR	1.732	1.75439	1.73947	1.7164	1.7437	1.75296
ASP-THR-ILE-SER-PHE-ILE-TYR-ASP-ASN-ARG	1.732	1.71777	1.70439	1.8422	1.69762	1.69848
ARG-GLN-PHE-MET-PRO-GLU-ASN-GLY-PRO-LEU	1.732	1.7303	1.69157	1.6432	1.66669	1.65345
LEU-PRO-GLN-TRP-HIS-SER-ASP-GLU-SER-ASN	1.732	1.76667	1.67936	1.7772	1.70743	1.71318
GLY-ILE-ARG-ASP-ARG-TYR-ASP-MET-MET-GLY	1.732	1.71132	1.63206	1.5888	1.58049	1.57092
ALA-CYS-MET-CYS-PHE-SER-LEU-ILE-ASN-GLU	1.732	1.705	1.73493	1.7352	1.73249	1.7147
GLY-GLN-LEU-MET-ARG-PHE-ALA-GLU-ALA-VAL	1.732	1.71142	1.63175	1.543	1.63843	1.61279
ALA-LYS-ARG-THR-TYR-ASP-SER-HIS-PHE-ASN	1.732	1.7536	1.73727	1.6372	1.76213	1.77613
CYS-MET-LYS-ILE-SER-MET-CYS-SER-HIS-GLU	1.732	1.75884	1.79905	1.854	1.81199	1.80875
GLU-ILE-GLY-HIS-HIS-HIS-HIS-VAL-MET-HIS	1.733	1.7153	1.83281	1.745	1.87236	1.86896
ASN-CYS-HIS-GLN-THR-SER-THR-ILE-THR-PRO	1.733	1.69302	1.71243	1.8016	1.70975	1.7048
VAL-TYR-CYS-GLU-VAL-HIS-LYS-SER-ILE-GLU	1.733	1.7173	1.721	1.6734	1.73383	1.73639
THR-GLY-GLY-MET-THR-ASP-SER-HIS-PHE-GLY	1.733	1.7329	1.73479	1.7234	1.75322	1.76192
SER-GLN-CYS-GLN-GLN-GLN-CYS-ARG-TRP-ASP	1.733	1.75824	1.63301	1.7158	1.62369	1.61611
GLN-SER-ASN-PRO-TRP-LYS-GLU-MET-CYS-GLN	1.733	1.74543	1.63292	1.5802	1.62216	1.61937
HIS-ALA-PHE-HIS-ARG-TRP-GLU-SER-ARG-GLN	1.733	1.78608	1.76382	1.6966	1.75854	1.75303
TRP-GLU-SER-TYR-MET-THR-MET-GLY-SER-ASP	1.733	1.76216	1.74574	1.7992	1.742	1.75137
MET-LYS-TYR-GLN-GLN-PHE-GLU-ARG-ARG-ILE	1.733	1.72468	1.72229	1.7362	1.72529	1.72584
GLN-VAL-LEU-ARG-ASP-TRP-ASP-THR-PRO-LYS	1.733	1.73419	1.63296	1.6904	1.6536	1.6582
GLY-ARG-TRP-CYS-PRO-GLU-ARG-CYS-ILE-LEU	1.734	1.73009	1.71661	1.7188	1.71918	1.71295
HIS-ASP-TYR-GLY-TRP-SER-THR-SER-SER-LEU	1.733	1.763	1.82039	1.7678	1.82518	1.82713
THR-ARG-ILE-ALA-PRO-SER-ASP-ASN-MET-ASN	1.734	1.70281	1.63395	1.7582	1.59898	1.59282
TYR-ASN-ASN-LYS-HIS-ARG-GLU-SER-ILE-CYS	1.734	1.7183	1.69976	1.7242	1.70042	1.71344
ALA-HIS-PRO-MET-ALA-LYS-ALA-TRP-ARG-CYS	1.734	1.76311	1.76199	1.757	1.77288	1.77451
TYR-ALA-GLY-MET-GLN-PHE-LEU-LEU-PRO-GLU	1.734	1.75045	1.74629	1.781	1.75926	1.7612
TRP-THR-PRO-GLN-PHE-ASP-LYS-GLN-ASP-ILE	1.734	1.75852	1.73529	1.8248	1.75177	1.75168
GLY-TYR-ARG-CYS-ARG-GLN-SER-THR-THR-TRP	1.734	1.77734	1.75541	1.753	1.76188	1.75644
ASP-PRO-ASN-SER-HIS-TYR-MET-ASN-GLY-MET	1.734	1.73453	1.66022	1.7304	1.66796	1.67862
ALA-ASP-HIS-MET-MET-SER-ILE-ASN-GLN-TYR	1.734	1.76771	1.72362	1.7204	1.71344	1.708
TRP-GLN-ASN-THR-SER-ASP-ILE-GLY-ASN-TYR	1.734	1.75458	1.72195	1.6874	1.72448	1.71751
ALA-MET-THR-ILE-GLY-TYR-VAL-PHE-ALA-ASP	1.734	1.76172	1.75858	1.7476	1.76147	1.755
VAL-ASN-PRO-LEU-GLU-ARG-THR-CYS-GLU-ARG	1.734	1.68606	1.63388	1.706	1.5552	1.55621
VAL-LEU-TRP-ARG-ILE-GLY-ARG-GLN-ILE-CYS	1.734	1.75085	1.70799	1.7824	1.7689	1.77204
THR-ILE-GLY-ALA-ASN-TRP-ILE-ARG-PRO-THR	1.734	1.72751	1.72356	1.6448	1.70773	1.71065
GLY-VAL-ALA-TRP-ALA-ILE-GLU-TYR-ARG-ASN	1.735	1.76283	1.71951	1.7602	1.71679	1.72944
MET-GLU-PRO-LYS-LYS-PHE-GLY-GLY-PRO-HIS	1.735	1.73344	1.72185	1.6964	1.72097	1.7231
ASN-GLU-LEU-HIS-TYR-PRO-VAL-PRO-ASN-ASN	1.735	1.72167	1.68883	1.7694	1.67419	1.6721
VAL-ASN-ASN-ASP-ASN-GLY-TRP-PHE-GLU-TYR	1.734	1.77416	1.72682	1.7812	1.75335	1.76633
GLU-LYS-ILE-TRP-ASN-GLY-LYS-ILE-TRP-ALA	1.734	1.77333	1.73352	1.7936	1.73086	1.7462
ASN-LEU-GLN-ALA-VAL-CYS-TRP-LYS-CYS-LEU	1.735	1.74087	1.74464	1.7882	1.75219	1.75279
THR-ALA-ASN-ASP-SER-ARG-PHE-HIS-ILE-ALA	1.735	1.74663	1.70179	1.6562	1.69425	1.70333
SER-GLN-CYS-ALA-HIS-TRP-ASP-TRP-ILE-GLU	1.735	1.77811	1.75364	1.8106	1.79383	1.79425
GLU-GLY-ALA-MET-ARG-HIS-ARG-ALA-TYR-ILE	1.735	1.74707	1.63871	1.7058	1.65477	1.64947
GLN-THR-LEU-SER-TRP-TRP-ASP-ASP-CYS-ASN	1.735	1.75016	1.71151	1.7116	1.73874	1.75195
CYS-SER-LYS-MET-THR-LYS-HIS-PRO-GLN-VAL	1.735	1.70305	1.72961	1.6506	1.7491	1.73026
SER-SER-TRP-ASN-GLY-GLY-TYR-ALA-LYS-ALA	1.735	1.75448	1.71966	1.7202	1.68725	1.68395
HIS-GLU-LYS-TYR-GLY-LEU-GLY-ASN-CYS-LYS	1.735	1.73585	1.65444	1.7132	1.65186	1.65579
HIS-GLN-SER-SER-GLY-GLY-TYR-CYS-ARG-GLN	1.735	1.72263	1.68009	1.744	1.64899	1.65295
PHE-ASP-GLY-VAL-TRP-CYS-GLN-ALA-ALA-LEU	1.735	1.743	1.75018	1.8114	1.73153	1.72553
GLN-TYR-PHE-ASN-ASN-LYS-VAL-GLN-LYS-SER	1.736	1.72623	1.65428	1.7532	1.66493	1.66829
CYS-GLY-VAL-ASP-GLY-GLU-TYR-CYS-TRP-PRO	1.736	1.77857	1.74059	1.842	1.79146	1.78351
GLU-LEU-VAL-ILE-THR-GLU-SER-THR-TRP-MET	1.736	1.78927	1.755	1.6044	1.75548	1.76392
VAL-ALA-CYS-MET-ARG-GLY-SER-TYR-SER-ALA	1.736	1.76224	1.72668	1.6274	1.73307	1.74173
SER-ALA-VAL-THR-HIS-LEU-SER-CYS-CYS-MET	1.736	1.71979	1.78003	1.6578	1.7744	1.78619
SER-PHE-GLY-TRP-LYS-ARG-ASP-SER-MET-ILE	1.736	1.74319	1.80105	1.7166	1.80122	1.79378
ARG-HIS-ASP-THR-HIS-ILE-SER-PRO-ASP-GLY	1.736	1.71092	1.67359	1.7254	1.65958	1.65693
LEU-HIS-ASP-ASN-TRP-VAL-VAL-LEU-ILE-GLU	1.736	1.7477	1.74741	1.6634	1.79192	1.78771
GLY-PHE-ALA-VAL-SER-ARG-LEU-PRO-HIS-ALA	1.736	1.77197	1.76559	1.7646	1.76078	1.74913
[truncated: 3,001 more rows]

## Sheet: deca_8k
PEPTIDE	SIMULATION	RF	SVM	NN	BR	LR
ASP-PHE-GLU-LEU-SER-GLN-ASP-GLN-GLU-PRO	1.108	1.25615	1.20799	1.5974	1.47578	1.47486
GLU-PRO-ASP-ASP-ASP-MET-GLU-PRO-GLN-HIS	1.055	1.22485	1.15499	1.5442	1.45803	1.45194
ASP-ILE-GLU-CYS-ASP-LYS-PRO-GLN-GLY-ASN	1.09	1.28655	1.18962	1.5678	1.41177	1.4125
GLN-MET-PRO-ARG-CYS-ASN-ARG-LYS-LYS-ASN	1.115	1.29982	1.21541	1.5218	1.55383	1.54796
LEU-SER-GLU-GLU-GLU-THR-ASP-MET-MET-PRO	1.086	1.241	1.18629	1.3654	1.5193	1.52516
GLU-GLY-GLN-PRO-PRO-ASP-GLN-ASP-GLU-GLN	1.038	1.21111	1.13798	1.4624	1.33653	1.32675
ASP-THR-ASP-MET-GLU-ALA-ASP-VAL-VAL-GLY	1.066	1.27144	1.16618	1.593	1.43635	1.43337
SER-ALA-ASP-LEU-ASP-GLY-ASN-ASP-ALA-MET	1.086	1.26433	1.18591	1.6454	1.48057	1.47256
ASP-ILE-LYS-GLU-GLU-GLU-GLU-ALA-ILE-ASN	1.054	1.22197	1.15394	1.5828	1.34816	1.34661
GLU-PRO-GLN-THR-GLU-SER-GLN-LEU-ALA-GLN	1.068	1.20815	1.16815	1.505	1.42234	1.41293
PRO-GLU-GLU-ASP-ASN-VAL-GLY-HIS-GLN-GLN	1.162	1.3013	1.26168	1.5726	1.44182	1.43807
VAL-CYS-GLU-ASN-GLU-VAL-VAL-GLN-GLN-MET	1.129	1.30541	1.22908	1.5898	1.52565	1.52952
GLU-GLY-ASP-MET-SER-ASP-GLY-ASP-ARG-GLN	1.139	1.25285	1.23894	1.4226	1.35217	1.34817
GLN-CYS-MET-ASP-ASP-GLN-GLN-ASN-GLY-ASP	1.118	1.24165	1.21821	1.5134	1.40554	1.39762
GLN-GLY-ASN-ASP-CYS-ASP-CYS-GLN-ASP-ASN	1.151	1.27904	1.25062	1.5524	1.38909	1.38621
GLN-GLY-ALA-GLU-ARG-GLU-ASP-GLU-PRO-ALA	1.151	1.2774	1.25096	1.5636	1.32727	1.3325
GLY-LEU-GLU-ALA-GLU-GLN-ASP-ASN-MET-HIS	1.122	1.32278	1.22153	1.5708	1.47366	1.47816
CYS-ASP-GLU-ASN-GLU-CYS-LEU-CYS-ASN-LYS	1.163	1.29926	1.26269	1.5668	1.49638	1.49887
VAL-GLU-ASN-GLN-ASP-VAL-SER-ASP-GLU-THR	1.164	1.3544	1.26362	1.5428	1.44841	1.44822
PRO-CYS-ASN-ASN-GLN-ASN-LYS-ASN-ALA-GLN	1.121	1.28423	1.22093	1.5954	1.47094	1.4615
ALA-GLN-GLN-GLU-GLY-ASN-ARG-ARG-ARG-PRO	1.211	1.32046	1.31091	1.5974	1.39174	1.3901
ASP-GLU-GLU-SER-GLN-ARG-ASP-GLU-THR-SER	1.189	1.28173	1.28891	1.5252	1.30292	1.30765
GLU-GLU-GLU-THR-GLY-GLY-ASN-ARG-GLU-LEU	1.176	1.26967	1.27586	1.4732	1.32151	1.31694
GLN-LEU-LYS-VAL-LYS-ARG-ARG-GLU-VAL-ARG	1.208	1.33058	1.30821	1.61	1.52168	1.51852
CYS-GLY-GLU-MET-ALA-GLY-GLN-ASN-GLU-ASN	1.2	1.30444	1.3001	1.4842	1.43131	1.42783
ASP-ARG-LEU-GLN-ARG-ARG-VAL-GLN-MET-ARG	1.186	1.28948	1.28594	1.538	1.49912	1.50479
GLU-LYS-ASP-ASN-PRO-ARG-ARG-MET-GLN-ARG	1.203	1.26676	1.30308	1.5776	1.40904	1.39718
HIS-GLU-GLU-GLU-GLU-ILE-SER-MET-SER-CYS	1.181	1.32212	1.28097	1.5492	1.5141	1.51383
ALA-GLN-MET-ARG-ALA-GLN-GLN-GLN-PRO-ALA	1.205	1.34006	1.30458	1.5798	1.45004	1.45511
ASP-GLY-GLU-GLY-SER-PRO-ASP-ASN-THR-ALA	1.213	1.30301	1.31289	1.6074	1.38433	1.39138
GLU-SER-PRO-GLN-GLY-GLU-ASN-ALA-MET-THR	1.214	1.40299	1.31386	1.5398	1.49	1.49023
ASP-GLU-GLU-ASP-CYS-GLN-PHE-GLU-VAL-PHE	1.22	1.43898	1.32012	1.5022	1.52834	1.52875
VAL-LYS-LYS-VAL-ASN-GLN-ASP-LYS-GLN-LYS	1.219	1.34845	1.31907	1.5868	1.51011	1.51642
ASN-LEU-GLN-ASP-GLN-ASP-LYS-ALA-VAL-GLU	1.23	1.32325	1.32962	1.6172	1.41488	1.41083
ASP-ASP-CYS-THR-HIS-GLN-GLN-GLU-SER-GLN	1.235	1.36132	1.33493	1.5134	1.41306	1.41128
ALA-SER-GLN-ILE-ARG-VAL-LYS-ILE-ARG-LYS	1.246	1.36513	1.34563	1.565	1.54876	1.55059
ASP-GLU-VAL-SER-THR-ASN-GLU-ILE-CYS-CYS	1.218	1.34461	1.31846	1.4704	1.53908	1.53867
CYS-ASP-MET-PRO-CYS-ASN-GLU-GLU-VAL-ASP	1.228	1.37589	1.3276	1.589	1.56196	1.5633
ALA-ASN-PRO-GLU-PHE-ASP-GLN-CYS-GLU-GLU	1.226	1.39292	1.32572	1.6518	1.47326	1.47163
LYS-SER-LYS-LYS-VAL-ARG-ARG-ASN-MET-ASN	1.224	1.34331	1.32396	1.5904	1.56515	1.56447
ILE-GLU-GLY-MET-ASN-LYS-GLN-LYS-LEU-ASN	1.261	1.37162	1.36094	1.64	1.5153	1.51304
GLY-ILE-ASN-GLY-GLU-ARG-ARG-MET-PRO-LYS	1.253	1.39995	1.3531	1.5226	1.46914	1.46696
LYS-GLY-ASN-LYS-GLN-MET-LYS-VAL-LEU-ARG	1.26	1.32934	1.35981	1.6176	1.57678	1.57102
GLY-ARG-ASP-THR-GLU-GLN-ALA-CYS-GLY-MET	1.269	1.39002	1.36903	1.504	1.43788	1.43242
LYS-GLN-GLY-GLU-GLU-THR-ALA-GLU-ASN-GLY	1.25	1.36906	1.34995	1.597	1.36249	1.36648
VAL-GLY-ASN-GLU-GLU-LEU-LYS-ALA-CYS-GLN	1.25	1.3626	1.35014	1.618	1.43836	1.43838
GLU-CYS-GLU-MET-CYS-ASP-VAL-THR-ALA-SER	1.269	1.38298	1.36916	1.5964	1.5331	1.53269
CYS-SER-GLU-LEU-PRO-GLU-ASN-GLY-GLU-GLU	1.257	1.33247	1.35683	1.5122	1.46332	1.46177
CYS-MET-ASP-GLN-ILE-SER-GLU-GLN-GLU-PRO	1.248	1.38995	1.34802	1.6012	1.54392	1.54347
ALA-LEU-TYR-GLY-GLU-GLU-GLU-GLN-GLN-CYS	1.261	1.38014	1.36091	1.6182	1.49229	1.49433
ASP-ASP-VAL-LEU-ARG-LYS-ARG-ALA-ARG-VAL	1.283	1.3832	1.38349	1.564	1.49224	1.48372
LEU-ALA-GLU-LYS-GLN-GLU-GLU-THR-ASN-ARG	1.274	1.37104	1.3736	1.7218	1.42356	1.42154
ASP-GLN-GLU-GLU-ILE-GLY-GLU-LEU-TYR-GLN	1.282	1.45261	1.38223	1.626	1.44601	1.44577
CYS-GLY-GLU-LEU-GLN-THR-GLN-GLY-ASN-ALA	1.277	1.35863	1.37708	1.6268	1.47099	1.47201
GLU-GLU-MET-ASN-ALA-ASN-GLU-THR-ARG-LEU	1.277	1.38907	1.37708	1.5428	1.42954	1.42392
LEU-ASP-TRP-GLU-TYR-GLU-ALA-GLU-GLN-LEU	1.282	1.42994	1.38166	1.7358	1.62057	1.62483
GLU-GLY-ASP-ASN-GLN-TYR-GLY-THR-GLN-ASP	1.278	1.30556	1.37822	1.4568	1.41035	1.40566
GLU-SER-ASP-VAL-GLY-ASP-ASP-GLN-HIS-ILE	1.282	1.38021	1.38211	1.5518	1.50909	1.50946
ASP-ILE-ALA-GLN-ASP-LYS-MET-ALA-ALA-ALA	1.277	1.38111	1.37699	1.61	1.40994	1.40694
GLN-ALA-GLU-VAL-ASN-GLU-GLY-LYS-GLU-LYS	1.271	1.35359	1.37102	1.5156	1.35626	1.35677
SER-CYS-GLU-ASP-SER-ASN-ASP-ALA-GLN-THR	1.309	1.4002	1.40924	1.5922	1.44801	1.44689
ALA-ALA-ARG-MET-GLN-MET-ASP-ARG-ASN-PRO	1.312	1.41838	1.41222	1.6206	1.50772	1.50364
GLU-GLU-GLU-GLN-SER-ILE-VAL-ASN-ARG-ARG	1.291	1.33754	1.35746	1.611	1.37486	1.37447
VAL-ASN-GLU-VAL-GLN-SER-ASP-GLY-GLN-VAL	1.305	1.40282	1.40471	1.5762	1.51319	1.51978
GLU-GLU-CYS-GLN-ASP-TRP-ASP-GLU-SER-SER	1.304	1.39079	1.40399	1.5424	1.45255	1.45751
GLU-GLU-MET-GLN-GLN-TYR-MET-GLY-GLN-ALA	1.308	1.38629	1.40789	1.6	1.44945	1.45176
GLY-GLU-ASP-MET-ASN-THR-THR-LEU-ASN-ALA	1.306	1.39775	1.40627	1.632	1.46333	1.45726
GLN-GLN-PRO-ALA-ASN-MET-ASP-GLU-LEU-PRO	1.29	1.38269	1.38973	1.561	1.53604	1.53786
GLN-GLN-GLN-ASN-ASN-ALA-GLY-VAL-GLN-GLU	1.294	1.38371	1.39422	1.5736	1.39728	1.39501
GLU-PRO-ASP-GLU-CYS-VAL-TYR-ALA-GLU-ILE	1.307	1.3983	1.40737	1.6518	1.56384	1.5613
GLN-LEU-GLU-THR-VAL-ASP-ASN-ALA-GLN-VAL	1.323	1.41448	1.42296	1.6608	1.48788	1.4857
ASN-ASN-ALA-GLN-GLY-ASN-ALA-ALA-SER-CYS	1.317	1.4256	1.41685	1.5724	1.48764	1.48985
CYS-MET-GLU-ARG-LYS-LYS-MET-ASN-MET-ASN	1.315	1.40632	1.41496	1.6474	1.56811	1.57209
THR-MET-ASP-ALA-ASP-GLN-LYS-GLU-SER-ASN	1.318	1.42906	1.41788	1.596	1.43993	1.43795
GLU-PRO-MET-PHE-ASP-ASP-ASN-GLY-ALA-LEU	1.324	1.42166	1.42383	1.579	1.57179	1.57255
GLU-SER-CYS-GLY-GLN-ASP-PHE-ASP-VAL-GLN	1.324	1.44519	1.42421	1.6334	1.50548	1.50821
ALA-VAL-THR-GLU-ASP-ASP-THR-SER-ASN-SER	1.323	1.38202	1.42282	1.617	1.49997	1.50048
ARG-ASP-GLU-THR-SER-ASP-GLU-GLU-SER-GLN	1.322	1.38551	1.36227	1.544	1.35012	1.35099
ASP-ASP-ASN-PRO-ALA-ASP-THR-ASN-GLN-HIS	1.316	1.42423	1.41632	1.592	1.46585	1.46381
MET-LEU-ASN-GLY-CYS-GLU-ASN-ALA-ASN-GLU	1.318	1.42305	1.41801	1.642	1.51087	1.50883
ASP-HIS-MET-ASP-SER-LEU-ASP-LEU-GLU-PRO	1.34	1.39612	1.4402	1.524	1.57141	1.56828
LEU-ASP-ASN-GLN-MET-ASP-ALA-ALA-MET-VAL	1.343	1.44853	1.44339	1.7544	1.56988	1.56913
GLN-ASN-GLN-ILE-GLN-GLN-ASP-ASN-ARG-LEU	1.336	1.39164	1.43595	1.5544	1.45676	1.45237
GLY-TRP-GLU-ASP-CYS-ASP-LYS-ASP-GLU-ALA	1.338	1.43156	1.41406	1.6402	1.40836	1.40908
CYS-ALA-ILE-VAL-GLN-GLN-ASN-GLN-SER-ASN	1.337	1.42091	1.43725	1.6416	1.54346	1.54683
ASN-GLY-ARG-ALA-ASN-GLU-ASP-LEU-GLY-ILE	1.325	1.41266	1.42509	1.593	1.4665	1.46616
GLN-VAL-THR-ASP-LEU-GLN-GLN-LYS-GLY-ARG	1.346	1.37911	1.44343	1.4232	1.46549	1.4545
TRP-GLY-GLU-GLU-GLU-ILE-THR-ASN-ASN-ALA	1.328	1.43279	1.42832	1.3992	1.4864	1.49215
PRO-GLU-ASP-ILE-GLU-GLY-TYR-GLN-ALA-THR	1.329	1.46551	1.42923	1.7218	1.54872	1.54083
ASP-THR-ASN-GLN-HIS-ASP-ASP-ASN-PRO-ALA	1.339	1.40679	1.41627	1.6324	1.42666	1.42908
SER-ALA-THR-LYS-ARG-GLN-ASN-LEU-CYS-ARG	1.357	1.4234	1.45705	1.6752	1.57548	1.57367
ASP-ASN-ILE-CYS-SER-GLU-PRO-PRO-ASP-MET	1.35	1.44519	1.45015	1.523	1.58368	1.58362
ARG-ILE-CYS-ARG-ASP-GLN-ARG-LYS-ALA-VAL	1.35	1.43485	1.45004	1.5338	1.54971	1.54713
ARG-PRO-MET-GLN-ARG-GLY-LYS-ASN-MET-GLY	1.355	1.4166	1.45513	1.5138	1.57305	1.57998
GLU-TYR-GLU-CYS-LEU-ASN-MET-ASN-GLY-ALA	1.353	1.42782	1.45309	1.6434	1.52167	1.51996
GLU-GLU-GLN-GLN-CYS-ALA-LEU-TYR-GLY-GLU	1.346	1.53783	1.44614	1.6382	1.50447	1.50001
ASP-ALA-ASN-PRO-LYS-GLU-ASN-SER-PRO-PRO	1.347	1.42999	1.44694	1.6904	1.49118	1.48941
ASP-GLU-LEU-GLN-HIS-ASN-GLU-GLN-HIS-PRO	1.356	1.43046	1.45594	1.5162	1.53333	1.53628
VAL-GLY-ARG-LYS-ASN-ARG-GLN-ASN-ARG-TYR	1.349	1.54929	1.44904	1.5698	1.61605	1.61455
ASN-ALA-CYS-ASN-CYS-ARG-GLN-ARG-GLU-GLN	1.352	1.42793	1.43904	1.5632	1.41093	1.40825
ASN-ALA-ASN-MET-ILE-GLN-ARG-MET-ARG-LEU	1.36	1.45718	1.46011	1.6196	1.5661	1.56108
GLU-GLU-MET-ARG-ASP-GLY-PRO-ASN-ILE-PRO	1.365	1.41359	1.46519	1.53	1.48553	1.48716
ASP-MET-CYS-ASN-CYS-ASP-CYS-PRO-ARG-GLN	1.362	1.44972	1.46211	1.5986	1.52577	1.52484
GLN-ARG-TRP-ARG-ASN-ARG-ASN-VAL-ARG-GLN	1.358	1.48225	1.45829	1.5874	1.52892	1.53025
ILE-GLU-ARG-LYS-CYS-ASN-GLY-GLU-GLN-GLY	1.361	1.44187	1.46093	1.5168	1.44984	1.44749
ASN-ASP-ASP-ILE-ASP-PHE-GLN-ARG-ILE-GLU	1.357	1.52864	1.45722	1.6208	1.50258	1.49812
GLU-GLU-GLN-GLU-ASN-HIS-PHE-VAL-ASN-MET	1.358	1.46919	1.45815	1.734	1.52457	1.52093
ASP-SER-PRO-ASP-GLU-GLN-ILE-ARG-ALA-VAL	1.365	1.45588	1.46262	1.5804	1.44883	1.44254
ASP-VAL-SER-ILE-ASN-CYS-GLN-GLY-GLN-GLY	1.364	1.43883	1.46435	1.5626	1.49895	1.49475
MET-GLU-GLU-GLN-ALA-HIS-CYS-CYS-ASP-ILE	1.364	1.42926	1.46441	1.589	1.59182	1.58881
GLN-ILE-GLY-ASN-ASN-ASP-ALA-ASP-LYS-PRO	1.367	1.47466	1.46747	1.65	1.47433	1.47256
VAL-TYR-ALA-GLU-ILE-GLU-PRO-ASP-GLU-CYS	1.367	1.55327	1.46707	1.6756	1.61463	1.62091
MET-ASP-SER-MET-GLN-GLN-GLN-CYS-ASN-LYS	1.379	1.45337	1.47862	1.5708	1.54132	1.54005
THR-LEU-GLY-GLN-ALA-GLY-GLU-GLU-GLY-GLU	1.372	1.42071	1.47178	1.5568	1.44944	1.44559
ARG-GLY-LYS-PRO-GLN-LYS-MET-GLN-LEU-MET	1.366	1.46752	1.46556	1.6766	1.61321	1.61612
THR-ASP-MET-MET-PRO-LEU-SER-GLU-GLU-GLU	1.374	1.44111	1.47386	1.5982	1.5793	1.57617
LYS-ALA-ALA-LYS-TRP-LYS-VAL-LEU-ARG-LYS	1.375	1.51816	1.47539	1.6372	1.67714	1.67219
ASP-LYS-ASP-ASN-GLU-ARG-ILE-ASN-ARG-LEU	1.372	1.45888	1.41561	1.6706	1.41566	1.40649
GLU-ILE-GLY-MET-ASP-GLN-MET-VAL-ALA-PRO	1.368	1.44327	1.46752	1.6006	1.54679	1.54459
GLY-GLY-CYS-ASP-ARG-SER-LYS-VAL-GLY-ARG	1.371	1.42172	1.47137	1.6968	1.46736	1.46554
CYS-SER-GLY-ALA-GLU-GLN-GLY-ILE-ILE-ASP	1.38	1.44591	1.47963	1.7396	1.5239	1.52896
GLN-ASP-ILE-ALA-ASP-ALA-LYS-ALA-THR-ALA	1.386	1.4482	1.48632	1.5608	1.43782	1.43301
PRO-ARG-GLU-LYS-LYS-VAL-ASN-LYS-ILE-GLY	1.387	1.50212	1.48705	1.5742	1.56855	1.56285
PHE-ALA-ILE-GLU-ASP-ASP-ILE-ASN-LEU-ALA	1.382	1.51309	1.48197	1.653	1.58817	1.58565
GLN-GLU-GLN-ARG-ALA-ASP-PHE-GLU-GLN-ASN	1.388	1.46691	1.39914	1.6234	1.39265	1.38881
ARG-LYS-ARG-ASP-LEU-CYS-ASN-ASN-MET-LYS	1.384	1.4691	1.48379	1.6472	1.56009	1.56318
MET-GLY-ILE-GLU-PRO-SER-GLY-GLN-GLU-PRO	1.39	1.46093	1.49001	1.5872	1.56733	1.56611
GLN-PHE-GLU-VAL-PHE-ASP-GLU-GLU-ASP-CYS	1.382	1.48236	1.48223	1.552	1.58104	1.58004
CYS-GLU-ASN-PHE-GLU-ASN-GLU-LYS-ALA-LEU	1.38	1.51698	1.46504	1.5844	1.49786	1.49281
ASP-GLN-SER-LYS-ALA-ASN-CYS-GLY-ASN-LYS	1.382	1.44013	1.48172	1.6018	1.45305	1.45347
GLU-ILE-GLN-LEU-GLN-HIS-SER-GLU-ASP-VAL	1.4	1.46909	1.49977	1.6828	1.56837	1.56284
ASP-TYR-PRO-PRO-GLU-GLY-ASP-CYS-THR-ASP	1.396	1.41461	1.49605	1.6378	1.54888	1.54882
ALA-SER-GLN-ASN-GLU-ASN-CYS-LEU-LEU-LYS	1.393	1.44428	1.49326	1.5286	1.50614	1.49836
ASP-ALA-TRP-GLU-PRO-ILE-ASN-VAL-ASP-GLN	1.395	1.48988	1.49527	1.5246	1.52332	1.52277
ILE-GLN-MET-ASP-CYS-CYS-ASP-ILE-GLU-VAL	1.394	1.49515	1.49411	1.682	1.64228	1.64907
ASP-PRO-ASN-ILE-ALA-THR-ASN-GLY-ASP-LYS	1.398	1.49479	1.49811	1.6144	1.48367	1.48457
ASP-GLU-ASP-TYR-SER-VAL-GLN-GLY-LEU-LEU	1.399	1.44167	1.49945	1.5544	1.5367	1.52948
ASP-GLU-MET-CYS-ASP-GLU-PRO-ILE-SER-LYS	1.391	1.45225	1.46734	1.4912	1.48202	1.48852
ARG-VAL-THR-THR-CYS-THR-LYS-ARG-GLY-LYS	1.397	1.46791	1.4971	1.7056	1.59474	1.59631
ASN-THR-LEU-ASN-GLN-GLU-GLN-GLY-LYS-LEU	1.392	1.45965	1.49189	1.6106	1.52107	1.5174
ILE-LEU-ASP-CYS-GLU-LEU-THR-CYS-GLN-GLN	1.405	1.48226	1.50496	1.5108	1.58545	1.57917
GLN-THR-ASP-ALA-ASP-ASN-LYS-GLU-HIS-GLN	1.407	1.4928	1.44322	1.6302	1.41682	1.41332
ALA-GLU-TYR-ALA-MET-ASP-GLU-THR-PRO-VAL	1.406	1.47248	1.50603	1.6154	1.574	1.5715
THR-ASP-TYR-GLN-ASP-GLY-GLU-CYS-ASN-CYS	1.402	1.48975	1.50201	1.5794	1.58482	1.58007
ASP-GLU-ALA-ASP-ASP-PHE-ASN-ILE-TYR-ILE	1.401	1.51634	1.50103	1.5146	1.57524	1.57362
GLN-ASN-GLN-SER-ASN-CYS-ALA-ILE-VAL-GLN	1.4	1.46042	1.50046	1.618	1.51429	1.5121
GLU-MET-GLN-ALA-CYS-ASP-ILE-GLY-ARG-ARG	1.407	1.45833	1.47256	1.5628	1.47366	1.46785
ASP-ALA-ASN-ARG-PRO-GLY-MET-GLN-CYS-GLN	1.405	1.47295	1.45817	1.5162	1.45181	1.44583
GLU-GLU-LEU-GLU-HIS-ILE-HIS-ILE-PRO-GLU	1.407	1.48497	1.50708	1.63	1.58626	1.58903
ALA-ASP-CYS-THR-GLU-GLY-LYS-GLU-LYS-GLU	1.406	1.45102	1.40091	1.5094	1.36238	1.3584
GLU-LEU-ASP-GLN-CYS-LYS-GLU-MET-ALA-LEU	1.408	1.41705	1.484	1.6768	1.50494	1.495
HIS-LYS-ASN-PRO-ASN-ARG-GLN-GLY-GLY-ARG	1.409	1.4777	1.50934	1.6184	1.51086	1.50259
ASP-MET-SER-GLU-ASN-LYS-ARG-ARG-ASP-ARG	1.416	1.46592	1.40082	1.5178	1.37938	1.3781
ARG-ALA-ARG-ASN-VAL-GLY-PHE-ARG-ILE-ARG	1.411	1.54966	1.51095	1.6846	1.62383	1.61948
ALA-GLN-ASP-VAL-ASN-LYS-ASN-LEU-GLN-MET	1.413	1.47925	1.45864	1.6352	1.46344	1.46299
SER-ASP-GLY-GLN-VAL-VAL-ASN-GLU-VAL-GLN	1.417	1.4529	1.47372	1.6746	1.47503	1.4796
GLN-ILE-MET-ALA-GLY-ASN-ALA-GLU-THR-GLY	1.411	1.45428	1.51124	1.5312	1.5138	1.51498
ALA-VAL-GLY-GLU-ILE-ASP-GLY-LYS-ARG-ASN	1.411	1.43704	1.45668	1.4932	1.43875	1.43992
GLU-CYS-PHE-MET-THR-LYS-ARG-GLN-GLN-ARG	1.414	1.49805	1.51402	1.742	1.53475	1.53557
ILE-GLN-ALA-LYS-MET-ILE-ARG-GLY-ALA-GLN	1.409	1.46993	1.50934	1.5948	1.53393	1.53206
ILE-ALA-ALA-PRO-ASN-PRO-GLN-ASN-GLN-LEU	1.421	1.48153	1.52133	1.6818	1.58666	1.58548
GLY-GLU-VAL-ILE-ILE-ASP-GLY-CYS-ILE-ASP	1.421	1.48178	1.52088	1.6488	1.56459	1.56367
ALA-SER-PRO-ASP-GLU-ASP-ASP-PRO-TYR-LYS	1.419	1.58395	1.47143	1.5622	1.51666	1.52112
ARG-ARG-ARG-LYS-LYS-TYR-ILE-GLN-THR-ASN	1.419	1.50209	1.51879	1.6686	1.61629	1.6125
ASP-ARG-ASP-GLY-CYS-ARG-GLY-VAL-ASP-GLY	1.418	1.49242	1.43911	1.6002	1.41258	1.40999
GLY-ARG-ASP-PRO-ASP-GLY-LYS-ALA-ARG-ASP	1.421	1.48199	1.4272	1.64	1.39079	1.3807
MET-ARG-MET-GLN-ASP-VAL-ASP-ASP-GLU-LEU	1.42	1.46566	1.5036	1.513	1.54194	1.54201
VAL-ARG-MET-ARG-THR-LYS-HIS-PRO-ASN-LYS	1.418	1.58047	1.51816	1.6852	1.68988	1.69991
ALA-LYS-ASP-ARG-GLN-TYR-GLY-ASN-ALA-ARG	1.417	1.50212	1.50815	1.6294	1.47929	1.47429
ASP-SER-MET-VAL-VAL-GLU-CYS-ASP-LYS-PRO	1.417	1.50595	1.51696	1.7218	1.58411	1.58404
ILE-ALA-CYS-SER-ARG-GLN-THR-GLN-ARG-ALA	1.426	1.4772	1.52588	1.6666	1.5556	1.56068
SER-ALA-PRO-ASP-LYS-ARG-LEU-ASN-ARG-ASN	1.425	1.47384	1.52498	1.6244	1.52776	1.52873
GLU-PRO-GLN-HIS-GLU-GLY-MET-VAL-GLY-MET	1.427	1.49089	1.52707	1.5328	1.56323	1.56023
MET-GLU-VAL-PRO-CYS-CYS-CYS-ASP-ASP-GLN	1.427	1.50009	1.52698	1.6002	1.58474	1.58349
GLY-ASP-GLN-LEU-ASP-ILE-THR-CYS-ASP-ILE	1.427	1.48978	1.52694	1.6132	1.5766	1.56548
GLY-ASP-CYS-THR-ASP-ASP-TYR-PRO-PRO-GLU	1.424	1.51186	1.52404	1.511	1.56685	1.56819
ASP-THR-SER-ASN-SER-ALA-VAL-THR-GLU-ASP	1.421	1.44727	1.50824	1.6322	1.48654	1.48246
GLN-ARG-PRO-GLY-THR-GLY-SER-GLY-LYS-GLN	1.425	1.48206	1.52518	1.5882	1.50576	1.50089
ASN-CYS-THR-MET-GLU-HIS-GLU-GLU-ASP-SER	1.427	1.51365	1.5274	1.637	1.5208	1.5202
ALA-GLN-LYS-LYS-PHE-ARG-ARG-ALA-ASP-LEU	1.426	1.54297	1.52613	1.6726	1.55234	1.54943
ASN-GLY-ASN-PRO-ALA-LYS-SER-GLN-GLY-ASN	1.43	1.46464	1.43146	1.57	1.4362	1.43753
THR-SER-MET-ASP-THR-ASP-GLU-VAL-ALA-SER	1.429	1.50738	1.52918	1.6564	1.56509	1.56607
SER-GLN-GLU-ILE-VAL-GLN-ASN-MET-ALA-ASP	1.432	1.47468	1.52197	1.7054	1.50634	1.50972
GLN-CYS-PRO-TYR-CYS-ASP-ASP-GLU-ASN-GLN	1.432	1.45958	1.49027	1.5498	1.52758	1.52858
MET-ASN-GLY-ASN-PRO-ARG-GLU-VAL-ASN-GLY	1.428	1.50005	1.528	1.5502	1.51166	1.50716
ASP-ALA-LEU-ALA-SER-CYS-SER-GLY-GLY-GLN	1.432	1.47819	1.52733	1.6544	1.49199	1.49
ASP-SER-ASP-GLU-GLY-ILE-PHE-ASP-MET-ILE	1.431	1.54948	1.53111	1.5566	1.56843	1.56719
GLU-MET-THR-GLY-MET-PRO-MET-GLU-GLY-GLU	1.432	1.50153	1.53187	1.5904	1.5243	1.52109
GLU-CYS-MET-PRO-GLN-GLN-GLU-LYS-THR-CYS	1.429	1.49577	1.52723	1.6598	1.54014	1.53805
GLY-MET-ARG-ASN-ARG-ARG-ARG-PRO-TYR-LEU	1.431	1.56552	1.5306	1.6298	1.66757	1.66222
GLY-CYS-SER-MET-ASP-ASP-ARG-ASP-ASP-ALA	1.437	1.47152	1.46711	1.6838	1.44039	1.43848
GLY-GLU-MET-ASP-GLN-ASP-ILE-ASN-TYR-PHE	1.436	1.56429	1.53606	1.6442	1.65151	1.65117
ARG-LYS-GLN-TYR-GLY-GLN-THR-LYS-ARG-ALA	1.437	1.53647	1.5366	1.6742	1.57145	1.56821
MET-ASP-ALA-ASP-VAL-VAL-LEU-TYR-ASP-GLN	1.438	1.55913	1.53808	1.6524	1.62339	1.622
ASN-GLU-LYS-ASN-VAL-GLY-ALA-MET-LYS-MET	1.434	1.49732	1.53441	1.5916	1.51974	1.5158
THR-ALA-GLY-GLU-VAL-GLU-THR-GLU-ARG-ARG	1.436	1.4552	1.46204	1.5598	1.44159	1.44398
ARG-LYS-ASN-CYS-ASP-ARG-VAL-ALA-SER-ALA	1.434	1.49605	1.53413	1.6772	1.52624	1.52293
ASP-GLN-CYS-PHE-THR-GLU-GLU-GLU-TRP-SER	1.438	1.56249	1.53838	1.6502	1.64463	1.65384
LEU-ASN-GLY-ASP-GLY-GLN-TYR-ALA-ASP-ASP	1.435	1.5365	1.53502	1.6636	1.51823	1.51565
GLU-HIS-GLN-VAL-MET-ASP-ASN-GLU-ALA-TRP	1.434	1.57477	1.53385	1.6994	1.61361	1.61035
LYS-GLN-LYS-LEU-ASN-ILE-GLU-GLY-MET-ASN	1.444	1.50454	1.54398	1.5442	1.55395	1.55409
CYS-CYS-ALA-THR-GLN-GLY-ASP-GLN-VAL-GLN	1.439	1.48093	1.49016	1.6798	1.5032	1.50713
LYS-THR-ALA-VAL-LYS-GLY-ASN-LYS-THR-ASN	1.441	1.49299	1.54102	1.6568	1.54197	1.53847
GLU-GLU-ASP-ARG-ARG-SER-MET-VAL-LEU-GLN	1.442	1.4583	1.44885	1.658	1.43129	1.42746
ASP-PRO-GLY-SER-SER-GLY-GLU-ARG-MET-GLY	1.438	1.47687	1.52469	1.5746	1.4817	1.48361
LEU-CYS-CYS-ALA-ARG-ARG-GLU-GLN-LYS-GLN	1.445	1.48848	1.54519	1.6656	1.52095	1.51981
ASN-GLY-ARG-THR-LEU-ARG-SER-MET-LYS-MET	1.443	1.49643	1.54315	1.6492	1.60322	1.60273
GLY-ASN-LYS-ILE-ASP-GLU-GLU-ILE-THR-THR	1.442	1.4959	1.54205	1.711	1.5116	1.51002
LYS-GLN-GLY-ASP-ILE-LYS-GLN-GLY-ALA-ILE	1.441	1.50515	1.54087	1.6232	1.50423	1.49964
THR-VAL-ALA-GLY-ASP-GLU-ASP-SER-MET-HIS	1.443	1.56357	1.54325	1.6206	1.6084	1.61645
PRO-ILE-ASP-ASN-ILE-ASP-CYS-GLN-GLU-TYR	1.447	1.56931	1.54725	1.715	1.67172	1.66473
ILE-ARG-ALA-GLU-ASP-MET-ARG-LEU-LYS-ASN	1.446	1.5043	1.50876	1.6758	1.51105	1.50188
ASP-LEU-MET-PRO-PHE-ALA-GLN-GLN-ASP-GLN	1.445	1.50086	1.5441	1.6054	1.55838	1.55962
GLU-THR-PRO-GLU-ALA-CYS-GLU-PRO-ARG-LYS	1.445	1.49085	1.50347	1.63	1.48045	1.48303
ALA-ASP-MET-VAL-GLU-TYR-GLY-MET-MET-ASP	1.449	1.51097	1.54899	1.6502	1.59731	1.5991
GLY-MET-GLY-CYS-ASN-PRO-GLY-GLU-GLN-CYS	1.449	1.48626	1.54932	1.644	1.54621	1.5456
GLN-ASN-LYS-THR-ASN-GLY-VAL-ASP-ALA-GLY	1.448	1.48241	1.48743	1.6286	1.44559	1.43852
MET-GLN-VAL-THR-GLU-ASP-ASN-SER-MET-VAL	1.447	1.51216	1.54705	1.7152	1.59211	1.60033
ASN-LEU-SER-GLN-GLU-LEU-GLU-CYS-GLY-LEU	1.447	1.50036	1.54704	1.6468	1.56319	1.56064
ASP-GLY-SER-PRO-GLU-GLU-GLY-CYS-PHE-SER	1.448	1.5775	1.54811	1.7198	1.58551	1.58913
ASP-ARG-GLN-GLU-SER-LYS-ASN-ARG-ASP-ARG	1.45	1.46336	1.3651	1.5348	1.33831	1.33325
GLY-GLU-ASN-ALA-GLY-TRP-GLU-VAL-THR-GLN	1.452	1.57419	1.51154	1.5554	1.47033	1.46478
CYS-PRO-ASP-LYS-LYS-GLY-ASP-PRO-ASP-GLU	1.453	1.50606	1.54492	1.6714	1.52023	1.52034
ASP-ALA-ASP-THR-CYS-GLN-TYR-LEU-ILE-ASP	1.45	1.52912	1.55003	1.6422	1.5793	1.57465
HIS-CYS-THR-PRO-GLU-ASP-CYS-GLU-ILE-GLU	1.45	1.51297	1.55019	1.7382	1.57696	1.57458
ASN-ARG-THR-MET-ALA-ILE-ARG-ALA-ILE-ILE	1.452	1.48456	1.55235	1.6906	1.63681	1.6318
ALA-MET-ALA-MET-MET-GLU-LYS-GLY-GLY-GLN	1.452	1.49001	1.5152	1.5236	1.4818	1.47921
CYS-ILE-THR-PRO-ASP-ASP-SER-SER-ASP-GLY	1.453	1.50751	1.553	1.7	1.58744	1.59124
ASP-GLN-LYS-SER-ARG-ALA-VAL-LEU-GLY-ALA	1.452	1.52446	1.50626	1.689	1.48708	1.48951
THR-GLN-GLY-ASN-ALA-CYS-GLY-GLU-LEU-GLN	1.451	1.45642	1.53467	1.608	1.50145	1.50457
GLU-VAL-ARG-MET-THR-MET-ARG-ARG-PRO-ALA	1.456	1.5209	1.55644	1.7738	1.55673	1.5512
GLU-LYS-GLU-LEU-LYS-SER-GLN-ARG-ASP-LEU	1.456	1.4961	1.49982	1.634	1.48022	1.47333
ARG-GLY-LYS-LEU-GLU-LYS-ASN-PHE-ALA-ARG	1.456	1.57067	1.52765	1.6874	1.54564	1.5441
ILE-ALA-THR-SER-ASN-LEU-GLN-ASN-ARG-GLN	1.454	1.48094	1.52369	1.4722	1.53706	1.53154
ASP-ALA-GLU-THR-MET-GLN-MET-HIS-PRO-ASP	1.457	1.51199	1.53988	1.6316	1.53591	1.53049
PRO-ALA-ARG-VAL-VAL-LYS-ARG-MET-ASN-PRO	1.455	1.53128	1.55492	1.6958	1.65213	1.64491
THR-LYS-LYS-GLU-ASP-LEU-ASN-ASP-PRO-GLU	1.453	1.48893	1.49681	1.6166	1.49978	1.49666
LEU-ASP-GLU-HIS-ASP-LEU-ASN-ALA-ILE-ARG	1.457	1.51793	1.51235	1.6634	1.53561	1.53457
GLU-ASN-TRP-THR-GLN-MET-ASP-THR-GLU-LEU	1.456	1.51429	1.55319	1.5752	1.55406	1.55194
GLU-LEU-TRP-GLY-GLU-ASN-GLY-GLU-PHE-GLU	1.453	1.56638	1.5531	1.7616	1.58298	1.58495
PRO-GLY-ARG-ARG-ALA-GLN-GLU-LYS-THR-SER	1.458	1.50552	1.5582	1.6802	1.5396	1.53469
GLN-GLY-LEU-HIS-GLN-GLU-LEU-THR-GLN-GLU	1.46	1.50902	1.56015	1.5952	1.53522	1.54219
ALA-SER-CYS-THR-PRO-GLU-ARG-ASN-GLY-ARG	1.458	1.51259	1.50497	1.6556	1.47723	1.47384
LYS-THR-ARG-ARG-GLU-ILE-ALA-GLN-ASN-VAL	1.458	1.50126	1.5583	1.6954	1.55083	1.55043
ASP-ASP-SER-ASP-TRP-VAL-SER-TRP-ASP-GLU	1.459	1.60514	1.55931	1.581	1.63208	1.63077
PRO-LYS-HIS-VAL-LYS-LYS-GLN-LYS-ALA-GLY	1.461	1.52316	1.56113	1.6158	1.63285	1.6214
TYR-GLU-ASP-GLN-ASN-GLY-PHE-ALA-ASP-ILE	1.458	1.56986	1.55847	1.6398	1.5787	1.56946
GLN-ASN-PRO-PRO-CYS-ARG-VAL-GLU-LYS-ARG	1.458	1.4621	1.51894	1.5664	1.54808	1.54529
ASP-MET-GLY-ILE-ASP-ASN-ARG-MET-MET-ARG	1.457	1.49319	1.50403	1.5546	1.51156	1.5099
ILE-GLU-GLU-GLY-VAL-ASN-HIS-ASP-ARG-CYS	1.458	1.46976	1.55829	1.5824	1.5556	1.55726
GLU-CYS-HIS-THR-GLN-ASN-ALA-GLY-ASP-GLU	1.465	1.50205	1.50867	1.5844	1.46937	1.46759
ARG-CYS-LYS-LYS-ASP-GLN-ALA-ARG-THR-VAL	1.465	1.5135	1.56503	1.543	1.57056	1.56825
MET-ASP-LYS-PRO-THR-SER-ASN-ALA-ARG-ALA	1.465	1.49785	1.56505	1.656	1.5487	1.54862
ALA-GLU-LEU-GLN-ALA-PHE-GLU-ALA-PRO-GLY	1.462	1.52578	1.53371	1.5856	1.51114	1.50497
PRO-GLN-VAL-ALA-GLU-ALA-ARG-ARG-ASP-LYS	1.465	1.49336	1.52995	1.65	1.47765	1.48009
CYS-SER-GLU-THR-CYS-MET-GLY-ALA-ALA-ASP	1.463	1.48871	1.52651	1.684	1.53417	1.52999
TYR-GLY-MET-GLY-GLU-ASP-ALA-GLY-ILE-SER	1.464	1.53982	1.56389	1.6666	1.58802	1.59328
GLN-ARG-GLN-THR-GLY-PRO-LYS-ASN-ILE-GLN	1.461	1.51037	1.50038	1.659	1.49576	1.49147
ASP-LEU-MET-LEU-ASP-ASP-GLU-ARG-ASN-TRP	1.463	1.5786	1.56317	1.6494	1.62	1.61885
LEU-GLN-ASN-ARG-GLN-ILE-ALA-THR-SER-ASN	1.464	1.5084	1.56441	1.701	1.55127	1.55793
VAL-ALA-LYS-MET-ASP-ASP-MET-ASP-ASP-CYS	1.468	1.48714	1.55769	1.6226	1.58313	1.58127
SER-LEU-CYS-ALA-ARG-VAL-ALA-ASN-THR-ARG	1.467	1.53165	1.56715	1.5684	1.62311	1.62893
MET-GLU-ALA-SER-CYS-CYS-GLY-GLN-GLY-LEU	1.468	1.52898	1.56846	1.6336	1.57488	1.57583
ASP-CYS-PRO-VAL-GLU-ASN-VAL-LYS-LYS-GLN	1.468	1.49378	1.4533	1.474	1.48606	1.48061
PRO-CYS-PRO-ALA-ASP-GLN-MET-MET-ASP-ASN	1.468	1.49981	1.56789	1.6992	1.61993	1.61092
ILE-SER-ASN-GLU-GLY-ASN-GLN-MET-ASP-PHE	1.468	1.62938	1.56839	1.6582	1.63604	1.63043
GLY-GLU-CYS-ARG-MET-GLY-PRO-LYS-LYS-MET	1.466	1.51292	1.56628	1.6252	1.55648	1.55221
GLU-GLU-GLU-TRP-SER-ASP-GLN-CYS-PHE-THR	1.467	1.55522	1.53929	1.6784	1.59867	1.59241
THR-PRO-ALA-LEU-GLU-GLU-ASN-GLY-ASP-TYR	1.465	1.57861	1.56459	1.6062	1.6119	1.6123
GLU-ILE-ALA-HIS-ASP-VAL-GLY-ALA-THR-CYS	1.469	1.52387	1.56428	1.5726	1.57525	1.57698
GLU-GLN-SER-ASP-LEU-ILE-ASP-LEU-SER-LYS	1.47	1.51687	1.52185	1.6088	1.50324	1.50841
GLY-SER-VAL-ASP-GLY-ARG-PRO-ALA-GLN-ASP	1.472	1.50554	1.50476	1.5474	1.45193	1.44644
ASN-THR-LYS-ASN-GLU-GLN-ASP-SER-LYS-ARG	1.471	1.48782	1.41172	1.5814	1.40422	1.40339
ALA-CYS-ILE-GLY-GLU-ASN-VAL-ASP-ARG-ARG	1.472	1.49117	1.50331	1.6882	1.47422	1.46956
GLY-ALA-GLN-VAL-VAL-MET-THR-GLU-ASP-SER	1.469	1.52383	1.56223	1.5908	1.54825	1.54112
THR-GLN-GLU-ARG-MET-ARG-ASN-ALA-ASP-ILE	1.472	1.5055	1.53667	1.66	1.49821	1.49977
ASP-GLN-GLY-PHE-ASP-MET-GLN-ILE-GLY-PRO	1.472	1.50834	1.53973	1.6638	1.54574	1.54498
SER-CYS-LYS-CYS-ASN-ARG-VAL-ARG-ILE-LEU	1.472	1.54224	1.57177	1.7068	1.69506	1.69495
THR-LYS-ALA-PRO-ASN-MET-LYS-LYS-VAL-MET	1.471	1.51787	1.57144	1.6948	1.6512	1.64818
GLN-ALA-GLN-GLY-PRO-ARG-CYS-ILE-ALA-ILE	1.471	1.53275	1.57122	1.7066	1.58012	1.57042
ASP-ALA-ASP-ARG-ASN-MET-LEU-GLU-TRP-GLY	1.473	1.59382	1.55696	1.6132	1.53536	1.52932
GLY-LEU-ARG-SER-GLY-VAL-GLN-ALA-ALA-MET	1.473	1.52256	1.57343	1.5866	1.56555	1.55548
ASP-GLY-ILE-GLU-GLN-LEU-LYS-CYS-THR-GLY	1.475	1.51322	1.4837	1.66	1.47909	1.47616
VAL-MET-GLY-GLU-ARG-SER-MET-GLN-ARG-ASN	1.476	1.50444	1.54198	1.6214	1.54593	1.55088
ASP-GLU-THR-PRO-VAL-ALA-GLU-TYR-ALA-MET	1.474	1.53076	1.56935	1.7952	1.57212	1.56786
LEU-PRO-ASP-ASP-ASN-ASP-PHE-PHE-ALA-ASN	1.475	1.58767	1.57509	1.7324	1.65219	1.65181
CYS-GLY-LEU-ALA-ASN-ASN-ASN-LEU-ALA-GLU	1.474	1.51125	1.54707	1.6332	1.53776	1.53733
LYS-LYS-CYS-GLY-PHE-GLY-LYS-ARG-PHE-LYS	1.475	1.61416	1.57546	1.6744	1.74793	1.74999
CYS-LEU-VAL-SER-ARG-ASP-ALA-LYS-GLN-ARG	1.475	1.53295	1.57507	1.5848	1.56512	1.56904
CYS-MET-ASN-PRO-ASP-LEU-VAL-THR-GLU-ASP	1.477	1.51632	1.5766	1.579	1.60697	1.60306
ALA-ALA-VAL-HIS-CYS-VAL-ARG-MET-ARG-ARG	1.477	1.52302	1.57711	1.6516	1.61154	1.611
GLN-SER-GLU-ALA-GLN-ILE-ASN-LEU-VAL-GLN	1.479	1.49758	1.46097	1.547	1.4737	1.47176
GLU-CYS-GLN-GLU-GLY-LYS-ASP-GLU-CYS-TYR	1.477	1.55618	1.48121	1.6348	1.50731	1.50387
LEU-LEU-GLY-CYS-ASP-SER-CYS-GLU-ASP-CYS	1.479	1.53617	1.57937	1.7956	1.64166	1.63864
CYS-THR-SER-GLY-PRO-GLY-LYS-GLN-GLN-GLN	1.479	1.51722	1.53304	1.662	1.50613	1.50932
GLU-GLY-ASN-LEU-ILE-CYS-LEU-ASN-MET-GLN	1.478	1.5258	1.53377	1.656	1.54994	1.5505
ASP-CYS-ASN-PHE-THR-CYS-GLY-LEU-GLU-GLN	1.479	1.54531	1.55777	1.667	1.5662	1.562
ILE-LEU-PRO-ILE-ASP-ASN-MET-ILE-GLU-ASN	1.478	1.51614	1.57791	1.6588	1.66769	1.66507
GLY-ALA-THR-PRO-ARG-LYS-ASP-CYS-ARG-GLN	1.478	1.52339	1.48341	1.6736	1.47606	1.47423
THR-GLY-ILE-ARG-LEU-SER-LYS-GLN-MET-LYS	1.479	1.50991	1.57916	1.6512	1.61738	1.62452
HIS-GLU-TYR-GLY-ILE-ASP-THR-GLU-LEU-GLN	1.483	1.54275	1.58341	1.6886	1.58545	1.5884
GLY-TYR-LYS-THR-ASP-GLN-LYS-MET-PRO-LYS	1.48	1.52502	1.56166	1.561	1.57448	1.57411
GLN-ASP-LYS-VAL-ASN-ASP-THR-VAL-GLN-MET	1.481	1.48559	1.49724	1.586	1.51947	1.5199
ASP-PHE-MET-ASP-ALA-LEU-TYR-ASP-GLU-ASP	1.482	1.52877	1.5822	1.5978	1.60769	1.60363
ASP-CYS-GLY-VAL-ASP-LEU-GLN-MET-PRO-ILE	1.48	1.52193	1.58003	1.6032	1.60546	1.59748
CYS-GLU-VAL-SER-SER-ASN-ASP-ASN-GLY-ILE	1.48	1.52247	1.52913	1.5672	1.5449	1.54487
THR-ALA-GLU-LYS-LYS-ILE-ASP-ASN-ALA-GLN	1.482	1.52361	1.43917	1.6598	1.44007	1.43681
ARG-ARG-ALA-ASP-LEU-ALA-GLN-LYS-LYS-PHE	1.48	1.58341	1.58048	1.7088	1.61916	1.6131
GLN-MET-ARG-ALA-ALA-ALA-ASP-ASN-THR-ARG	1.482	1.50101	1.48787	1.5512	1.48383	1.48131
GLY-ASP-HIS-PRO-GLU-ASP-MET-HIS-GLN-ASP	1.483	1.54959	1.5372	1.5318	1.53584	1.52983
GLU-SER-ARG-PRO-MET-ILE-ASP-PRO-GLU-MET	1.485	1.5147	1.54962	1.6654	1.55375	1.55399
TYR-GLN-CYS-LYS-GLN-PRO-ARG-GLY-ASN-LYS	1.485	1.59349	1.58499	1.611	1.59049	1.59414
THR-CYS-GLU-ASN-PRO-SER-CYS-GLU-ASN-ASP	1.485	1.54846	1.54272	1.6952	1.53129	1.52535
GLN-GLU-MET-ASP-GLU-LYS-CYS-LYS-VAL-CYS	1.485	1.50777	1.45813	1.7408	1.47632	1.47115
GLY-ARG-ARG-THR-CYS-GLN-ASN-ILE-ALA-CYS	1.483	1.50659	1.56269	1.6028	1.55317	1.54921
HIS-ASP-GLN-ASP-VAL-GLN-ILE-ASP-TYR-LEU	1.485	1.61543	1.58506	1.7258	1.65708	1.64621
GLU-ALA-GLY-THR-ASP-ILE-GLY-ILE-THR-HIS	1.483	1.56596	1.58293	1.5878	1.56775	1.56977
GLN-ASN-LEU-GLY-PRO-LYS-ASN-LEU-CYS-LYS	1.484	1.54043	1.58375	1.73	1.58338	1.58411
VAL-LEU-GLU-LEU-GLN-LEU-ALA-GLU-ALA-PRO	1.485	1.50807	1.58307	1.7646	1.60096	1.60224
GLU-TYR-ASP-GLY-GLN-TRP-GLN-GLU-VAL-GLY	1.486	1.52324	1.49686	1.6398	1.5177	1.51388
GLU-GLU-ASN-CYS-GLY-TRP-LYS-ASN-ASN-ALA	1.488	1.51472	1.44995	1.5684	1.43521	1.43229
MET-ARG-PRO-GLU-SER-ALA-ASN-THR-ALA-ALA	1.488	1.53236	1.58075	1.6784	1.5399	1.54082
GLU-SER-MET-THR-HIS-GLN-GLN-GLN-THR-PRO	1.487	1.5251	1.5186	1.5674	1.54977	1.55125
GLU-LYS-LYS-LEU-ASP-ASP-ARG-ARG-ASN-SER	1.488	1.53284	1.43146	1.5202	1.44502	1.44178
LYS-ARG-ASP-GLU-GLY-LYS-PRO-ASN-THR-ASN	1.488	1.53073	1.47206	1.6016	1.46109	1.45596
PHE-ASN-LYS-ASN-THR-LYS-ASN-ILE-ARG-ALA	1.489	1.56642	1.58903	1.6492	1.59304	1.59446
GLU-THR-CYS-PRO-GLU-GLN-PHE-PRO-GLU-GLN	1.488	1.56214	1.5015	1.5934	1.49551	1.49659
SER-GLU-LYS-ARG-VAL-THR-GLU-ALA-GLU-THR	1.488	1.52155	1.51783	1.687	1.48178	1.47973
MET-MET-ASN-ASP-CYS-GLN-GLU-HIS-ASN-ASP	1.486	1.55641	1.55148	1.7008	1.57146	1.56515
ARG-ILE-LYS-ARG-ASP-TYR-ALA-MET-ARG-GLN	1.487	1.56559	1.58712	1.5994	1.60251	1.6038
GLY-GLU-GLY-GLU-MET-ILE-ALA-SER-LEU-LEU	1.489	1.51967	1.56819	1.6322	1.54635	1.54699
LYS-ILE-LYS-CYS-ALA-VAL-ILE-ARG-LYS-THR	1.489	1.5371	1.58923	1.7266	1.70606	1.69949
TYR-LEU-ASP-GLY-ILE-VAL-GLU-ASN-GLU-SER	1.49	1.58333	1.58759	1.5978	1.60751	1.60332
THR-LYS-GLN-GLY-GLN-ALA-MET-ARG-MET-ILE	1.49	1.53548	1.58998	1.7258	1.6276	1.62646
ASN-GLY-GLU-GLY-PHE-ASN-HIS-GLU-ASN-CYS	1.49	1.56125	1.54747	1.6718	1.55356	1.55868
GLN-ALA-CYS-ASN-VAL-GLY-ASN-PRO-VAL-LYS	1.489	1.54129	1.53107	1.655	1.54481	1.54311
GLU-ASP-ARG-HIS-GLN-GLN-ASP-LYS-ILE-GLU	1.491	1.52394	1.43481	1.6244	1.41336	1.41528
ASP-SER-ASP-PRO-ALA-MET-CYS-THR-LEU-SER	1.49	1.54455	1.59029	1.632	1.60002	1.59319
THR-ASN-GLY-ASP-LYS-ASP-PRO-ASN-ILE-ALA	1.49	1.52538	1.54955	1.583	1.48863	1.49275
CYS-ASP-ALA-MET-LEU-ALA-GLU-VAL-ASN-THR	1.489	1.51765	1.58758	1.7096	1.6043	1.60389
ILE-ASN-GLY-ASN-GLN-ARG-GLN-ALA-PHE-GLY	1.492	1.59513	1.58879	1.552	1.57649	1.57127
PRO-GLU-LYS-THR-ILE-SER-ASN-LEU-LYS-LYS	1.493	1.5323	1.59322	1.6826	1.60442	1.59967
GLY-SER-CYS-GLY-CYS-ARG-ALA-MET-GLY-GLU	1.493	1.51805	1.55106	1.6862	1.53091	1.53032
ALA-THR-ILE-ALA-GLY-ALA-ASN-SER-CYS-ASP	1.494	1.53864	1.59387	1.694	1.57	1.56871
GLY-CYS-GLU-VAL-PRO-ASP-ASN-PRO-LYS-ARG	1.494	1.5164	1.50488	1.6396	1.50087	1.49781
SER-SER-ILE-ALA-GLU-GLN-ILE-GLY-GLY-GLN	1.492	1.50864	1.51909	1.6226	1.48349	1.48021
LYS-LYS-VAL-GLU-ASP-HIS-GLU-ASP-SER-ASP	1.494	1.56506	1.55115	1.6724	1.52558	1.52078
SER-SER-ASN-ALA-ASN-TYR-GLU-MET-GLN-ASP	1.494	1.55696	1.57649	1.6996	1.55172	1.54978
GLN-ASN-ILE-ALA-CYS-GLY-ARG-ARG-THR-CYS	1.491	1.49145	1.59129	1.6338	1.57062	1.5645
ARG-CYS-GLY-ARG-THR-VAL-ALA-ASN-GLU-ALA	1.492	1.51942	1.54679	1.6598	1.5091	1.51397
ALA-ASN-ALA-PHE-VAL-ASP-ALA-GLY-ALA-CYS	1.496	1.5759	1.58523	1.5074	1.56318	1.56385
VAL-LYS-LYS-GLU-ALA-LYS-ASP-ASP-ARG-GLY	1.498	1.51437	1.47735	1.5002	1.46568	1.46793
GLU-ALA-MET-MET-ASN-ASN-LYS-PRO-ARG-SER	1.496	1.54991	1.52402	1.6284	1.52855	1.53159
ALA-MET-GLY-MET-CYS-GLN-GLN-ALA-GLY-PRO	1.498	1.49687	1.52916	1.615	1.54869	1.54257
ALA-ASN-CYS-GLN-LEU-ILE-ASP-ALA-ASN-THR	1.495	1.51731	1.57325	1.6186	1.53128	1.53003
GLY-LYS-ARG-PHE-LYS-LYS-LYS-CYS-GLY-PHE	1.498	1.63925	1.59802	1.7432	1.72645	1.72314
THR-GLY-ASP-SER-GLY-ASP-VAL-ARG-GLY-ALA	1.495	1.51943	1.50275	1.5912	1.4619	1.4599
THR-LEU-GLN-PRO-GLU-GLU-SER-PRO-VAL-GLY	1.496	1.52738	1.56676	1.6976	1.58159	1.57948
ALA-GLU-GLU-HIS-ALA-GLU-PHE-VAL-THR-GLY	1.495	1.54497	1.57619	1.6944	1.52923	1.53358
ILE-GLN-VAL-ASP-GLU-ALA-VAL-GLN-SER-ILE	1.497	1.52916	1.59564	1.7002	1.575	1.5799
LYS-ASP-CYS-ARG-GLN-GLY-ALA-THR-PRO-ARG	1.5	1.52357	1.55019	1.5838	1.53439	1.53208
LYS-ARG-LYS-LYS-GLY-ASP-ASP-PRO-SER-ASN	1.499	1.52545	1.52151	1.6776	1.52959	1.52944
GLU-GLN-ALA-ALA-LYS-LEU-CYS-CYS-SER-GLU	1.501	1.54446	1.5781	1.6622	1.51769	1.51959
VAL-GLU-PRO-ASP-SER-SER-TRP-ALA-GLU-PRO	1.501	1.63231	1.60114	1.6394	1.62734	1.62567
GLU-GLU-ILE-THR-THR-GLY-ASN-LYS-ILE-ASP	1.501	1.49107	1.47901	1.587	1.46576	1.46091
CYS-GLU-ARG-GLU-CYS-ASN-PRO-LYS-LYS-THR	1.502	1.52617	1.51159	1.6268	1.52704	1.52568
VAL-ASP-ASP-ASN-TYR-GLN-GLU-HIS-GLN-ILE	1.499	1.59186	1.58634	1.7114	1.60968	1.60426
ALA-VAL-THR-THR-THR-ASP-ALA-SER-GLU-SER	1.501	1.50719	1.5617	1.6186	1.55414	1.55627
PHE-LEU-HIS-GLU-ASP-GLU-PRO-ILE-ASP-MET	1.502	1.5802	1.60205	1.5718	1.70486	1.7061
ARG-PRO-ALA-GLN-ASP-GLY-SER-VAL-ASP-GLY	1.501	1.51935	1.51816	1.5718	1.5132	1.51507
GLU-THR-ASP-ARG-MET-PRO-ASP-THR-ILE-GLY	1.503	1.47605	1.52233	1.5556	1.50751	1.5064
GLY-LYS-GLN-GLN-GLN-CYS-THR-SER-GLY-PRO	1.504	1.54034	1.57943	1.6788	1.5674	1.56329
CYS-ASN-GLN-LYS-CYS-ARG-GLY-ALA-GLU-CYS	1.504	1.51476	1.56059	1.7604	1.54445	1.53802
LEU-GLN-LEU-LEU-HIS-LYS-LYS-VAL-LYS-ARG	1.503	1.58244	1.60317	1.8302	1.68228	1.68374
ASP-ILE-GLY-PHE-CYS-ASN-GLU-ASP-VAL-LYS	1.503	1.52679	1.5451	1.7098	1.55815	1.56132
ASP-GLN-LEU-ASN-HIS-GLY-SER-ASN-ASN-GLN	1.503	1.52003	1.4715	1.5074	1.46243	1.46275
ARG-ASN-CYS-ASN-VAL-GLN-GLU-LYS-MET-GLN	1.505	1.51812	1.50376	1.5584	1.4801	1.4801
ARG-SER-ARG-ASN-CYS-GLN-MET-THR-VAL-PRO	1.503	1.54884	1.60321	1.7392	1.62827	1.62394
GLN-GLU-GLY-TRP-GLU-CYS-MET-THR-LEU-GLY	1.502	1.58198	1.59586	1.639	1.57149	1.56566
ASP-GLY-GLU-VAL-ARG-PRO-VAL-GLU-THR-ARG	1.503	1.53138	1.42387	1.6304	1.44211	1.44566
ARG-GLY-THR-LYS-SER-HIS-ALA-GLY-THR-LYS	1.507	1.57062	1.60714	1.5772	1.59571	1.59523
ASP-LEU-CYS-LYS-VAL-HIS-LYS-THR-LYS-LYS	1.506	1.53811	1.60618	1.7324	1.62186	1.61999
ASP-GLU-ASN-CYS-PHE-ILE-ILE-ALA-ASN-SER	1.506	1.52924	1.56771	1.678	1.55447	1.54812
GLN-ARG-GLY-GLY-GLY-LEU-ASP-LYS-GLU-GLY	1.506	1.52688	1.47622	1.7042	1.41621	1.4119
VAL-GLU-GLU-ASN-ASP-ARG-PRO-TRP-ILE-GLN	1.505	1.61069	1.52858	1.5858	1.56184	1.5657
GLN-THR-ASN-VAL-LYS-LYS-ASP-SER-LYS-ASN	1.506	1.54605	1.48308	1.6048	1.48758	1.48404
ARG-PRO-TYR-THR-MET-ARG-LYS-VAL-ARG-GLN	1.506	1.55568	1.60585	1.703	1.65597	1.66093
ARG-CYS-ASN-GLU-GLY-THR-CYS-LYS-VAL-LYS	1.507	1.5549	1.55932	1.6198	1.55819	1.55585
GLN-MET-MET-ASP-ASN-PRO-CYS-PRO-ALA-ASP	1.506	1.50115	1.56998	1.5092	1.57979	1.57729
TYR-ALA-SER-GLY-GLU-SER-ASP-ALA-ASN-SER	1.507	1.55248	1.54098	1.6456	1.53986	1.53875
GLY-PRO-HIS-GLY-ASP-CYS-ALA-ASN-CYS-GLY	1.51	1.55073	1.61032	1.632	1.60001	1.60172
ARG-ILE-LYS-LYS-PRO-CYS-ASN-MET-GLN-ILE	1.508	1.55253	1.60799	1.6212	1.6913	1.68787
VAL-THR-ILE-THR-ASN-LYS-LEU-SER-ARG-ARG	1.509	1.54714	1.60901	1.7782	1.65254	1.65533
CYS-LEU-CYS-ASP-MET-GLY-THR-ALA-GLY-ASP	1.509	1.55621	1.60931	1.6784	1.59936	1.593
GLY-ALA-MET-LYS-GLU-PHE-LEU-GLU-GLU-GLY	1.508	1.56661	1.56584	1.6834	1.51319	1.50917
ASN-GLU-LEU-THR-THR-LYS-CYS-LEU-ALA-ARG	1.507	1.53595	1.56012	1.689	1.543	1.54146
ALA-VAL-SER-GLN-TYR-ALA-GLN-ALA-ALA-LYS	1.509	1.55768	1.59265	1.7094	1.56134	1.55799
GLU-MET-CYS-GLY-GLU-PRO-ARG-PRO-ILE-GLU	1.508	1.53981	1.51967	1.6074	1.51684	1.52013
ALA-ASP-MET-GLY-GLU-ARG-LEU-ASN-CYS-LYS	1.509	1.49823	1.47853	1.5576	1.47526	1.48089
VAL-CYS-ARG-GLY-VAL-LYS-ILE-ASN-ARG-ASP	1.509	1.53726	1.602	1.6774	1.60003	1.60111
GLU-ASN-PRO-ASP-ILE-HIS-SER-LEU-ASP-THR	1.512	1.55794	1.60446	1.6768	1.5938	1.58899
GLU-PHE-TYR-ASP-TYR-GLU-ALA-GLU-TYR-ALA	1.511	1.60537	1.61118	1.611	1.69917	1.70358
LYS-ASN-HIS-LYS-ASP-THR-LYS-ASN-PRO-LYS	1.512	1.54177	1.57174	1.6914	1.58592	1.58343
ASP-TYR-ALA-GLY-ASP-PRO-ALA-GLN-VAL-PRO	1.51	1.54875	1.54882	1.7034	1.55765	1.56509
ILE-ASN-ASN-PHE-TYR-SER-ASP-GLU-GLU-GLU	1.512	1.59962	1.59992	1.6328	1.59607	1.59816
GLU-GLU-GLU-LYS-CYS-LEU-PRO-GLN-TRP-GLN	1.51	1.59948	1.51654	1.6072	1.52797	1.52995
GLU-GLU-ARG-TYR-CYS-VAL-GLY-GLY-GLN-LEU	1.511	1.53764	1.51103	1.5582	1.52148	1.5199
GLU-GLU-MET-PHE-PRO-GLY-SER-ILE-ASP-ASN	1.512	1.51831	1.55955	1.6752	1.55695	1.55735
VAL-GLU-ALA-ASP-ASN-ASN-VAL-LYS-GLU-TRP	1.51	1.58771	1.5522	1.6962	1.5643	1.56478
GLU-VAL-LEU-LEU-GLU-LYS-MET-GLY-ASN-VAL	1.511	1.57857	1.5795	1.696	1.57692	1.56992
ALA-TYR-ARG-ASN-ILE-THR-ARG-PRO-ALA-ARG	1.513	1.57578	1.59643	1.6284	1.5807	1.57667
ASN-LYS-LYS-PRO-ILE-ALA-ASN-PRO-GLN-PRO	1.514	1.54153	1.61267	1.722	1.59892	1.60517
ALA-ASN-ASN-VAL-LYS-ALA-THR-ARG-ASP-ASP	1.514	1.52747	1.54636	1.6504	1.46463	1.46327
ASN-ASP-ASP-THR-VAL-GLY-LEU-ARG-GLU-ARG	1.513	1.53102	1.4707	1.4728	1.42346	1.42001
GLU-ILE-ALA-SER-ASP-LYS-GLY-MET-CYS-ILE	1.513	1.54482	1.5774	1.5036	1.5728	1.57237
GLY-GLU-HIS-GLU-GLY-SER-ARG-ASN-LEU-LEU	1.513	1.53882	1.52755	1.5998	1.52193	1.51633
ASP-LEU-ARG-CYS-GLY-ARG-ALA-GLU-GLU-PRO	1.514	1.54322	1.48747	1.7096	1.46919	1.46588
LYS-MET-GLN-LYS-LEU-ARG-LYS-ARG-CYS-TYR	1.514	1.64491	1.61412	1.6904	1.74425	1.73847
GLY-GLU-THR-ALA-THR-LEU-VAL-GLU-VAL-SER	1.514	1.54528	1.57506	1.6664	1.55663	1.55438
ASP-TYR-GLN-ILE-ALA-GLY-GLN-ASP-LEU-LEU	1.513	1.54788	1.58957	1.69	1.6021	1.59243
ASP-PRO-GLY-ASN-GLU-SER-GLN-TRP-GLN-ARG	1.514	1.59695	1.4762	1.73	1.50398	1.50274
MET-ASP-HIS-PRO-ASP-LEU-GLU-LYS-GLN-GLY	1.514	1.56056	1.55902	1.646	1.54925	1.54203
SER-GLU-THR-LYS-ASP-GLU-ALA-VAL-GLN-THR	1.514	1.53748	1.49998	1.7352	1.47989	1.48188
VAL-VAL-GLN-GLN-MET-VAL-CYS-GLU-ASN-GLU	1.514	1.55013	1.59763	1.6152	1.59281	1.59046
ASN-SER-GLY-GLN-SER-TYR-PRO-PRO-LYS-GLY	1.515	1.59068	1.61502	1.6306	1.61712	1.62071
ASP-LEU-ARG-VAL-LYS-THR-GLY-ILE-GLY-ALA	1.515	1.57128	1.57251	1.6658	1.54379	1.54461
ASP-LYS-GLU-GLU-ILE-HIS-THR-ILE-VAL-GLN	1.515	1.53134	1.50464	1.5978	1.52103	1.52187
VAL-GLU-HIS-GLN-SER-ASP-ALA-SER-GLN-GLY	1.516	1.54476	1.54034	1.725	1.5135	1.51782
GLU-MET-ASP-ALA-LYS-ASP-ILE-CYS-TYR-GLU	1.515	1.60566	1.5657	1.5994	1.58045	1.57534
ASN-ASP-THR-VAL-GLN-MET-CYS-GLY-SER-MET	1.515	1.53262	1.6153	1.7682	1.59866	1.59712
PHE-ASP-VAL-SER-ASP-GLY-GLY-HIS-GLN-GLU	1.516	1.60999	1.61646	1.7146	1.60589	1.60091
PHE-GLU-SER-THR-GLY-ASN-GLU-ARG-ALA-GLN	1.516	1.57014	1.48486	1.5734	1.47321	1.46725
GLY-ASN-THR-VAL-VAL-LYS-LYS-GLU-ASN-ASP	1.518	1.53488	1.51383	1.6172	1.46268	1.46159
HIS-GLU-ASP-ASN-SER-GLU-GLN-ARG-LEU-PRO	1.516	1.55915	1.507	1.5722	1.49959	1.49252
ALA-SER-GLU-ASP-GLU-LEU-HIS-THR-CYS-SER	1.516	1.52082	1.54565	1.6516	1.53613	1.537
GLY-ASN-LYS-LEU-SER-ASN-GLY-GLU-ASP-ALA	1.517	1.5439	1.50556	1.6656	1.44657	1.44485
LEU-ARG-GLY-GLU-ILE-CYS-ASN-LEU-ARG-ARG	1.517	1.55256	1.57673	1.613	1.57366	1.57388
LYS-ASP-ARG-GLU-GLN-VAL-PRO-THR-LYS-MET	1.518	1.53568	1.56421	1.5622	1.56022	1.55754
ARG-LEU-VAL-ARG-LEU-LYS-ARG-TYR-LYS-VAL	1.519	1.68504	1.61896	1.6206	1.77424	1.76928
SER-MET-GLN-ARG-ASN-VAL-MET-GLY-GLU-ARG	1.518	1.54554	1.54202	1.621	1.53891	1.53419
ASN-ARG-THR-GLY-GLU-SER-GLN-GLY-ALA-VAL	1.519	1.54297	1.49819	1.573	1.46994	1.46553
SER-VAL-ALA-SER-THR-ASN-GLU-ASN-GLN-MET	1.521	1.53385	1.55865	1.5508	1.56553	1.56855
LEU-GLN-ASN-ILE-CYS-THR-ARG-GLY-GLU-ARG	1.52	1.53279	1.5422	1.5968	1.52969	1.52919
GLU-GLY-VAL-THR-GLN-GLU-PRO-ASN-GLU-TRP	1.52	1.59624	1.55611	1.5614	1.56926	1.5729
ALA-SER-ARG-VAL-SER-GLN-GLN-MET-GLY-ASP	1.521	1.51259	1.50095	1.5448	1.50273	1.4945
GLY-CYS-VAL-ASP-VAL-ARG-ASP-ILE-ILE-ASP	1.52	1.54878	1.56776	1.5906	1.5612	1.56059
ALA-ILE-ASN-GLU-ARG-ILE-LEU-PRO-ALA-LYS	1.519	1.53941	1.56046	1.6196	1.53574	1.5391
MET-GLY-ASP-ASP-CYS-ALA-ARG-ARG-ASN-THR	1.521	1.53349	1.51329	1.6632	1.483	1.47783
GLN-GLU-HIS-GLN-ILE-VAL-ASP-ASP-ASN-TYR	1.519	1.64702	1.58557	1.6166	1.60124	1.59948
ASP-CYS-GLN-GLU-TYR-PRO-ILE-ASP-ASN-ILE	1.52	1.55106	1.61057	1.7592	1.59105	1.58558
SER-GLY-THR-GLU-GLN-TRP-VAL-ASP-GLN-GLU	1.521	1.60959	1.53744	1.6626	1.52923	1.53278
ARG-CYS-GLU-ARG-ALA-MET-GLY-CYS-ALA-GLU	1.522	1.54471	1.53713	1.6376	1.51553	1.51013
GLU-HIS-ALA-ASN-PRO-GLY-GLY-ASP-THR-SER	1.523	1.58709	1.56357	1.6884	1.5233	1.51894
GLY-ASP-GLU-PHE-SER-GLN-MET-PRO-ASP-LYS	1.523	1.57965	1.52665	1.6826	1.5163	1.5166
ASN-CYS-GLY-SER-ASP-VAL-ILE-MET-CYS-GLN	1.523	1.54174	1.6086	1.7194	1.58255	1.58289
GLY-PHE-THR-GLY-ALA-SER-ASN-ARG-GLU-GLY	1.523	1.61261	1.57703	1.6608	1.52652	1.52167
ARG-PRO-GLU-ASP-LEU-SER-LYS-GLY-ARG-CYS	1.522	1.54115	1.55679	1.6598	1.54509	1.54616
PRO-GLN-VAL-SER-ARG-ASN-PRO-ALA-THR-ALA	1.522	1.55388	1.62222	1.6754	1.60458	1.60613
ALA-TYR-ASP-ILE-GLY-VAL-PHE-GLU-GLN-GLY	1.523	1.60379	1.60544	1.669	1.60716	1.6053
ALA-ARG-GLY-ASN-SER-ASP-THR-GLY-PHE-GLN	1.521	1.60009	1.57822	1.6456	1.54582	1.54269
ARG-PHE-ASN-SER-ASP-ALA-GLU-THR-ASP-ILE	1.524	1.61633	1.62393	1.6488	1.59401	1.58962
ASN-ALA-ALA-SER-LEU-PRO-SER-MET-ASN-GLU	1.524	1.55112	1.59822	1.6174	1.56613	1.56866
GLU-VAL-LEU-ASP-MET-SER-ASN-PRO-SER-GLY	1.524	1.56171	1.59281	1.7526	1.56338	1.56296
ALA-GLY-PRO-LEU-SER-ASP-GLY-GLN-ARG-MET	1.524	1.51931	1.52129	1.5036	1.54918	1.55029
GLN-LEU-CYS-ILE-PRO-PRO-ASN-GLN-ALA-ASP	1.524	1.55285	1.62143	1.7136	1.60971	1.60779
ASN-GLY-TYR-GLN-SER-ILE-LEU-LYS-LYS-ARG	1.526	1.5644	1.62642	1.6964	1.62497	1.62671
LEU-ALA-PRO-ARG-PRO-GLN-GLY-LEU-LYS-GLY	1.524	1.54005	1.62409	1.708	1.62333	1.61579
THR-MET-THR-ASN-HIS-LYS-VAL-ARG-SER-ARG	1.525	1.5722	1.62509	1.5322	1.66123	1.65874
ALA-ASN-GLN-LYS-LEU-GLY-THR-CYS-ALA-LEU	1.524	1.52616	1.60828	1.6444	1.58546	1.5741
LYS-ALA-ASP-VAL-LEU-THR-GLU-GLU-LYS-GLN	1.526	1.53382	1.50602	1.7258	1.47789	1.46876
TRP-GLU-VAL-THR-GLN-GLY-GLU-ASN-ALA-GLY	1.527	1.61342	1.52426	1.6286	1.52002	1.51607
ASP-CYS-TYR-GLN-GLU-ASP-GLY-GLN-LYS-ARG	1.527	1.54272	1.42676	1.762	1.43501	1.43505
ASP-GLU-THR-LEU-LEU-GLY-LEU-GLY-TYR-MET	1.526	1.57005	1.62612	1.624	1.6586	1.65335
ASN-PRO-VAL-ARG-ARG-GLY-GLU-CYS-GLN-CYS	1.526	1.54874	1.58153	1.632	1.57793	1.58006
ARG-GLN-ALA-ASP-GLU-ASP-GLN-ARG-ILE-HIS	1.526	1.57865	1.47186	1.575	1.45896	1.46193
ALA-ILE-PRO-MET-MET-GLU-LYS-ASN-ASP-GLU	1.527	1.54403	1.56196	1.6642	1.54788	1.54939
ILE-THR-ASP-LEU-ASP-TYR-VAL-GLU-VAL-ASN	1.527	1.56313	1.60982	1.5946	1.64326	1.6373
LEU-GLU-TYR-CYS-SER-GLN-SER-GLU-GLN-PRO	1.526	1.55207	1.57831	1.7414	1.59526	1.5965
GLU-GLY-PRO-SER-ILE-GLY-GLY-ASN-LEU-MET	1.526	1.56076	1.5871	1.7184	1.58879	1.58937
HIS-ASP-GLU-MET-PHE-MET-ILE-GLU-ASP-PHE	1.526	1.62174	1.62598	1.6398	1.74719	1.74215
GLN-GLY-MET-GLN-CYS-PRO-ASN-VAL-ILE-LYS	1.528	1.52763	1.5891	1.7286	1.61146	1.61935
MET-VAL-GLN-CYS-LYS-GLU-GLU-ASP-ARG-LEU	1.528	1.54838	1.59692	1.6546	1.57705	1.56784
ALA-GLN-CYS-ARG-ASN-MET-GLN-MET-LYS-GLU	1.529	1.54602	1.52829	1.6206	1.50485	1.4988
GLN-CYS-ALA-TYR-VAL-ASP-GLN-GLY-GLY-GLN	1.529	1.56067	1.50387	1.5252	1.50237	1.49756
GLN-ILE-GLN-SER-ILE-SER-GLY-VAL-ARG-ASN	1.529	1.55464	1.58793	1.5064	1.58047	1.57821
ALA-ARG-PRO-ARG-LEU-GLN-HIS-VAL-SER-LYS	1.529	1.56233	1.62908	1.721	1.64868	1.65328
LYS-LYS-ASP-ASN-SER-VAL-MET-ASN-ARG-LEU	1.528	1.5599	1.5808	1.6476	1.61049	1.59947
GLY-SER-THR-ALA-ASP-VAL-GLU-LYS-HIS-GLY	1.528	1.61794	1.55982	1.7614	1.5393	1.53499
GLN-GLN-GLN-MET-ALA-TRP-ASN-GLN-ASN-GLN	1.529	1.58815	1.49758	1.6484	1.49554	1.49326
TYR-ASP-CYS-THR-ALA-GLU-LEU-GLU-LEU-SER	1.528	1.60876	1.62784	1.5106	1.66162	1.66344
ILE-GLU-ARG-GLU-GLU-ALA-MET-THR-TYR-CYS	1.531	1.61498	1.59469	1.6294	1.61575	1.61354
MET-CYS-LYS-ARG-ALA-GLY-GLU-CYS-ASN-GLY	1.531	1.54656	1.60054	1.686	1.56386	1.55794
ASP-VAL-ASN-GLU-PHE-ILE-PHE-ALA-GLN-ASP	1.53	1.59765	1.58961	1.634	1.58337	1.57982
TYR-ARG-LYS-PRO-ARG-MET-LYS-LEU-GLN-GLY	1.53	1.59964	1.63005	1.7142	1.64526	1.6381
GLN-THR-VAL-ALA-GLN-GLN-GLY-VAL-PHE-GLY	1.531	1.61139	1.63131	1.7098	1.62765	1.62686
ASP-ASN-ASN-LYS-HIS-SER-VAL-GLU-ASP-VAL	1.529	1.54714	1.54624	1.61	1.52562	1.52127
GLY-LEU-LYS-MET-THR-GLU-ALA-GLY-GLU-LEU	1.531	1.55515	1.59186	1.6984	1.57114	1.56839
LYS-VAL-LYS-TYR-LYS-ILE-ASN-CYS-LEU-ARG	1.53	1.59101	1.63009	1.8372	1.74972	1.74757
ALA-GLU-ALA-ASP-THR-PHE-GLU-GLU-PHE-TRP	1.531	1.61942	1.63063	1.5798	1.6879	1.68719
GLN-THR-GLY-SER-VAL-SER-THR-GLU-CYS-GLY	1.53	1.55034	1.62027	1.6326	1.56127	1.56212
THR-ALA-ALA-ILE-PRO-LEU-GLY-THR-GLU-CYS	1.533	1.55152	1.63307	1.6586	1.65401	1.64862
GLY-ILE-THR-THR-GLU-GLU-CYS-LEU-SER-MET	1.531	1.54691	1.59669	1.5662	1.609	1.60793
GLU-LYS-GLN-GLU-GLU-GLN-PHE-THR-TRP-GLU	1.532	1.61133	1.52495	1.6556	1.55347	1.55132
ILE-THR-GLU-ILE-GLY-ILE-SER-ARG-LYS-LYS	1.532	1.58611	1.63248	1.6904	1.61555	1.61758
LEU-GLN-LEU-ARG-GLY-CYS-LYS-SER-ALA-CYS	1.532	1.55124	1.63205	1.685	1.67109	1.67523
ASN-LYS-LEU-VAL-LEU-LYS-ILE-THR-GLY-GLY	1.532	1.57675	1.63244	1.6844	1.63437	1.63432
CYS-GLY-ASP-CYS-ARG-ILE-LYS-THR-ARG-VAL	1.532	1.54046	1.61251	1.7424	1.61226	1.61112
ALA-HIS-ILE-ALA-ARG-ASP-GLY-ARG-ALA-GLU	1.532	1.56905	1.5562	1.653	1.50057	1.49856
LEU-ARG-ASP-GLU-LEU-CYS-ASN-ILE-PRO-ASP	1.531	1.56266	1.59366	1.5898	1.58134	1.57938
ILE-ILE-VAL-ASN-GLY-VAL-GLY-THR-ASP-ASP	1.532	1.58563	1.63243	1.6782	1.63278	1.63166
PRO-GLY-THR-ARG-GLY-GLY-ALA-GLU-THR-LEU	1.535	1.5519	1.62257	1.551	1.58905	1.58376
ARG-CYS-CYS-PRO-GLN-LEU-TRP-ARG-GLN-ARG	1.533	1.62687	1.63314	1.6858	1.68214	1.6829
ASP-ASP-ILE-GLY-ASP-PRO-ILE-PHE-ASP-LYS	1.533	1.58215	1.59194	1.7926	1.57248	1.57417
GLU-TYR-ASP-GLU-HIS-ASP-CYS-CYS-ARG-GLY	1.535	1.50795	1.49612	1.5776	1.5123	1.50941
THR-GLN-GLU-THR-PRO-MET-MET-PRO-ASP-THR	1.535	1.54409	1.63548	1.702	1.61454	1.61261
ASN-GLY-ASN-SER-ASP-TRP-SER-GLU-GLY-LEU	1.535	1.59611	1.54408	1.6534	1.53909	1.5384
LYS-GLN-SER-ALA-LYS-GLN-ARG-GLY-PHE-LEU	1.534	1.62713	1.63417	1.7772	1.65169	1.6502
GLU-CYS-VAL-VAL-ASN-GLU-SER-VAL-THR-CYS	1.535	1.55018	1.62382	1.699	1.61179	1.61233
SER-GLY-GLN-ALA-LEU-GLU-GLN-VAL-ALA-ARG	1.534	1.54253	1.49525	1.665	1.49901	1.4954
SER-LEU-GLU-ASN-VAL-LEU-ILE-ALA-GLN-ASN	1.535	1.54695	1.55058	1.6814	1.56151	1.55806
ASP-GLN-PRO-PRO-GLU-ASP-ARG-TRP-GLN-THR	1.536	1.6109	1.53411	1.54	1.53542	1.53889
ASP-ASN-THR-GLY-ASN-VAL-GLN-PHE-ILE-ALA	1.536	1.60363	1.57492	1.7058	1.55909	1.56212
GLY-THR-GLN-ASP-TRP-GLU-VAL-THR-ALA-SER	1.537	1.63422	1.60284	1.63	1.58498	1.57713
VAL-ASP-LEU-ASP-VAL-LYS-CYS-GLU-PRO-MET	1.535	1.56555	1.62803	1.7158	1.62464	1.62575
ARG-THR-MET-ASP-GLU-ASP-ALA-ALA-PHE-GLY	1.535	1.60508	1.54667	1.5994	1.54491	1.54393
ASP-THR-ASP-GLU-ASP-THR-GLN-ILE-ARG-TRP	1.536	1.6476	1.51203	1.6614	1.54085	1.53862
GLU-ASP-LYS-VAL-ASN-LEU-CYS-ASN-GLY-CYS	1.536	1.57869	1.55426	1.6818	1.53463	1.52805
LEU-GLN-ASP-ALA-HIS-THR-GLU-GLY-ASN-MET	1.537	1.58195	1.57326	1.6534	1.55785	1.55729
GLU-SER-LEU-PHE-GLU-ILE-HIS-ASN-GLN-GLU	1.536	1.57118	1.56189	1.6052	1.58323	1.58625
ASP-HIS-ASN-ASP-CYS-HIS-THR-THR-ASP-PRO	1.536	1.5432	1.58212	1.6014	1.59173	1.58841
ILE-GLU-ILE-ALA-VAL-LYS-GLN-ASP-VAL-GLN	1.539	1.55432	1.52934	1.627	1.5251	1.51988
ARG-GLN-GLN-ALA-THR-LEU-SER-ASN-VAL-GLY	1.538	1.55026	1.58458	1.7216	1.5618	1.56065
TYR-MET-MET-MET-THR-THR-GLU-ASP-ASP-GLU	1.538	1.60863	1.63837	1.7216	1.67543	1.67355
ASN-GLU-THR-GLY-GLN-VAL-PHE-GLU-SER-PRO	1.538	1.62642	1.5843	1.7516	1.56108	1.5684
ASP-GLY-ASN-CYS-THR-ASN-VAL-PHE-MET-GLU	1.539	1.62382	1.59193	1.6886	1.60311	1.60553
LEU-ASP-PRO-LEU-GLY-GLU-PHE-CYS-GLY-ALA	1.538	1.62947	1.6382	1.6898	1.68142	1.67955
GLU-GLY-CYS-TYR-LEU-ILE-ASP-ASP-ALA-HIS	1.539	1.58542	1.62142	1.665	1.63284	1.63402
TYR-GLU-ARG-ARG-LYS-LEU-ILE-CYS-ALA-ARG	1.539	1.59298	1.63009	1.732	1.61132	1.6026
CYS-ASN-LEU-ARG-ARG-LEU-ARG-GLY-GLU-ILE	1.538	1.5638	1.62453	1.6114	1.601	1.60076
GLN-MET-ASP-GLU-ARG-GLU-PRO-GLN-TRP-ALA	1.539	1.63107	1.52512	1.6044	1.54333	1.54751
GLY-TRP-SER-SER-ASP-GLN-ASN-VAL-GLU-LEU	1.54	1.61042	1.59502	1.6792	1.59023	1.5875
THR-ASP-GLY-LYS-LYS-ARG-THR-GLU-ASP-ALA	1.54	1.53047	1.51816	1.6172	1.45234	1.45276
ALA-ALA-VAL-ASP-ILE-ILE-VAL-VAL-ASP-PRO	1.54	1.57969	1.64039	1.6674	1.61893	1.61696
GLU-VAL-TRP-ASP-SER-ALA-GLN-THR-GLY-ASN	1.54	1.57391	1.53809	1.5442	1.53563	1.53011
GLU-SER-VAL-SER-ASP-GLY-TYR-ASN-GLU-LEU	1.539	1.60332	1.55361	1.5852	1.56207	1.5586
GLY-ASN-GLU-LYS-GLY-HIS-ILE-GLY-GLY-LYS	1.54	1.57155	1.54891	1.6718	1.48652	1.48123
GLY-PRO-CYS-SER-VAL-ALA-GLU-CYS-GLY-THR	1.54	1.56218	1.64029	1.7548	1.62525	1.62384
ARG-ARG-VAL-LEU-MET-GLY-ASP-GLN-ALA-ALA	1.54	1.55826	1.53793	1.6846	1.5326	1.53018
PRO-HIS-GLU-GLU-PHE-CYS-THR-ASP-PRO-GLN	1.54	1.58675	1.6402	1.75	1.65219	1.65081
GLU-CYS-LEU-SER-MET-GLY-ILE-THR-THR-GLU	1.54	1.56977	1.64005	1.7292	1.60677	1.60284
GLY-GLY-ALA-ASN-THR-ALA-ASN-THR-VAL-PRO	1.541	1.55711	1.55766	1.7398	1.53566	1.53496
ILE-HIS-ILE-PRO-GLU-GLU-GLU-LEU-GLU-HIS	1.541	1.59627	1.64105	1.7486	1.66994	1.66608
LEU-SER-ALA-ALA-SER-CYS-ASN-ASP-PRO-ALA	1.542	1.57015	1.60738	1.7018	1.5795	1.58204
SER-TYR-CYS-ASP-VAL-PHE-GLU-ASP-VAL-GLU	1.541	1.61136	1.6412	1.6844	1.6806	1.6823
ASP-MET-THR-ALA-LEU-ILE-ALA-GLY-ALA-LYS	1.542	1.58314	1.59138	1.5942	1.53826	1.53712
VAL-GLU-TYR-GLU-PRO-GLN-MET-GLU-ARG-VAL	1.541	1.57147	1.58951	1.8242	1.58915	1.58956
GLU-ASP-PHE-VAL-SER-HIS-SER-GLU-GLN-LEU	1.541	1.5829	1.58651	1.6786	1.60454	1.60398
CYS-ARG-THR-SER-GLU-THR-GLY-ARG-ASP-ASN	1.542	1.55898	1.5416	1.6802	1.50121	1.50246
TYR-VAL-LYS-ASN-ARG-ALA-ALA-ARG-CYS-SER	1.543	1.60571	1.64312	1.7256	1.68904	1.69001
GLY-HIS-ASP-GLY-GLU-LYS-LEU-GLN-THR-VAL	1.541	1.55285	1.54947	1.7148	1.52488	1.523
ASP-HIS-SER-THR-HIS-GLY-GLU-TYR-ASP-VAL	1.543	1.62129	1.64324	1.6868	1.69635	1.69263
SER-HIS-GLY-ILE-ASP-GLU-GLN-ALA-ALA-VAL	1.543	1.57593	1.5797	1.6558	1.57832	1.57519
MET-ILE-PHE-ASP-HIS-GLU-CYS-GLU-ASN-ALA	1.544	1.60835	1.64378	1.645	1.63165	1.63568
ASP-LEU-ALA-ASN-THR-ILE-GLY-ARG-ILE-GLU	1.544	1.57439	1.55627	1.7498	1.53145	1.53081
ASP-GLN-GLN-PHE-ALA-GLN-THR-GLY-VAL-ARG	1.543	1.566	1.51253	1.6056	1.50997	1.50726
MET-THR-LEU-ALA-ALA-GLY-ARG-LEU-GLY-ARG	1.544	1.56836	1.62993	1.6508	1.60093	1.59444
ARG-THR-SER-ARG-LYS-TRP-GLY-GLN-ILE-LYS	1.543	1.60076	1.64328	1.7996	1.65242	1.65867
GLU-CYS-LYS-THR-ALA-THR-ILE-MET-ASP-GLU	1.544	1.56411	1.57354	1.6036	1.55005	1.54478
GLU-ASN-ALA-LEU-ALA-LYS-LYS-ILE-ILE-LEU	1.544	1.59179	1.59767	1.6686	1.56365	1.56202
GLY-SER-ARG-TRP-LEU-ARG-GLN-ALA-ALA-GLN	1.544	1.60424	1.54542	1.5878	1.53419	1.52118
GLY-ASN-MET-THR-VAL-ASP-GLY-ALA-LEU-SER	1.546	1.55597	1.60602	1.6838	1.57789	1.58025
LEU-GLU-ASP-TYR-ASN-TYR-ILE-GLU-VAL-CYS	1.545	1.58852	1.64532	1.695	1.6817	1.6771
ASN-ASN-GLU-GLN-VAL-VAL-SER-VAL-LEU-SER	1.545	1.58139	1.59697	1.643	1.58338	1.59311
MET-ARG-PHE-LYS-CYS-GLN-ASN-ASP-MET-ARG	1.545	1.60518	1.63406	1.7376	1.63833	1.64066
GLU-THR-MET-TYR-MET-THR-GLU-GLN-VAL-GLU	1.545	1.56733	1.59395	1.7126	1.60024	1.60198
GLY-LEU-ASP-ILE-GLN-VAL-LYS-ASN-ALA-LEU	1.545	1.50485	1.51566	1.5188	1.55594	1.54935
GLU-LEU-GLU-TRP-SER-GLN-LEU-MET-ALA-ASN	1.546	1.56861	1.58219	1.5804	1.58346	1.57607
MET-VAL-GLU-GLU-TRP-ASP-ARG-ASN-ARG-GLU	1.546	1.62041	1.50425	1.652	1.51576	1.51567
CYS-ASN-ILE-PRO-ASP-LEU-ARG-ASP-GLU-LEU	1.546	1.56371	1.58916	1.61	1.58931	1.58334
GLU-TRP-GLY-TYR-GLY-SER-GLY-ASP-LEU-GLN	1.545	1.60917	1.63394	1.5188	1.6154	1.61615
HIS-SER-ASP-GLN-GLY-GLU-HIS-ASP-MET-TYR	1.548	1.61733	1.64806	1.5372	1.70019	1.69966
ALA-SER-GLU-LEU-ASP-TRP-MET-THR-ASN-GLY	1.547	1.58377	1.56843	1.6458	1.55877	1.55294
ARG-PRO-GLU-LEU-PRO-LYS-GLN-PRO-ALA-THR	1.547	1.55588	1.58357	1.607	1.60074	1.59588
ALA-SER-GLY-GLY-LEU-GLY-ALA-GLU-LEU-MET	1.547	1.54655	1.5824	1.6892	1.54351	1.54665
MET-ASP-THR-CYS-MET-ARG-VAL-LYS-GLN-ALA	1.546	1.56126	1.60731	1.6654	1.57807	1.57522
LEU-GLU-ASP-ASP-MET-ALA-GLY-ILE-HIS-LYS	1.548	1.60274	1.57963	1.6806	1.55992	1.56048
LYS-ASN-PHE-ALA-ARG-ARG-GLY-LYS-LEU-GLU	1.546	1.58742	1.64122	1.6552	1.6029	1.60482
ALA-ALA-ASP-PRO-GLN-CYS-GLY-HIS-VAL-ARG	1.547	1.60225	1.56809	1.6516	1.57821	1.57408
TRP-GLN-THR-GLU-CYS-ALA-GLN-MET-ASN-ALA	1.546	1.59264	1.60145	1.6998	1.60644	1.61008
VAL-MET-ALA-GLY-PRO-GLN-ALA-LEU-ARG-GLN	1.547	1.56318	1.59404	1.7366	1.57896	1.58047
ARG-GLN-ASN-PRO-SER-LEU-LEU-GLY-ALA-CYS	1.549	1.57729	1.64881	1.6512	1.63167	1.62938
ASN-ALA-THR-GLU-TYR-ALA-ASN-GLU-GLY-HIS	1.55	1.62322	1.56295	1.681	1.5461	1.54877
GLY-ARG-LEU-ASP-THR-ALA-LYS-GLU-ALA-CYS	1.549	1.55447	1.53368	1.6946	1.50702	1.50378
ASP-PHE-GLY-ALA-ARG-LYS-LYS-TRP-ILE-ARG	1.548	1.62931	1.63917	1.7474	1.66276	1.66509
CYS-ASP-ARG-MET-LYS-GLY-SER-ILE-LYS-ALA	1.549	1.56619	1.61557	1.727	1.58706	1.58612
ASN-HIS-ASP-THR-ALA-GLU-VAL-GLU-HIS-LEU	1.55	1.61851	1.63104	1.6656	1.61506	1.61517
LYS-ASN-ASN-MET-MET-PRO-VAL-THR-LYS-ALA	1.549	1.56878	1.64895	1.7518	1.64429	1.64106
VAL-PRO-CYS-ALA-SER-GLY-MET-GLU-GLU-SER	1.549	1.56825	1.64908	1.8468	1.62876	1.63197
ILE-ILE-CYS-GLU-ASP-SER-CYS-GLN-ALA-LYS	1.549	1.56193	1.57083	1.7682	1.57348	1.57738
VAL-SER-ARG-LEU-CYS-MET-ALA-VAL-LYS-ARG	1.548	1.58356	1.64764	1.6892	1.68284	1.67892
LYS-THR-GLU-HIS-ASP-ASN-CYS-ILE-ASP-VAL	1.552	1.59452	1.63823	1.6728	1.62741	1.62865
LYS-ALA-LEU-GLN-ASN-GLN-CYS-GLN-CYS-GLU	1.551	1.54102	1.55469	1.7622	1.54924	1.54942
THR-TYR-VAL-ASP-LEU-ALA-GLN-ASP-GLY-LEU	1.55	1.613	1.65009	1.5896	1.64993	1.64416
THR-THR-GLN-PRO-ASN-LYS-GLN-LEU-MET-ASN	1.551	1.56009	1.55707	1.644	1.58359	1.5783
ARG-ASN-GLU-TRP-VAL-GLN-GLU-GLY-GLN-GLU	1.551	1.56988	1.49477	1.6264	1.45652	1.45358
ASP-GLN-GLN-GLY-GLN-GLY-HIS-ASP-ARG-ARG	1.55	1.57714	1.44961	1.6738	1.40576	1.40455
ASN-ARG-SER-ILE-LYS-LYS-ILE-PHE-THR-CYS	1.551	1.63945	1.65121	1.673	1.74583	1.74833
ALA-GLN-VAL-ASN-LEU-ASP-HIS-THR-ASP-ALA	1.551	1.59368	1.58357	1.6894	1.53896	1.54308
ILE-ARG-ALA-ILE-ILE-ASN-ARG-THR-MET-ALA	1.551	1.58102	1.64912	1.625	1.62961	1.63456
THR-ALA-SER-PRO-GLU-ILE-GLN-ASN-ARG-CYS	1.55	1.55246	1.56735	1.7696	1.57988	1.57672
ASN-LEU-GLU-ARG-GLU-SER-ASN-GLN-THR-PHE	1.553	1.63081	1.52921	1.6528	1.55612	1.56254
ASP-ASN-ILE-ALA-GLN-VAL-ALA-ASN-ALA-HIS	1.552	1.60275	1.54897	1.6058	1.53692	1.53629
ILE-MET-GLU-THR-THR-LEU-ILE-CYS-GLN-GLN	1.553	1.53935	1.61724	1.651	1.63502	1.63447
LYS-ASP-GLY-PRO-ALA-ARG-GLN-MET-GLY-ILE	1.553	1.56373	1.58806	1.6342	1.56938	1.56
ALA-GLU-VAL-GLY-ILE-HIS-MET-ARG-GLU-GLN	1.552	1.58578	1.52695	1.77	1.4808	1.47704
THR-GLY-ILE-GLY-ALA-ASP-LEU-ARG-VAL-LYS	1.552	1.55762	1.60997	1.6208	1.59275	1.59537
ASN-MET-ARG-GLN-SER-VAL-ARG-LYS-ALA-PHE	1.553	1.64161	1.62791	1.6634	1.65248	1.65084
THR-THR-HIS-ASN-GLU-MET-CYS-GLU-ALA-ALA	1.553	1.58837	1.5839	1.6238	1.54859	1.54065
ASP-ASN-ASP-GLN-GLY-ILE-VAL-ILE-PHE-PRO	1.552	1.65779	1.64257	1.6914	1.64249	1.64074
ASP-PRO-GLN-ASN-GLU-ASN-ALA-GLY-PHE-HIS	1.553	1.64148	1.56736	1.7228	1.59134	1.58759
LEU-HIS-ASN-ASN-MET-LYS-VAL-LYS-THR-ARG	1.553	1.58242	1.63772	1.668	1.63905	1.63315
LEU-PRO-MET-ASP-MET-GLN-ASP-LYS-LEU-ASP	1.554	1.551	1.57989	1.5648	1.61609	1.61844
ASP-ILE-ALA-GLN-GLY-VAL-CYS-LYS-GLN-ILE	1.554	1.53946	1.54977	1.7268	1.54348	1.5428
CYS-GLU-ARG-GLU-PHE-ALA-ARG-LYS-LEU-GLY	1.554	1.58496	1.5466	1.5358	1.53351	1.53387
SER-ILE-CYS-HIS-MET-ARG-ALA-LYS-ARG-GLN	1.553	1.58604	1.65289	1.5824	1.64038	1.64948
ASN-GLN-PRO-SER-ASP-MET-ASN-CYS-VAL-LEU	1.554	1.57259	1.61065	1.7218	1.62012	1.62072
THR-CYS-PRO-CYS-ASN-ARG-MET-LYS-GLY-ALA	1.555	1.57551	1.61099	1.6172	1.61524	1.61099
ASP-GLU-LYS-MET-ARG-VAL-ASP-LEU-LEU-ARG	1.554	1.50009	1.45367	1.601	1.4997	1.49874
GLN-ALA-GLY-ASN-ALA-ALA-TRP-GLN-PHE-GLU	1.555	1.63142	1.64303	1.6896	1.63656	1.63453
ALA-TYR-SER-ASP-SER-ASP-GLN-VAL-CYS-ILE	1.553	1.5921	1.63961	1.7452	1.63679	1.63588
PRO-LYS-GLU-LYS-VAL-GLU-LYS-ASN-SER-MET	1.555	1.56521	1.58548	1.6618	1.59657	1.59671
ALA-PHE-CYS-ALA-ASP-LEU-CYS-PRO-ASN-ASN	1.555	1.62952	1.65527	1.6208	1.63934	1.63659
MET-MET-SER-ARG-ASN-GLY-ASP-CYS-ALA-GLU	1.555	1.57187	1.5799	1.651	1.56382	1.56228
GLY-MET-GLY-SER-LEU-LYS-VAL-VAL-GLN-GLY	1.555	1.56078	1.61324	1.6564	1.57759	1.57639
TRP-ASP-ILE-ALA-THR-SER-ASP-GLU-LEU-ALA	1.555	1.62795	1.63754	1.6558	1.64733	1.65129
GLN-ILE-ASN-GLN-ASN-HIS-ASN-LYS-MET-ASN	1.555	1.56365	1.48089	1.6858	1.52569	1.5259
THR-CYS-SER-THR-GLY-SER-LYS-LYS-ASN-MET	1.555	1.562	1.65085	1.7206	1.63737	1.63685
GLU-PRO-ARG-CYS-ASN-ASN-PRO-ALA-GLY-SER	1.555	1.57775	1.53475	1.612	1.52881	1.52555
GLU-PHE-CYS-GLY-ALA-LEU-ASP-PRO-LEU-GLY	1.555	1.57933	1.64768	1.6284	1.63156	1.6323
PRO-ILE-PHE-ASP-LYS-ASP-ASP-ILE-GLY-ASP	1.555	1.61617	1.62396	1.6988	1.61345	1.61321
GLY-LYS-ASN-HIS-ALA-THR-LYS-LYS-ASN-ASP	1.557	1.58159	1.56236	1.648	1.52429	1.52204
ALA-ASN-ASP-HIS-SER-VAL-LEU-GLU-THR-SER	1.556	1.56756	1.63225	1.7152	1.57671	1.57993
HIS-ASP-LEU-SER-SER-GLN-ALA-LYS-LYS-ARG	1.557	1.57777	1.59057	1.6356	1.57414	1.57008
GLY-LYS-GLN-GLY-ASN-TRP-ASN-ALA-ARG-SER	1.557	1.62205	1.55352	1.7468	1.54682	1.54104
LEU-GLU-LYS-GLN-GLY-MET-ASP-HIS-PRO-ASP	1.555	1.6071	1.60027	1.7588	1.59074	1.58634
ARG-GLN-LYS-HIS-PRO-CYS-GLU-ARG-MET-GLN	1.557	1.59348	1.61271	1.6124	1.58657	1.59465
ARG-GLN-ALA-MET-GLY-PRO-VAL-CYS-ALA-LEU	1.557	1.58219	1.65704	1.7338	1.662	1.66276
ALA-GLU-GLN-ILE-TRP-THR-ASN-ARG-GLN-SER	1.557	1.62773	1.5593	1.6958	1.54642	1.54364
MET-LEU-GLY-ASP-HIS-ASN-THR-LYS-LYS-LYS	1.556	1.58612	1.63962	1.688	1.61178	1.60968
GLY-SER-SER-GLU-ARG-ALA-GLU-PRO-LYS-CYS	1.556	1.56265	1.53925	1.6668	1.51947	1.51749
ASN-GLY-GLY-THR-VAL-GLN-PRO-ILE-THR-ASN	1.558	1.54979	1.58127	1.6992	1.53542	1.54276
GLN-PRO-GLU-MET-SER-GLN-GLY-HIS-THR-ALA	1.557	1.58317	1.5849	1.7046	1.58856	1.59107
ILE-ARG-MET-CYS-GLU-ASP-GLN-VAL-GLN-ALA	1.558	1.58086	1.51938	1.6574	1.52546	1.5273
GLU-CYS-CYS-GLU-VAL-HIS-ASP-ILE-CYS-LEU	1.558	1.57545	1.62479	1.6864	1.64225	1.64445
GLY-THR-THR-VAL-ARG-GLN-GLN-CYS-GLU-MET	1.558	1.54423	1.54665	1.6606	1.54588	1.54117
LEU-ILE-ARG-ASP-THR-ASP-GLN-MET-ASP-LEU	1.558	1.56877	1.59046	1.6806	1.60272	1.59731
GLY-ASP-GLN-GLN-GLN-ILE-ASN-LEU-LYS-TYR	1.558	1.67506	1.59818	1.6996	1.59424	1.58404
LYS-LYS-LEU-SER-LEU-THR-LYS-ASN-VAL-MET	1.557	1.56887	1.6573	1.63	1.73049	1.73087
ASP-MET-VAL-ALA-SER-ASN-LEU-ASN-THR-ARG	1.558	1.54952	1.56888	1.7056	1.55941	1.5577
TYR-ASN-GLN-LEU-ASP-ALA-HIS-GLN-ASP-ASP	1.558	1.62852	1.60817	1.5722	1.59481	1.5887
LEU-HIS-THR-THR-GLY-LYS-LYS-ARG-THR-GLN	1.56	1.56755	1.62114	1.7062	1.59354	1.59329
ASP-ASN-PRO-CYS-TYR-GLU-GLU-GLY-TYR-ILE	1.559	1.66863	1.6593	1.6476	1.68765	1.68508
LEU-LYS-ALA-CYS-GLN-VAL-GLY-ASN-GLU-GLU	1.558	1.57485	1.53893	1.6442	1.52884	1.52814
TYR-ASP-GLU-LYS-GLY-VAL-ARG-GLU-PRO-ASN	1.558	1.58574	1.50219	1.7038	1.50643	1.50036
GLY-CYS-GLY-LYS-ASP-LEU-CYS-GLY-THR-GLY	1.559	1.56793	1.61212	1.6524	1.54626	1.538
ASP-ASP-ASP-ILE-LYS-ASP-HIS-THR-ARG-PRO	1.559	1.5696	1.52562	1.7734	1.50542	1.50208
ASP-CYS-PRO-ARG-GLN-ASP-MET-CYS-ASN-CYS	1.559	1.5761	1.56171	1.697	1.58011	1.57748
CYS-ILE-HIS-SER-ASP-ALA-ASP-ASN-ILE-GLN	1.559	1.5875	1.59524	1.6726	1.60494	1.60911
ALA-GLU-CYS-ARG-GLY-LYS-GLN-ASP-TYR-ASP	1.559	1.61049	1.53734	1.6578	1.50441	1.50056
ILE-ARG-VAL-GLN-ILE-PRO-ARG-SER-LEU-GLN	1.559	1.58684	1.6592	1.764	1.66839	1.67123
CYS-TYR-GLU-GLY-ALA-GLY-SER-ASN-SER-ALA	1.56	1.57299	1.56175	1.5986	1.5708	1.57872
THR-LYS-ALA-TYR-ASP-GLN-GLY-ASN-ILE-ASP	1.56	1.55615	1.58023	1.6056	1.58468	1.58486
LEU-ALA-VAL-MET-ALA-THR-GLU-GLY-ASN-SER	1.56	1.59038	1.61807	1.655	1.62035	1.61722
GLN-ARG-THR-GLY-GLN-SER-LYS-CYS-CYS-ASN	1.56	1.54175	1.54783	1.6244	1.53534	1.53525
ALA-SER-ASP-HIS-MET-PHE-GLU-THR-GLN-CYS	1.56	1.5962	1.62701	1.6622	1.632	1.62904
THR-ALA-GLY-ASN-LYS-ASP-SER-ILE-LYS-ILE	1.56	1.56786	1.63459	1.6756	1.58957	1.58656
SER-MET-ASN-GLN-LYS-PHE-ARG-ALA-ILE-LYS	1.561	1.60858	1.62577	1.686	1.63459	1.6342
TRP-GLU-SER-GLU-PHE-HIS-GLY-SER-ASP-PRO	1.56	1.62184	1.6599	1.6626	1.72027	1.72473
GLN-VAL-SER-ILE-GLN-ILE-VAL-ALA-GLU-ALA	1.56	1.55694	1.60081	1.7554	1.56636	1.56349
VAL-ASN-ILE-ARG-LYS-ALA-LYS-THR-TRP-ARG	1.56	1.6618	1.66019	1.7318	1.71603	1.72035
SER-GLN-GLY-GLY-ILE-ALA-GLY-GLY-HIS-ASP	1.562	1.63776	1.65512	1.6128	1.59018	1.60052
GLU-GLU-LYS-GLN-SER-PRO-GLY-SER-PHE-ASP	1.562	1.62283	1.57816	1.6658	1.56238	1.56412
ASN-PRO-ALA-ASN-ALA-PRO-ALA-LEU-VAL-ALA	1.561	1.57483	1.62376	1.657	1.59037	1.59551
MET-ILE-ASN-GLY-ALA-SER-ASN-GLN-THR-ILE	1.561	1.56931	1.61753	1.5658	1.61807	1.61926
CYS-LEU-ALA-GLY-ASP-ASN-PRO-SER-GLU-HIS	1.562	1.6251	1.61563	1.6232	1.63119	1.63573
ILE-PHE-ASN-ASN-PHE-ASP-ASP-GLY-ASN-GLN	1.562	1.63186	1.57685	1.75	1.59543	1.59277
PHE-ASN-GLU-MET-GLN-SER-VAL-ALA-SER-GLY	1.562	1.58987	1.61553	1.6728	1.60451	1.60204
ALA-SER-ARG-GLN-PHE-ARG-GLN-LEU-LYS-VAL	1.561	1.5932	1.6182	1.6102	1.62734	1.61957
GLU-SER-ILE-SER-SER-THR-VAL-LYS-GLU-ASP	1.562	1.58522	1.56347	1.5916	1.53424	1.52847
GLY-LYS-THR-SER-ALA-ALA-ASN-MET-VAL-GLY	1.561	1.57502	1.60715	1.6694	1.57432	1.5677
ASP-SER-THR-LEU-GLU-TRP-GLU-GLU-ALA-PHE	1.563	1.63296	1.56965	1.6112	1.60353	1.59704
LYS-GLU-SER-VAL-CYS-LYS-ARG-ARG-CYS-ASP	1.562	1.56858	1.55835	1.6616	1.54417	1.54378
PHE-ILE-THR-LYS-MET-ARG-VAL-LYS-GLY-ARG	1.562	1.64912	1.66215	1.6386	1.69925	1.69266
MET-LYS-ALA-THR-CYS-SER-ILE-ALA-GLY-ALA	1.562	1.56261	1.64639	1.6424	1.61164	1.60956
THR-LEU-GLU-GLY-ASN-ILE-CYS-PRO-CYS-GLU	1.563	1.59449	1.63729	1.629	1.61987	1.62308
LYS-GLU-CYS-TRP-ALA-ASP-GLU-GLU-GLY-SER	1.563	1.62563	1.53579	1.5902	1.52734	1.52185
PRO-THR-ALA-ILE-ASP-GLY-GLN-LYS-THR-SER	1.563	1.58725	1.61666	1.6334	1.6075	1.60122
MET-ASP-HIS-CYS-MET-GLN-SER-ASN-GLU-CYS	1.562	1.58112	1.64742	1.6758	1.64516	1.6386
GLU-ASN-LYS-LYS-GLN-CYS-LYS-TYR-CYS-PRO	1.562	1.64658	1.63449	1.7834	1.64672	1.64801
GLU-CYS-ASP-LYS-PRO-ASP-SER-MET-VAL-VAL	1.562	1.49507	1.5595	1.6086	1.59658	1.58672
HIS-GLN-CYS-GLN-TYR-PRO-ASP-GLN-GLN-ALA	1.564	1.61103	1.59925	1.6806	1.59021	1.60286
GLN-LYS-ILE-LEU-TRP-LYS-GLY-GLU-LYS-ARG	1.563	1.62448	1.62767	1.6944	1.63531	1.6251
THR-GLU-MET-ARG-MET-PRO-GLU-SER-PRO-GLU	1.564	1.56491	1.60385	1.6858	1.58524	1.58739
ASP-LEU-GLU-ASP-PRO-ARG-LYS-HIS-ARG-ARG	1.564	1.55858	1.47355	1.7572	1.47511	1.47185
GLN-ARG-GLN-ALA-MET-GLU-VAL-CYS-CYS-ASN	1.564	1.56746	1.56334	1.668	1.55628	1.55055
GLN-GLU-GLN-ASN-ASP-GLN-TRP-HIS-LYS-ASP	1.564	1.60795	1.5158	1.5944	1.51872	1.50631
ASP-VAL-ASN-ALA-LEU-GLY-ARG-LEU-ARG-ASP	1.564	1.57417	1.5309	1.6516	1.48996	1.48119
CYS-GLY-ARG-GLY-THR-GLY-THR-GLN-ASN-ASP	1.563	1.55737	1.53352	1.678	1.51788	1.52015
ASN-VAL-LYS-ILE-SER-GLN-CYS-GLN-ILE-GLY	1.564	1.56616	1.6129	1.7082	1.60953	1.6104
ALA-SER-TRP-ALA-HIS-GLU-MET-MET-GLU-ALA	1.564	1.61493	1.64863	1.768	1.62171	1.62153
GLN-GLN-TRP-GLY-CYS-GLN-ASP-ALA-SER-SER	1.565	1.59973	1.57114	1.7376	1.57574	1.58304
MET-ASN-ALA-TRP-ALA-ILE-ARG-GLY-LYS-ALA	1.565	1.65307	1.66248	1.6798	1.6185	1.61351
ASN-ASP-CYS-ASP-GLY-MET-ARG-ARG-LEU-ILE	1.564	1.56661	1.57666	1.674	1.54091	1.5357
LEU-HIS-ILE-GLY-MET-GLU-GLN-ALA-ASP-THR	1.565	1.59552	1.64774	1.6984	1.64183	1.63542
ALA-ASN-CYS-ARG-ASN-GLN-HIS-CYS-GLY-GLY	1.565	1.57104	1.57035	1.7274	1.52857	1.52735
ASP-HIS-ASP-MET-PHE-LEU-GLY-ALA-GLN-CYS	1.565	1.60053	1.60543	1.6338	1.63001	1.62251
GLN-ASP-SER-LYS-ARG-ASN-THR-LYS-ASN-GLU	1.564	1.57329	1.49624	1.6608	1.46105	1.45614
TRP-GLY-ARG-THR-GLN-GLN-SER-GLY-SER-ARG	1.565	1.63627	1.5994	1.6338	1.5935	1.59666
HIS-ASN-PRO-CYS-ASP-PRO-GLU-ILE-GLN-ASP	1.565	1.5895	1.61066	1.6666	1.59281	1.59192
ARG-CYS-GLU-THR-ARG-LEU-MET-GLN-ASP-LYS	1.565	1.56669	1.52977	1.6822	1.52829	1.53008
LYS-ASP-THR-ALA-LYS-PRO-ASN-LEU-ALA-ASP	1.565	1.57438	1.59728	1.7514	1.54865	1.5412
GLU-ASP-GLU-TRP-THR-ALA-ASP-GLY-LYS-HIS	1.566	1.57576	1.5467	1.7026	1.5374	1.53391
TYR-MET-PHE-ARG-ARG-GLN-MET-LYS-SER-LYS	1.566	1.66189	1.6657	1.8116	1.73798	1.7399
GLN-CYS-CYS-MET-THR-ARG-GLN-ALA-LYS-ASP	1.566	1.56979	1.57382	1.653	1.56111	1.55174
SER-GLU-VAL-ALA-LEU-GLY-VAL-CYS-ASN-SER	1.566	1.59133	1.63185	1.6384	1.61951	1.6209
ARG-ARG-VAL-THR-SER-MET-LYS-ALA-GLY-TYR	1.567	1.64724	1.66706	1.6942	1.69166	1.68343
ALA-CYS-SER-ILE-SER-LYS-ARG-PRO-GLU-SER	1.565	1.58137	1.60424	1.6874	1.5808	1.58047
ASP-ARG-VAL-THR-PHE-ARG-THR-GLY-LYS-GLN	1.566	1.57961	1.5782	1.6286	1.54561	1.54189
VAL-ARG-THR-VAL-GLN-ASN-ASP-MET-LYS-ALA	1.566	1.55287	1.57972	1.7526	1.57707	1.57873
ASN-PRO-MET-GLY-GLU-ASN-LEU-GLN-TRP-GLN	1.566	1.66363	1.62661	1.7536	1.61973	1.63087
THR-MET-GLU-ARG-ALA-ASP-ASN-SER-SER-ASP	1.568	1.55504	1.53615	1.6762	1.51615	1.51946
GLN-VAL-GLY-ILE-HIS-GLY-GLY-GLY-MET-GLN	1.567	1.58274	1.62484	1.6234	1.57376	1.57341
GLN-GLU-SER-VAL-CYS-LEU-MET-LEU-ASN-GLY	1.567	1.56533	1.60203	1.6914	1.58588	1.57892
HIS-ASP-THR-GLU-TYR-GLN-SER-PHE-SER-GLU	1.567	1.66121	1.66626	1.7242	1.68402	1.68705
ARG-GLY-GLU-MET-GLU-PRO-CYS-ILE-VAL-GLN	1.567	1.52409	1.5138	1.7766	1.53589	1.53863
ASN-LYS-SER-PRO-LYS-ILE-CYS-SER-ARG-LEU	1.568	1.5903	1.66823	1.6256	1.68837	1.68936
THR-ALA-LEU-LYS-ALA-ALA-MET-LEU-CYS-ASN	1.567	1.58989	1.66699	1.6926	1.68308	1.67793
GLY-SER-ASN-MET-ASP-ASN-GLY-THR-VAL-HIS	1.568	1.62636	1.5804	1.6254	1.59741	1.59373
GLU-ASN-TRP-MET-ASP-TYR-GLN-THR-SER-ALA	1.568	1.59299	1.62484	1.742	1.62468	1.6265
ILE-LEU-GLU-ASN-TYR-ASN-ASP-LYS-GLY-ASN	1.568	1.61717	1.52953	1.6268	1.56107	1.55908
VAL-ILE-PRO-HIS-GLN-GLN-GLN-ARG-LYS-ALA	1.57	1.58397	1.62007	1.7426	1.62143	1.62811
SER-GLY-GLU-GLY-TYR-PRO-SER-LYS-ASN-GLY	1.568	1.61801	1.60074	1.5816	1.56987	1.57684
ARG-CYS-ARG-SER-ASP-ASP-LYS-GLU-LEU-ILE	1.569	1.58055	1.5595	1.6428	1.54732	1.54676
ALA-LYS-THR-HIS-HIS-ARG-VAL-LYS-ALA-GLY	1.569	1.59426	1.64523	1.6264	1.61473	1.61224
ILE-SER-ASP-GLU-GLN-HIS-GLU-VAL-ALA-TYR	1.568	1.64003	1.60974	1.6838	1.6438	1.63871
CYS-GLY-LEU-ARG-LYS-THR-MET-ALA-VAL-GLN	1.568	1.5639	1.61982	1.713	1.61879	1.618
GLU-ILE-CYS-LYS-THR-ASP-GLY-MET-SER-ARG	1.57	1.59532	1.56547	1.7598	1.56596	1.56697
GLN-GLY-ALA-TYR-ASP-PRO-ASP-GLY-ARG-SER	1.57	1.59629	1.54313	1.5244	1.52645	1.53072
ASN-VAL-LEU-THR-MET-GLN-ARG-LYS-CYS-CYS	1.569	1.55747	1.65956	1.6868	1.66003	1.66038
THR-GLN-ASN-SER-GLN-ASP-TYR-ALA-ARG-GLY	1.568	1.58889	1.57064	1.725	1.53685	1.53927
ASP-SER-ASN-MET-ARG-GLN-ILE-ILE-THR-ASN	1.57	1.58064	1.50118	1.651	1.51697	1.5146
PRO-VAL-GLU-ILE-LYS-THR-ASN-CYS-GLN-ASN	1.571	1.55714	1.56536	1.698	1.5993	1.59626
GLY-MET-VAL-GLY-MET-GLU-PRO-GLN-HIS-GLU	1.57	1.63258	1.64636	1.727	1.63084	1.6344
GLY-ILE-GLU-TRP-GLN-ALA-ILE-LEU-ASP-ALA	1.57	1.60682	1.62049	1.699	1.59712	1.59511
ALA-VAL-ARG-ILE-MET-PRO-ARG-ASN-ASN-ASP	1.57	1.5518	1.60076	1.6814	1.57214	1.56827
ASN-ASP-ALA-PHE-MET-ASP-SER-GLU-HIS-HIS	1.571	1.64172	1.66491	1.7626	1.68126	1.68808
PHE-ASP-ALA-VAL-ASN-PHE-ARG-GLY-ASN-ARG	1.57	1.63649	1.61182	1.6784	1.60122	1.59623
VAL-MET-ASP-LYS-PRO-LEU-ASN-GLU-LYS-GLU	1.571	1.57662	1.58404	1.6114	1.57571	1.56845
ALA-GLY-LEU-GLN-MET-MET-LYS-CYS-CYS-LYS	1.57	1.56761	1.60873	1.7374	1.61542	1.61694
ASN-LEU-GLU-PHE-ALA-ALA-VAL-ALA-ASP-PRO	1.57	1.60122	1.61954	1.6944	1.61087	1.61239
CYS-ALA-VAL-ASP-ALA-PHE-THR-ASP-PRO-ALA	1.571	1.62172	1.65524	1.639	1.63566	1.63453
THR-SER-VAL-ARG-GLY-LYS-ALA-THR-GLY-ILE	1.571	1.57519	1.64354	1.6812	1.62435	1.62312
ALA-SER-GLU-ASP-VAL-GLY-ASN-HIS-ARG-MET	1.572	1.58696	1.50737	1.6114	1.51962	1.51802
SER-ILE-GLU-LEU-LYS-ARG-GLY-MET-LYS-ASN	1.572	1.58961	1.56957	1.6494	1.57747	1.57595
CYS-GLU-ASP-GLY-ILE-GLU-TRP-CYS-MET-MET	1.571	1.64145	1.63721	1.6618	1.66374	1.66928
SER-GLN-MET-ASP-PRO-ARG-GLU-MET-ILE-GLU	1.571	1.57089	1.56649	1.7554	1.56612	1.56857
ASP-ASN-MET-LEU-ASP-GLY-ARG-LEU-ILE-ILE	1.572	1.57913	1.57024	1.6538	1.58362	1.57651
TRP-GLY-GLN-ILE-LYS-ARG-THR-SER-ARG-LYS	1.572	1.64745	1.6424	1.637	1.66444	1.66604
ARG-ILE-CYS-LYS-GLY-TRP-MET-ALA-ALA-ARG	1.571	1.61787	1.67136	1.5346	1.6806	1.67334
ILE-LYS-LYS-ALA-ASP-ARG-THR-ARG-CYS-TYR	1.572	1.64328	1.67227	1.6744	1.73046	1.73157
ARG-VAL-ASP-CYS-LEU-ARG-ALA-GLY-SER-GLN	1.573	1.58026	1.57974	1.623	1.54189	1.53855
MET-GLU-MET-GLN-GLY-SER-GLU-TYR-ARG-ASN	1.573	1.65552	1.59436	1.6982	1.59591	1.59515
ASN-ASN-ILE-GLY-LYS-PRO-HIS-ASP-GLY-GLU	1.573	1.61739	1.62576	1.6416	1.55482	1.55632
ALA-LEU-LYS-LYS-GLN-ARG-ARG-ASP-GLU-HIS	1.574	1.62291	1.52322	1.7148	1.52223	1.51863
ASN-MET-THR-SER-LYS-LYS-MET-THR-SER-ASN	1.573	1.56465	1.6132	1.6234	1.5999	1.59985
THR-SER-ARG-GLU-MET-ASN-GLU-THR-GLU-TYR	1.574	1.64661	1.59486	1.694	1.59584	1.59127
ASN-GLU-GLY-VAL-SER-SER-LEU-LEU-PRO-ARG	1.573	1.57776	1.62276	1.7096	1.57233	1.57337
ALA-ALA-ASN-MET-TYR-MET-GLU-SER-MET-ASP	1.573	1.62244	1.61348	1.7056	1.61116	1.60668
MET-GLN-LEU-TYR-THR-SER-GLN-GLU-GLN-MET	1.573	1.6044	1.67311	1.7504	1.6692	1.67494
ASP-GLN-THR-PRO-ASP-ASP-ILE-THR-PHE-LYS	1.573	1.63534	1.59377	1.7172	1.58309	1.5866
GLU-GLN-ASN-SER-ILE-GLY-ASP-TYR-HIS-ASP	1.575	1.62451	1.62485	1.6676	1.60476	1.60638
ALA-ASN-ASP-ALA-ILE-GLU-PHE-GLN-SER-PHE	1.574	1.66242	1.67406	1.8098	1.66338	1.66665
ALA-GLN-MET-ASN-ALA-TRP-GLN-THR-GLU-CYS	1.574	1.61896	1.57239	1.6122	1.59154	1.58871
ASP-ALA-LEU-LYS-LYS-VAL-PRO-ARG-SER-LEU	1.574	1.58642	1.6368	1.6534	1.62042	1.62018
GLY-ASP-TRP-GLN-LEU-GLU-ALA-ARG-THR-ASN	1.575	1.60816	1.57229	1.752	1.53645	1.53848
PHE-ALA-THR-THR-ALA-ASN-GLU-GLN-GLU-PHE	1.574	1.64407	1.65053	1.7254	1.65707	1.65176
SER-MET-ALA-GLU-ALA-ALA-LEU-THR-GLN-LEU	1.575	1.58171	1.63364	1.7868	1.6025	1.60613
ASP-ASN-TRP-CYS-GLU-MET-ALA-LYS-PRO-ALA	1.575	1.59693	1.57572	1.6974	1.54462	1.54282
ASP-ARG-TRP-GLN-THR-ASP-GLN-PRO-PRO-GLU	1.574	1.57327	1.54058	1.599	1.54714	1.54817
ALA-GLU-ASN-MET-MET-LYS-ILE-ILE-ILE-ALA	1.575	1.59302	1.58576	1.6888	1.55792	1.55694
GLY-ALA-ILE-ASP-ARG-ARG-GLN-ASN-LYS-PHE	1.576	1.6212	1.56395	1.6424	1.57953	1.56954
LYS-ARG-LEU-ARG-GLY-PHE-THR-ILE-ARG-GLU	1.576	1.65611	1.67565	1.7522	1.70162	1.70178
LEU-GLY-CYS-GLY-LYS-ASN-ASP-GLN-LEU-GLN	1.575	1.56652	1.52503	1.6688	1.51571	1.52084
GLY-ARG-GLY-ASN-SER-ASP-ALA-LYS-ASP-PHE	1.576	1.65511	1.59099	1.7092	1.55899	1.55698
TYR-ARG-ARG-LYS-TRP-GLY-GLN-LYS-GLY-TYR	1.576	1.64439	1.67606	1.8032	1.79287	1.77959
THR-ALA-ASP-ARG-THR-ALA-CYS-THR-VAL-GLY	1.576	1.57182	1.59203	1.7536	1.58199	1.57731
LYS-GLN-LEU-GLY-ASN-GLU-LEU-VAL-VAL-LYS	1.576	1.58982	1.61008	1.6944	1.61135	1.62002
ASN-GLY-GLN-ALA-HIS-ILE-MET-ASP-GLY-VAL	1.577	1.60512	1.61601	1.6998	1.58653	1.58099
SER-ALA-ILE-ASP-CYS-GLU-SER-ALA-GLN-PHE	1.575	1.6496	1.62365	1.6036	1.64537	1.6444
LYS-CYS-ALA-ILE-SER-LYS-ARG-SER-LYS-TYR	1.576	1.6562	1.6759	1.695	1.73926	1.73356
GLY-ASN-TYR-GLY-GLY-ARG-SER-ASP-LEU-ARG	1.577	1.59297	1.61619	1.6954	1.55865	1.55943
PRO-SER-SER-GLU-MET-GLN-THR-LYS-ALA-GLY	1.577	1.5793	1.588	1.6554	1.56204	1.55559
GLU-THR-TYR-ALA-GLN-PHE-GLU-SER-ASN-THR	1.577	1.62219	1.64567	1.762	1.62361	1.62305
ILE-ARG-GLN-GLN-ILE-ASP-THR-GLY-LYS-ASP	1.577	1.582	1.58376	1.6304	1.55308	1.54718
ARG-VAL-PHE-GLN-SER-ALA-TRP-LYS-ARG-LYS	1.577	1.64925	1.6774	1.7416	1.73455	1.73903
MET-CYS-ILE-GLN-MET-ALA-CYS-ALA-ASN-ALA	1.577	1.59358	1.6721	1.6798	1.64618	1.64155
ARG-ASN-ASN-ASP-ARG-SER-MET-GLU-PRO-GLU	1.577	1.59044	1.51372	1.5858	1.45421	1.44982
LYS-SER-ARG-LEU-GLN-CYS-SER-ALA-ASN-LEU	1.577	1.58688	1.63019	1.6958	1.6417	1.63414
PHE-GLN-GLU-LEU-MET-GLU-THR-GLN-ILE-ASP	1.577	1.61357	1.61629	1.6804	1.61456	1.61685
ARG-PHE-ASN-GLU-GLN-LEU-CYS-GLU-ASN-GLY	1.577	1.5977	1.55574	1.603	1.5375	1.53304
ILE-ARG-LYS-GLN-LEU-ASN-MET-ALA-TRP-ARG	1.579	1.66672	1.6794	1.7504	1.72692	1.72364
GLU-TYR-ALA-SER-GLY-GLN-PHE-ALA-MET-ASN	1.579	1.62041	1.59249	1.6484	1.60069	1.60244
PRO-THR-SER-ASP-TRP-ARG-LEU-ASP-ASP-GLU	1.578	1.66312	1.67793	1.5764	1.6438	1.63949
CYS-GLY-GLU-ALA-GLY-THR-GLY-GLN-LEU-TYR	1.579	1.661	1.60507	1.6064	1.65018	1.65581
PHE-ASP-GLY-ILE-SER-GLU-ARG-GLN-VAL-GLU	1.579	1.62213	1.5896	1.6518	1.56097	1.55989
VAL-ASP-LEU-GLU-THR-GLY-ALA-SER-ILE-LYS	1.578	1.60218	1.59992	1.7212	1.59693	1.60492
LEU-CYS-HIS-LEU-ARG-GLY-LYS-PRO-GLY-LYS	1.579	1.58388	1.65805	1.7202	1.67255	1.6701
GLU-GLU-HIS-ASP-CYS-ILE-ILE-VAL-THR-LEU	1.578	1.55068	1.59972	1.6278	1.6043	1.59894
PHE-GLY-ARG-VAL-PHE-GLY-CYS-ARG-ASN-LYS	1.579	1.64096	1.67916	1.6788	1.69527	1.69374
CYS-ASP-GLU-LEU-ARG-TRP-GLY-GLU-THR-MET	1.579	1.59828	1.58836	1.6284	1.61395	1.61564
GLU-VAL-VAL-ALA-ASP-VAL-THR-GLN-ARG-ARG	1.579	1.58529	1.50594	1.76	1.49727	1.49707
ALA-MET-CYS-ASP-ASN-ALA-THR-PRO-LEU-CYS	1.58	1.59037	1.66348	1.717	1.64699	1.64703
THR-ARG-PRO-ALA-ARG-ALA-TYR-ARG-ASN-ILE	1.579	1.63186	1.67894	1.7738	1.71149	1.7136
THR-THR-LEU-GLU-ASN-ALA-ILE-LYS-CYS-GLY	1.579	1.59226	1.62235	1.6198	1.60259	1.60325
ASN-ASP-ASN-TYR-MET-PHE-SER-ALA-ILE-ASP	1.579	1.61808	1.66568	1.626	1.66245	1.65977
GLN-PRO-ASN-SER-CYS-GLY-ARG-ARG-TYR-ASN	1.58	1.65043	1.58411	1.6214	1.61429	1.61159
ALA-GLN-LEU-PRO-CYS-LEU-THR-PRO-THR-LYS	1.579	1.59696	1.67898	1.7148	1.6695	1.67726
ASN-THR-ILE-THR-THR-LYS-ALA-ASP-PRO-ALA	1.58	1.58059	1.62271	1.665	1.56241	1.56607
CYS-ALA-GLN-GLY-THR-GLN-VAL-LEU-ASP-LEU	1.58	1.5793	1.60237	1.793	1.61587	1.61047
ASN-ALA-HIS-GLU-ASP-MET-SER-GLN-GLN-HIS	1.58	1.61031	1.52232	1.638	1.53965	1.54021
ILE-ARG-GLN-ARG-ARG-SER-PHE-MET-ILE-GLN	1.58	1.67541	1.68017	1.8136	1.70305	1.69957
ASN-PRO-ASN-VAL-ASN-LEU-CYS-ALA-VAL-GLU	1.581	1.56885	1.60409	1.7238	1.59291	1.59099
ALA-THR-MET-ALA-ASP-GLY-MET-LEU-ARG-CYS	1.581	1.58555	1.62132	1.688	1.60937	1.60383
THR-PRO-THR-ASP-GLY-ALA-THR-MET-ALA-MET	1.58	1.5891	1.67527	1.8018	1.65749	1.65328
TYR-GLY-LYS-SER-ILE-ILE-ARG-ILE-GLN-ARG	1.58	1.61953	1.65258	1.8436	1.64781	1.64773
ARG-ASN-ASN-VAL-VAL-HIS-SER-GLN-LEU-LYS	1.58	1.60772	1.63146	1.6704	1.62753	1.63222
ASN-MET-ILE-GLU-GLU-PHE-MET-ARG-GLU-PRO	1.58	1.62404	1.57731	1.697	1.58232	1.58036
ARG-THR-LYS-CYS-GLU-ALA-SER-VAL-LYS-GLU	1.58	1.57654	1.55226	1.6876	1.55163	1.55004
GLN-ILE-ASP-TYR-LEU-HIS-ASP-GLN-ASP-VAL	1.58	1.61953	1.62009	1.7258	1.64943	1.64802
ALA-ASP-CYS-GLY-GLU-PHE-PRO-PHE-SER-ASN	1.58	1.62095	1.65402	1.6202	1.64301	1.64803
ALA-ARG-TYR-THR-TYR-GLY-LEU-ASN-ARG-ALA	1.581	1.62645	1.68112	1.5962	1.65693	1.65963
PRO-ASN-GLU-ALA-ARG-ALA-ALA-ILE-VAL-GLN	1.582	1.58633	1.5611	1.6886	1.52984	1.53202
ASP-CYS-LYS-PRO-ARG-GLU-LYS-THR-THR-CYS	1.582	1.58456	1.57382	1.6828	1.5561	1.55633
TYR-VAL-GLU-VAL-ASN-ILE-THR-ASP-LEU-ASP	1.581	1.60888	1.67977	1.6848	1.67463	1.67316
PRO-ARG-GLN-ASP-SER-ARG-PRO-THR-LEU-ASN	1.581	1.60488	1.62734	1.7232	1.59851	1.59084
SER-PRO-LYS-MET-ASP-ASP-GLU-TYR-MET-ASN	1.582	1.65386	1.6136	1.7382	1.66808	1.67398
ASN-ALA-MET-ALA-VAL-VAL-CYS-THR-SER-GLU	1.582	1.58215	1.64521	1.6608	1.6122	1.61727
GLU-THR-SER-ASN-THR-TYR-LYS-ALA-GLN-ALA	1.582	1.60462	1.53908	1.6218	1.50333	1.50277
ASN-ASP-TYR-THR-ARG-GLY-ILE-ASP-ASN-THR	1.581	1.60041	1.61404	1.6418	1.57007	1.56834
ASP-ALA-ALA-LEU-CYS-PHE-ASN-CYS-THR-ARG	1.582	1.62545	1.57579	1.6184	1.59864	1.59498
GLU-PHE-VAL-ARG-ASP-ASN-LYS-PRO-ASN-ASP	1.583	1.59682	1.53402	1.6192	1.52122	1.52037
ILE-GLY-ILE-THR-HIS-GLU-ALA-GLY-THR-ASP	1.582	1.63218	1.66353	1.6638	1.61856	1.61903
LYS-GLU-GLN-ARG-LYS-MET-HIS-ASP-ARG-CYS	1.583	1.6271	1.58986	1.6078	1.57975	1.5694
ASN-VAL-PRO-VAL-CYS-THR-ARG-LYS-GLY-ASP	1.583	1.57537	1.59394	1.672	1.60285	1.60218
GLY-ASP-TRP-ALA-CYS-ILE-GLU-GLY-TRP-GLU	1.583	1.63221	1.68321	1.679	1.68803	1.68756
LYS-GLY-MET-ALA-VAL-SER-GLN-SER-ASN-GLU	1.583	1.57126	1.58335	1.7674	1.57215	1.57142
ALA-PHE-THR-CYS-SER-GLU-ARG-ALA-PRO-GLU	1.583	1.62391	1.60035	1.6824	1.58688	1.57894
LEU-ASN-ALA-ILE-ARG-LEU-ASP-GLU-HIS-ASP	1.582	1.62059	1.62813	1.7166	1.6145	1.6177
MET-ALA-THR-GLU-HIS-GLN-LEU-GLN-ASN-CYS	1.582	1.59497	1.60256	1.6826	1.60554	1.60527
PRO-VAL-LEU-GLY-ALA-ARG-ARG-VAL-GLU-PRO	1.583	1.58931	1.65786	1.685	1.65308	1.64989
SER-ARG-ASN-ALA-ARG-ILE-VAL-VAL-MET-ILE	1.584	1.61502	1.68449	1.6232	1.69619	1.70055
GLY-ASP-HIS-GLN-GLY-MET-ARG-THR-PRO-MET	1.583	1.60957	1.6213	1.7182	1.59627	1.58674
GLU-LYS-MET-GLY-GLY-TYR-GLN-MET-GLU-GLY	1.584	1.61472	1.55938	1.5864	1.54473	1.53864
ASP-ALA-LEU-GLY-MET-LYS-LEU-ARG-MET-SER	1.584	1.60269	1.61818	1.6648	1.59857	1.60458
GLN-GLY-THR-GLN-HIS-CYS-CYS-GLN-ASP-LEU	1.584	1.58094	1.60432	1.647	1.60676	1.60511
ASP-ASN-SER-ARG-VAL-MET-VAL-GLY-GLN-MET	1.584	1.56696	1.55956	1.5902	1.53966	1.53775
ILE-PRO-GLU-ARG-LYS-ALA-VAL-ASP-CYS-ALA	1.583	1.59429	1.62187	1.7218	1.59309	1.59996
ALA-MET-GLY-TRP-LEU-ARG-ASN-LYS-ASN-GLY	1.584	1.62161	1.61001	1.6416	1.58941	1.58462
GLY-ALA-CYS-ASP-PRO-GLN-VAL-LYS-ASN-VAL	1.584	1.55584	1.55997	1.6944	1.5464	1.53809
ARG-GLN-SER-PRO-ARG-VAL-LYS-GLY-GLY-TYR	1.584	1.65488	1.65197	1.7022	1.65912	1.66326
ALA-GLY-PHE-MET-GLY-MET-GLU-SER-THR-THR	1.586	1.6312	1.66968	1.6772	1.65321	1.64839
VAL-ASN-LYS-ARG-GLY-HIS-GLY-GLU-THR-GLY	1.585	1.61297	1.61204	1.6928	1.56528	1.56728
PRO-ASN-GLY-ASN-LYS-TRP-MET-GLY-MET-LYS	1.584	1.63502	1.68398	1.703	1.66686	1.66528
ALA-VAL-CYS-ASP-LYS-SER-LEU-ASN-SER-ALA	1.586	1.58572	1.62607	1.5682	1.56427	1.56614
GLY-ASP-ASN-TRP-SER-ARG-ILE-ALA-ARG-GLN	1.586	1.61363	1.54302	1.6522	1.51682	1.50505
GLY-VAL-HIS-ASN-HIS-ASN-ASP-HIS-GLU-ASP	1.586	1.61752	1.63554	1.7434	1.61865	1.61123
MET-GLN-SER-SER-ASN-GLY-VAL-ALA-LEU-ARG	1.585	1.58718	1.62891	1.6486	1.59585	1.59577
CYS-PRO-ASN-CYS-PRO-ASP-CYS-GLU-THR-CYS	1.586	1.6077	1.66166	1.6602	1.67727	1.67566
ILE-GLU-LEU-ILE-ARG-ARG-PRO-ARG-CYS-ILE	1.585	1.61338	1.68521	1.6858	1.69735	1.70192
ILE-SER-ARG-LYS-LYS-ILE-THR-GLU-ILE-GLY	1.584	1.59414	1.64975	1.5768	1.63694	1.63419
ALA-GLY-ASN-GLN-THR-PRO-TYR-GLY-LYS-ARG	1.586	1.6357	1.6069	1.6772	1.57045	1.57036
ASP-ARG-ASP-GLU-GLY-ARG-ALA-PRO-GLN-HIS	1.587	1.5955	1.48673	1.7618	1.42561	1.42541
LYS-LEU-ASN-CYS-ASP-CYS-GLY-GLN-CYS-GLN	1.587	1.5668	1.57085	1.6656	1.57786	1.57505
VAL-THR-PRO-ARG-ARG-SER-THR-ARG-VAL-PRO	1.587	1.61098	1.68718	1.6604	1.72259	1.72854
ASN-VAL-SER-GLU-ASN-CYS-GLN-VAL-VAL-LEU	1.586	1.59495	1.59438	1.6654	1.61806	1.61828
GLU-THR-ASN-GLN-ASP-SER-MET-HIS-CYS-LYS	1.587	1.59473	1.56991	1.7012	1.56238	1.56125
ILE-ALA-VAL-SER-GLU-THR-GLU-SER-GLY-PHE	1.587	1.67663	1.67918	1.7692	1.68224	1.68055
HIS-ASP-ASN-LEU-GLU-HIS-LEU-GLY-MET-ASP	1.587	1.61401	1.60695	1.597	1.60324	1.5983
ASP-TYR-GLY-LEU-ILE-ILE-GLU-ILE-VAL-ASP	1.586	1.59735	1.64579	1.7876	1.6494	1.64882
GLU-SER-LEU-GLY-HIS-TYR-GLY-PHE-ASP-GLY	1.586	1.63899	1.68586	1.5764	1.69614	1.70019
ASP-ASN-VAL-LEU-LEU-VAL-ASN-LYS-GLY-ALA	1.588	1.61053	1.53109	1.7198	1.51291	1.51058
ASN-ASP-LEU-MET-GLN-GLN-THR-ILE-ILE-ARG	1.588	1.56774	1.58711	1.5854	1.58917	1.59328
GLY-GLU-ARG-MET-GLY-ASP-PRO-GLY-SER-SER	1.588	1.57186	1.54409	1.7442	1.5037	1.5036
GLN-MET-GLU-ARG-VAL-VAL-GLU-TYR-GLU-PRO	1.587	1.65412	1.55708	1.6938	1.60771	1.60584
ARG-ASP-PRO-GLY-THR-VAL-GLN-ALA-SER-MET	1.589	1.59083	1.60578	1.7202	1.59955	1.59813
ASP-HIS-VAL-TYR-GLU-GLN-ASP-PRO-PRO-PHE	1.587	1.66562	1.64275	1.7898	1.69963	1.70249
THR-ILE-LYS-CYS-MET-GLU-ASN-ARG-CYS-LYS	1.589	1.5808	1.61323	1.7242	1.63258	1.63694
GLY-HIS-MET-CYS-ALA-GLN-SER-ALA-ASP-MET	1.589	1.61306	1.62289	1.6794	1.61808	1.61463
HIS-LEU-ASN-THR-SER-ARG-ASP-GLU-ASP-VAL	1.588	1.59752	1.5811	1.6618	1.58507	1.5831
PRO-SER-CYS-ALA-LYS-SER-ALA-PRO-ASP-ASP	1.589	1.60143	1.67669	1.6648	1.62022	1.62001
ILE-VAL-GLN-THR-LYS-LYS-GLN-MET-ARG-HIS	1.589	1.65866	1.6492	1.7784	1.69009	1.68238
ASN-PRO-GLU-GLU-ASP-HIS-GLU-TRP-TYR-SER	1.589	1.68017	1.65638	1.6088	1.70784	1.71444
LYS-TYR-GLN-GLU-GLU-ARG-GLY-ASN-SER-GLY	1.589	1.62555	1.48896	1.5988	1.48204	1.47961
GLN-SER-THR-ASP-ILE-CYS-PRO-SER-ALA-GLN	1.589	1.5926	1.56735	1.688	1.54755	1.54424
ASP-ALA-LEU-ASN-PHE-MET-ILE-SER-ALA-ALA	1.589	1.59503	1.62546	1.6916	1.60774	1.60171
PHE-ASN-ASP-MET-MET-ILE-MET-ASP-MET-GLU	1.589	1.62116	1.68652	1.6556	1.6762	1.67113
GLN-GLU-GLU-VAL-ARG-LEU-MET-ARG-SER-PRO	1.589	1.55027	1.54092	1.6834	1.52104	1.52075
CYS-ARG-GLN-MET-ASN-LYS-ALA-GLU-ILE-VAL	1.589	1.5876	1.58788	1.7922	1.6068	1.60506
GLY-LYS-ARG-THR-TYR-GLU-LYS-ARG-GLU-VAL	1.59	1.64498	1.58469	1.7526	1.56442	1.56227
GLU-LEU-GLU-ALA-VAL-HIS-PRO-PRO-ASP-TYR	1.589	1.64404	1.66431	1.7654	1.68914	1.69104
ASN-THR-ASP-SER-VAL-LYS-PRO-THR-VAL-ARG	1.59	1.58949	1.58977	1.6632	1.5613	1.56202
ALA-LEU-VAL-THR-TYR-ASN-LYS-ASP-ARG-ALA	1.59	1.6178	1.61219	1.6402	1.58718	1.58924
ILE-PHE-ASP-GLN-ASP-VAL-CYS-PHE-GLU-VAL	1.59	1.67232	1.68968	1.7134	1.76112	1.75789
ARG-GLY-GLU-SER-LEU-SER-SER-GLU-PRO-PRO	1.59	1.59211	1.57365	1.6752	1.56216	1.56527
GLN-ASN-GLY-ASN-GLN-VAL-LYS-ASP-TYR-ALA	1.59	1.67914	1.54387	1.669	1.51599	1.51753
ALA-ASP-VAL-TRP-THR-THR-GLY-ASN-PRO-ALA	1.59	1.63955	1.64195	1.768	1.62196	1.61979
CYS-PHE-ASN-LYS-ARG-TRP-ASN-GLN-PRO-LYS	1.59	1.6306	1.6693	1.8238	1.71259	1.71504
VAL-LYS-MET-ALA-SER-GLY-GLU-PRO-GLN-ARG	1.59	1.58047	1.57321	1.779	1.57815	1.58077
PHE-GLY-ALA-ARG-HIS-THR-ASN-VAL-ASN-ARG	1.59	1.62983	1.63436	1.671	1.63628	1.63712
ASP-SER-GLY-SER-CYS-GLN-VAL-PHE-ASP-GLY	1.59	1.64554	1.5894	1.5666	1.56853	1.57077
ASN-GLU-LYS-SER-MET-GLN-VAL-ARG-PRO-CYS	1.591	1.5778	1.58017	1.7138	1.5569	1.5565
GLN-MET-GLY-MET-ASP-ARG-SER-ASP-LYS-CYS	1.59	1.57467	1.55913	1.6942	1.56495	1.55991
ASN-LEU-ASN-THR-ARG-ASP-MET-VAL-ALA-SER	1.59	1.58835	1.58658	1.7314	1.57308	1.57369
GLY-VAL-PRO-LEU-TYR-VAL-ASP-GLN-GLU-SER	1.591	1.71893	1.63701	1.5706	1.66179	1.662
ARG-LEU-ASN-CYS-LYS-ALA-ASP-MET-GLY-GLU	1.591	1.59519	1.56433	1.6818	1.5482	1.54262
LEU-HIS-MET-GLN-ASP-ASN-GLY-GLY-ILE-GLY	1.59	1.60546	1.62827	1.7956	1.61344	1.61462
ASP-LEU-LEU-LEU-HIS-ALA-MET-VAL-ASP-GLN	1.591	1.61281	1.63115	1.61	1.64247	1.6394
ARG-CYS-ASN-LYS-LYS-LEU-GLY-TRP-PRO-GLN	1.591	1.66219	1.69096	1.6644	1.69711	1.69143
PRO-PHE-ALA-LYS-ARG-PHE-ASN-CYS-ARG-ASN	1.591	1.67868	1.69104	1.7108	1.74483	1.74041
ILE-GLY-THR-CYS-GLU-ARG-ASP-ASN-HIS-GLN	1.591	1.63887	1.52135	1.6216	1.54364	1.54483
ASP-THR-SER-SER-SER-ASP-PRO-VAL-TYR-THR	1.592	1.68093	1.68986	1.7398	1.69996	1.70247
ARG-ILE-SER-LEU-LYS-GLN-ALA-VAL-MET-GLN	1.592	1.61126	1.62096	1.6172	1.61478	1.61912
THR-ASN-SER-ASN-SER-GLN-ILE-VAL-ALA-CYS	1.592	1.58915	1.65126	1.698	1.62967	1.62436
GLU-ASP-GLN-MET-PRO-ALA-ARG-VAL-CYS-LYS	1.593	1.56784	1.49616	1.6308	1.51459	1.50972
MET-SER-ASN-ARG-GLU-MET-LYS-LEU-LEU-ILE	1.591	1.58924	1.63151	1.6604	1.64433	1.63832
GLU-VAL-PRO-TYR-ILE-ASP-ALA-TYR-ASP-ALA	1.592	1.6524	1.69217	1.759	1.69109	1.69465
SER-ARG-ARG-PRO-GLN-MET-ILE-GLY-CYS-VAL	1.592	1.60592	1.69198	1.7468	1.69233	1.68923
TYR-GLN-MET-GLU-GLY-GLU-LYS-MET-GLY-GLY	1.591	1.63539	1.5472	1.7048	1.54309	1.54369
ILE-HIS-PRO-ASN-ASP-PRO-ASP-ASN-ALA-THR	1.592	1.61659	1.6083	1.7816	1.63922	1.63775
ALA-GLN-SER-ALA-THR-ARG-ARG-CYS-ASP-VAL	1.591	1.5819	1.56682	1.651	1.54356	1.54629
PHE-ALA-GLU-ALA-VAL-GLY-GLN-LEU-MET-ARG	1.593	1.61072	1.57702	1.7712	1.59797	1.59322
CYS-TYR-LEU-ASP-ARG-GLN-ALA-GLU-ASP-VAL	1.593	1.61514	1.60067	1.7116	1.61152	1.61617
ASN-ASP-MET-LYS-ALA-VAL-ARG-THR-VAL-GLN	1.593	1.57692	1.53303	1.7088	1.52164	1.52086
GLU-GLN-VAL-TRP-LEU-ARG-LYS-ASP-ARG-LYS	1.593	1.63092	1.55823	1.6598	1.53947	1.54206
PHE-ALA-ASN-GLU-ALA-ASN-GLN-THR-LEU-CYS	1.594	1.63341	1.58805	1.6864	1.61399	1.6061
ASP-ILE-TYR-GLY-CYS-GLY-SER-GLN-MET-ASP	1.593	1.65002	1.59163	1.7136	1.60054	1.60787
GLN-GLN-HIS-VAL-PHE-VAL-ASP-ALA-MET-GLU	1.593	1.65168	1.6227	1.647	1.63638	1.64123
VAL-THR-PRO-ASP-THR-ARG-CYS-MET-GLN-ASN	1.593	1.59188	1.61368	1.6364	1.61593	1.61589
THR-GLN-GLN-ASN-GLN-TYR-GLU-VAL-ARG-GLN	1.593	1.61766	1.51102	1.667	1.51531	1.51281
VAL-LYS-HIS-TRP-ARG-LYS-ASN-ARG-PRO-ALA	1.593	1.65973	1.69345	1.7602	1.71714	1.71812
GLN-GLU-LEU-THR-GLY-GLU-PRO-ALA-GLY-TYR	1.594	1.6405	1.58475	1.7682	1.58589	1.58217
ASN-MET-ARG-ASN-SER-ILE-ARG-HIS-GLN-ALA	1.595	1.65028	1.59652	1.6798	1.57968	1.57889
ILE-ASN-SER-GLY-ILE-LYS-ARG-THR-PHE-ARG	1.594	1.66282	1.6941	1.6434	1.69398	1.69574
LEU-TYR-GLY-THR-GLY-GLU-LYS-ASN-GLN-LEU	1.595	1.64189	1.61527	1.7882	1.6062	1.60931
THR-ASN-ASP-ALA-THR-ASN-GLY-LEU-VAL-MET	1.594	1.5984	1.61642	1.7432	1.60357	1.59977
ARG-ALA-LYS-ARG-GLN-SER-ILE-CYS-HIS-MET	1.594	1.65502	1.69292	1.7516	1.70966	1.71097
CYS-SER-VAL-GLN-ASN-SER-ALA-LYS-ASN-PRO	1.594	1.59048	1.59898	1.7082	1.60084	1.60458
ALA-ASP-CYS-GLU-GLY-ILE-MET-TYR-THR-MET	1.595	1.68092	1.68294	1.7126	1.66857	1.66532
TYR-VAL-THR-ASN-ASN-LEU-GLU-ASP-SER-ARG	1.594	1.62414	1.63996	1.652	1.61909	1.61045
CYS-ASP-ALA-GLU-PHE-GLN-GLY-MET-LEU-VAL	1.595	1.6511	1.6347	1.6842	1.65203	1.65304
ASP-ILE-ILE-ARG-PRO-GLN-THR-MET-PRO-ARG	1.596	1.60699	1.60912	1.7772	1.61898	1.61287
ASP-GLU-LYS-ARG-ASP-HIS-THR-ARG-ASN-PRO	1.596	1.57927	1.49584	1.6326	1.46086	1.45953
TRP-LYS-GLY-VAL-ASN-GLN-HIS-ARG-ARG-ASN	1.595	1.65307	1.65253	1.7198	1.66446	1.66806
GLN-PRO-ILE-GLY-LYS-ASN-ASP-SER-CYS-ASN	1.595	1.59337	1.57759	1.644	1.57094	1.57237
MET-ASN-HIS-ARG-ASP-MET-ASN-ARG-ASN-VAL	1.596	1.6241	1.62983	1.6766	1.61748	1.61252
LEU-CYS-LEU-ASP-ILE-ASP-GLN-ASP-ALA-PHE	1.595	1.64894	1.64789	1.7418	1.68933	1.6851
ALA-CYS-GLY-PHE-GLY-CYS-GLN-ASN-VAL-GLU	1.595	1.62337	1.60719	1.6988	1.60646	1.60411
GLY-VAL-ARG-GLU-ILE-PRO-VAL-LEU-ASN-GLU	1.596	1.62194	1.60189	1.6738	1.58388	1.58022
ARG-MET-GLN-GLN-ARG-ARG-TRP-ARG-GLY-ASP	1.596	1.63876	1.57294	1.7534	1.58454	1.58077
ARG-CYS-TYR-GLU-VAL-GLU-ILE-LYS-ALA-LYS	1.595	1.62085	1.60288	1.6144	1.59505	1.59597
GLY-TRP-LEU-ASN-GLU-ALA-GLY-VAL-MET-ASN	1.597	1.63668	1.58543	1.7272	1.61156	1.61398
VAL-MET-LEU-THR-TYR-GLN-GLN-LYS-ARG-ALA	1.596	1.62856	1.65834	1.6236	1.67689	1.68105
GLU-MET-THR-ILE-PHE-ASN-MET-GLN-ARG-MET	1.597	1.63436	1.6401	1.8054	1.66849	1.66713
VAL-ARG-TYR-ARG-GLN-ASP-ALA-PHE-ARG-ARG	1.597	1.67011	1.66431	1.719	1.6796	1.68964
GLY-GLU-THR-ARG-CYS-GLU-SER-CYS-SER-LYS	1.597	1.57944	1.53564	1.7136	1.50617	1.51009
GLU-ALA-CYS-ARG-GLY-MET-ILE-MET-VAL-GLU	1.597	1.59791	1.59057	1.6766	1.57415	1.56574
ASN-GLN-PRO-LYS-GLU-PRO-ILE-TYR-ALA-GLU	1.597	1.65765	1.6488	1.7714	1.6137	1.61608
SER-VAL-GLU-ASP-VAL-ASP-ASN-ASN-LYS-HIS	1.596	1.60271	1.5176	1.7318	1.54707	1.5487
ASP-ILE-THR-HIS-ALA-ASN-CYS-ASN-GLN-VAL	1.596	1.5823	1.60638	1.684	1.60171	1.60199
GLY-GLY-PHE-GLU-LEU-THR-ALA-ALA-PRO-VAL	1.597	1.66386	1.63654	1.7706	1.63501	1.63385
ARG-ASN-CYS-GLY-THR-ILE-ILE-VAL-THR-GLY	1.598	1.61254	1.6961	1.7354	1.64618	1.64797
MET-GLY-GLY-GLY-TRP-ASN-GLN-SER-GLN-ASP	1.598	1.65888	1.61701	1.731	1.57326	1.57282
LYS-VAL-THR-ASN-CYS-ASN-ARG-THR-LEU-THR	1.597	1.58057	1.65372	1.6552	1.67255	1.66517
TYR-GLY-GLU-ILE-PHE-TYR-GLU-ASP-VAL-ASP	1.598	1.61833	1.69507	1.7176	1.70391	1.70158
TYR-GLU-MET-PRO-ASP-GLU-GLN-SER-ASP-TYR	1.599	1.64866	1.6245	1.6254	1.66183	1.66018
GLU-ASN-ILE-MET-LYS-ALA-CYS-ASP-LEU-LYS	1.598	1.59447	1.6002	1.713	1.57008	1.56809
ILE-MET-VAL-PRO-GLN-GLY-GLY-ARG-ASN-ASP	1.598	1.59531	1.62403	1.7196	1.60921	1.60826
GLN-CYS-GLN-VAL-ARG-ALA-PRO-PRO-LEU-ASP	1.598	1.59841	1.63273	1.766	1.62053	1.61906
GLY-GLY-ASN-LEU-MET-GLU-GLY-PRO-SER-ILE	1.597	1.56618	1.6164	1.7708	1.58931	1.5869
PHE-ARG-CYS-ALA-THR-HIS-ARG-ARG-ARG-VAL	1.598	1.64271	1.6979	1.722	1.731	1.72795
ILE-HIS-ASN-GLN-GLU-GLU-SER-LEU-PHE-GLU	1.599	1.6592	1.65494	1.6768	1.66557	1.66533
LEU-THR-CYS-GLN-GLN-ILE-LEU-ASP-CYS-GLU	1.599	1.59216	1.68401	1.722	1.64844	1.65272
GLY-ALA-ASP-GLN-ILE-ILE-LYS-LYS-ALA-PHE	1.599	1.63556	1.59311	1.6372	1.59962	1.59343
LYS-TYR-ASP-ASN-ARG-SER-ASN-ILE-GLY-ALA	1.599	1.66054	1.58754	1.6824	1.56628	1.56365
ALA-THR-HIS-GLN-GLY-PRO-ILE-ASP-ILE-ASN	1.599	1.62566	1.6531	1.766	1.61976	1.61774
ASP-GLY-ALA-THR-TYR-ASP-PRO-HIS-PRO-THR	1.599	1.62966	1.66091	1.6994	1.66059	1.66238
CYS-ARG-ARG-GLY-MET-GLY-TRP-GLY-MET-ALA	1.599	1.66734	1.68586	1.697	1.6688	1.67299
VAL-ARG-GLU-PRO-ASN-TYR-ASP-GLU-LYS-GLY	1.599	1.6242	1.54152	1.7982	1.53055	1.5326
LYS-ARG-ASP-GLN-GLY-PRO-MET-THR-CYS-ASP	1.599	1.59727	1.62288	1.7392	1.58901	1.5833
LEU-TYR-GLU-CYS-ARG-LYS-THR-GLN-ASP-LYS	1.599	1.59914	1.57072	1.7238	1.59081	1.59667
GLY-ASN-ASP-TYR-ARG-LEU-ASP-ALA-ILE-ILE	1.6	1.6337	1.60991	1.7244	1.5976	1.59147
ALA-ALA-SER-LEU-PRO-HIS-ARG-PRO-ASN-GLN	1.6	1.61963	1.59301	1.6514	1.57442	1.56762
HIS-ILE-GLN-ASP-ASP-SER-PRO-HIS-ASP-LEU	1.6	1.64256	1.64842	1.7008	1.68462	1.67827
ILE-ASN-MET-ASN-GLN-TRP-CYS-GLU-ALA-GLU	1.6	1.62677	1.62697	1.6976	1.61401	1.61266
GLY-MET-GLY-MET-SER-THR-ALA-SER-THR-THR	1.6	1.60122	1.69277	1.6444	1.65974	1.6595
ARG-MET-LYS-TYR-ARG-VAL-TYR-ASN-ALA-LYS	1.6	1.67387	1.69335	1.7156	1.73606	1.74024
LEU-GLY-SER-ASP-ASN-PRO-SER-VAL-ARG-GLY	1.6	1.58848	1.5863	1.6418	1.56945	1.57193
GLU-THR-TRP-SER-LYS-ILE-ALA-GLU-GLU-MET	1.6	1.60742	1.6208	1.7242	1.58116	1.58332
GLU-GLY-LYS-ALA-GLU-HIS-PHE-VAL-GLU-VAL	1.6	1.67362	1.58747	1.6552	1.58524	1.58372
ASP-LYS-ASP-GLY-LYS-VAL-CYS-SER-ILE-ARG	1.6	1.6118	1.5277	1.652	1.52546	1.52153
ILE-SER-GLY-ARG-ASN-THR-LEU-LYS-ILE-GLU	1.601	1.59349	1.63194	1.6994	1.62452	1.62791
MET-VAL-VAL-TYR-THR-GLY-MET-ASN-GLU-GLU	1.601	1.63283	1.69571	1.6442	1.68304	1.67881
ALA-ILE-ILE-SER-ALA-ASP-LYS-PRO-LEU-MET	1.601	1.59257	1.66092	1.6904	1.65669	1.65915
ILE-LYS-ALA-HIS-ASN-CYS-GLN-THR-LYS-ALA	1.601	1.61894	1.64467	1.6914	1.63629	1.63823
ASN-ALA-CYS-GLU-LEU-LYS-THR-PHE-PRO-LYS	1.601	1.65845	1.65973	1.7094	1.6424	1.6496
THR-VAL-ASN-ASP-GLU-GLU-CYS-PRO-ARG-TYR	1.601	1.66726	1.62516	1.698	1.61893	1.61581
GLN-ASP-LEU-LEU-TRP-LYS-GLU-ASN-GLY-GLU	1.601	1.6513	1.55901	1.7386	1.55683	1.54881
PHE-LYS-GLU-ASN-GLU-MET-SER-ILE-VAL-GLU	1.601	1.59328	1.57215	1.688	1.59709	1.59193
LEU-LYS-CYS-LYS-GLY-PRO-ALA-THR-ASN-GLU	1.601	1.59935	1.66774	1.732	1.634	1.63473
SER-ARG-SER-LYS-GLY-GLN-ASP-TRP-ARG-GLY	1.601	1.68641	1.61744	1.71	1.62997	1.63187
TYR-THR-ASP-PRO-ARG-LYS-ILE-ARG-THR-ALA	1.602	1.65903	1.66331	1.7752	1.61891	1.61637
ASP-SER-ARG-TRP-ARG-SER-GLY-CYS-ALA-ARG	1.602	1.64454	1.58372	1.6502	1.57056	1.56405
VAL-SER-ARG-ASP-HIS-ASP-VAL-ASP-ASP-LYS	1.602	1.59527	1.54758	1.6314	1.53281	1.53557
LEU-LEU-THR-GLU-ILE-GLY-SER-ALA-ALA-ARG	1.603	1.61693	1.58041	1.6616	1.58	1.57386
ALA-GLN-SER-CYS-TYR-SER-GLU-THR-ARG-ALA	1.602	1.62442	1.61209	1.7292	1.57385	1.57808
ALA-ALA-THR-GLN-VAL-THR-TRP-PRO-ALA-GLU	1.602	1.67146	1.64333	1.6876	1.61888	1.61768
ASP-PHE-LYS-GLN-GLN-GLN-TYR-GLN-SER-GLN	1.601	1.5777	1.53178	1.5874	1.55952	1.56437
ALA-GLY-VAL-ASP-ILE-GLU-PRO-TYR-LYS-GLY	1.602	1.68755	1.63304	1.6762	1.60131	1.59805
CYS-PRO-THR-GLY-MET-THR-GLN-GLU-PRO-ALA	1.602	1.60149	1.63368	1.8342	1.61802	1.62145
GLU-VAL-ASN-ARG-ILE-SER-THR-GLY-PRO-CYS	1.601	1.61434	1.63827	1.7192	1.61487	1.61048
ARG-SER-ASP-LYS-ALA-ILE-VAL-GLN-ARG-SER	1.603	1.60623	1.56641	1.6952	1.5681	1.56588
GLY-ASP-GLU-PRO-HIS-ALA-LYS-ASN-ARG-THR	1.603	1.60699	1.51662	1.7938	1.48579	1.48503
LYS-GLU-PRO-ASN-LYS-CYS-VAL-ASP-LYS-VAL	1.604	1.60141	1.62489	1.7338	1.61632	1.60737
LYS-ASP-LYS-LYS-ASN-THR-ALA-THR-GLU-ASP	1.603	1.59152	1.53579	1.722	1.49016	1.48508
THR-GLU-LEU-LYS-MET-GLY-LEU-GLY-LYS-CYS	1.604	1.59643	1.68327	1.6904	1.6541	1.64748
GLY-VAL-LYS-CYS-LEU-LYS-LYS-GLU-LEU-ASP	1.603	1.5924	1.58559	1.7118	1.5778	1.57477
THR-LYS-ASN-ASP-GLN-GLN-ALA-ARG-ALA-TYR	1.603	1.68125	1.56746	1.8102	1.5601	1.55602
LEU-THR-GLN-GLU-LEU-THR-LYS-ILE-GLU-ARG	1.603	1.58942	1.53722	1.582	1.54501	1.5431
ASP-ILE-PRO-ARG-CYS-GLY-LYS-VAL-GLY-PRO	1.603	1.6057	1.5611	1.773	1.59644	1.59773
ASP-ASN-PHE-ARG-ARG-LYS-SER-LEU-PRO-LEU	1.603	1.63339	1.64244	1.765	1.63645	1.63591
GLN-SER-ASN-ARG-TYR-ARG-MET-THR-LEU-GLY	1.604	1.65136	1.64066	1.61	1.6225	1.61907
GLY-THR-PHE-SER-ASN-ASN-ARG-ASN-LEU-MET	1.604	1.64814	1.63809	1.6638	1.63084	1.63092
CYS-VAL-ASN-CYS-GLU-LYS-PRO-SER-GLN-PRO	1.604	1.59714	1.60201	1.8278	1.60431	1.60561
GLU-HIS-MET-ASN-CYS-LYS-GLY-PRO-LEU-LYS	1.604	1.60442	1.60403	1.6982	1.61337	1.61819
LEU-TYR-ASP-HIS-GLU-ALA-CYS-TRP-GLU-ALA	1.604	1.66712	1.70418	1.7356	1.71233	1.71596
HIS-GLU-ASP-ASN-ILE-HIS-ASP-ILE-VAL-PRO	1.605	1.62481	1.57662	1.6892	1.62213	1.61798
CYS-VAL-ARG-THR-LEU-ASN-LYS-ALA-SER-ASP	1.604	1.57945	1.62513	1.789	1.60777	1.60672
VAL-ALA-ASP-PHE-ASN-GLN-VAL-GLY-LEU-GLN	1.604	1.65496	1.57775	1.6676	1.58668	1.58549
LEU-ILE-ALA-LEU-PRO-TYR-ASP-ASP-THR-GLU	1.604	1.64402	1.68781	1.635	1.684	1.68313
ASP-GLY-LYS-GLU-TYR-LYS-ARG-ALA-TYR-ARG	1.604	1.6384	1.50385	1.5234	1.53714	1.53447
SER-SER-MET-VAL-MET-GLY-MET-VAL-LYS-ARG	1.605	1.59278	1.68011	1.6418	1.69949	1.69858
ALA-SER-SER-ARG-CYS-ARG-ASP-ASP-CYS-PRO	1.605	1.59802	1.55742	1.749	1.55436	1.55912
HIS-THR-ALA-GLU-GLN-THR-ILE-ILE-LEU-GLN	1.605	1.62497	1.62056	1.6998	1.6098	1.61218
THR-GLU-TRP-VAL-ARG-ARG-ASP-ASN-VAL-GLN	1.605	1.6645	1.54776	1.6732	1.55751	1.56154
CYS-GLU-PRO-GLU-ASN-ARG-THR-ASP-PRO-TYR	1.605	1.6638	1.61604	1.6314	1.61985	1.62094
PRO-TRP-GLY-GLU-ASP-TRP-ALA-ASN-GLY-GLN	1.606	1.62842	1.61224	1.7492	1.61264	1.6108
GLN-GLY-LEU-ARG-ASP-GLN-ARG-PRO-TYR-ASN	1.605	1.66741	1.51362	1.4908	1.56343	1.5638
ASN-SER-ASP-ASN-LEU-HIS-VAL-ARG-GLY-GLU	1.605	1.63773	1.54015	1.6208	1.52002	1.51451
ASP-LYS-SER-ALA-SER-GLY-ASN-ARG-MET-PRO	1.605	1.57069	1.54524	1.731	1.5368	1.539
VAL-ARG-LYS-ALA-ASN-ASP-ALA-VAL-THR-GLU	1.606	1.59455	1.56039	1.652	1.54009	1.54569
GLU-SER-LEU-HIS-GLY-MET-ASN-PHE-GLU-GLY	1.606	1.64793	1.61622	1.677	1.62506	1.62534
THR-GLU-GLU-PRO-GLU-CYS-HIS-TRP-ASP-HIS	1.606	1.7094	1.65947	1.7166	1.71064	1.71483
ARG-GLY-MET-LYS-ASN-SER-ILE-GLU-LEU-LYS	1.606	1.59463	1.58327	1.668	1.58906	1.59208
ASN-ASP-GLN-MET-PRO-MET-VAL-VAL-LYS-ALA	1.606	1.59519	1.59939	1.64	1.58916	1.58045
ASN-GLY-GLN-ILE-HIS-ILE-GLY-ASP-MET-GLY	1.606	1.60981	1.59647	1.6734	1.57221	1.57353
GLN-LYS-PRO-GLN-ILE-TYR-ARG-GLN-SER-ALA	1.606	1.60399	1.61373	1.7646	1.61526	1.61872
ARG-ARG-ILE-SER-HIS-ARG-ASP-ARG-MET-PRO	1.606	1.64095	1.64877	1.7794	1.64732	1.65124
VAL-ASN-GLN-LEU-GLN-SER-MET-GLN-ASN-MET	1.606	1.61023	1.58465	1.7456	1.60974	1.60777
ASN-THR-ARG-LYS-PRO-GLN-THR-ASN-GLN-HIS	1.606	1.63758	1.6082	1.6746	1.58763	1.58681
ASN-ASP-THR-LYS-CYS-THR-VAL-GLN-GLU-SER	1.606	1.60644	1.55615	1.6814	1.53933	1.54054
ASN-GLN-LYS-PHE-LEU-THR-ASN-GLY-ASP-GLU	1.607	1.62183	1.58833	1.669	1.55402	1.56105
ARG-PRO-LYS-ALA-GLN-ALA-ARG-ILE-GLU-ASP	1.607	1.5833	1.56358	1.7368	1.51399	1.51658
GLY-ILE-ALA-ARG-LEU-MET-MET-GLN-LYS-PHE	1.607	1.67952	1.70733	1.728	1.72699	1.72254
GLU-MET-ILE-GLN-CYS-TRP-GLU-ASP-VAL-CYS	1.607	1.61649	1.62903	1.694	1.67702	1.67174
GLY-MET-GLU-PRO-SER-CYS-MET-SER-GLY-CYS	1.607	1.59715	1.6432	1.8308	1.65227	1.64808
LEU-HIS-SER-ASP-ASP-LYS-ALA-MET-CYS-GLY	1.607	1.59593	1.63419	1.6734	1.61395	1.61257
GLY-ASN-HIS-ARG-MET-ALA-SER-GLU-ASP-VAL	1.606	1.61029	1.62156	1.6328	1.58306	1.58134
LEU-GLY-VAL-HIS-LEU-ALA-ARG-ASN-ARG-MET	1.607	1.63613	1.66449	1.7286	1.67509	1.67957
ASN-ILE-GLN-VAL-VAL-LEU-VAL-GLY-SER-ASP	1.606	1.62464	1.66726	1.7602	1.63558	1.63529
CYS-TYR-ARG-TYR-ASN-LYS-ASN-SER-ALA-GLN	1.607	1.65082	1.6254	1.6632	1.63531	1.6373
SER-ALA-CYS-GLU-LEU-CYS-LYS-ASP-PRO-LYS	1.608	1.59667	1.57092	1.6328	1.57678	1.5824
ALA-GLN-THR-THR-ALA-HIS-LEU-CYS-SER-MET	1.607	1.61531	1.69389	1.6642	1.68731	1.69054
ALA-GLN-MET-CYS-SER-GLY-CYS-SER-SER-LEU	1.608	1.61756	1.69226	1.7378	1.66939	1.67047
ARG-ASP-LYS-CYS-THR-ASP-GLU-MET-GLY-CYS	1.608	1.59265	1.55225	1.725	1.56064	1.55359
ASN-THR-LYS-LYS-LYS-MET-LEU-GLY-ASP-HIS	1.607	1.65054	1.69026	1.7208	1.64722	1.6451
LYS-LYS-MET-HIS-CYS-SER-MET-ARG-ASN-ASN	1.608	1.6316	1.68858	1.6686	1.69385	1.69525
ASN-LYS-GLU-SER-ALA-PRO-LYS-HIS-VAL-ARG	1.608	1.62898	1.60642	1.7132	1.59293	1.59645
GLU-SER-MET-ARG-GLY-LEU-ARG-VAL-GLN-ASP	1.608	1.59088	1.508	1.704	1.50327	1.50223
MET-LEU-ALA-GLN-LEU-ARG-ARG-LEU-TYR-GLN	1.608	1.6794	1.67891	1.703	1.69924	1.69727
GLU-CYS-PRO-ARG-TYR-THR-VAL-ASN-ASP-GLU	1.607	1.61193	1.61097	1.6734	1.60623	1.60626
GLY-TRP-LEU-GLU-ILE-ALA-HIS-THR-ALA-GLN	1.609	1.66063	1.67429	1.6562	1.66242	1.66269
ILE-GLY-GLY-GLN-PHE-ARG-ASN-GLN-ILE-ASN	1.609	1.66107	1.57007	1.802	1.5823	1.58847
ARG-VAL-LEU-ALA-HIS-MET-ARG-LYS-VAL-ASN	1.608	1.62908	1.66012	1.7508	1.67038	1.66517
TRP-ASP-THR-GLY-ALA-ARG-GLY-ASP-GLU-ARG	1.609	1.67468	1.5622	1.7024	1.51738	1.51519
SER-ILE-ARG-GLN-LEU-CYS-GLY-GLN-GLU-ASP	1.608	1.59907	1.57996	1.7014	1.56059	1.56537
GLU-LYS-VAL-VAL-SER-GLY-PHE-ASP-ALA-GLN	1.608	1.63116	1.55054	1.6378	1.56738	1.56231
GLY-LEU-ALA-HIS-LYS-SER-ILE-LYS-ASP-ALA	1.608	1.61736	1.64724	1.6464	1.58981	1.59149
ASN-LEU-ILE-TRP-SER-GLY-ARG-GLN-GLU-GLU	1.608	1.64634	1.60236	1.7084	1.58671	1.58068
PRO-GLN-ASN-GLN-LYS-GLU-ALA-GLN-PHE-GLU	1.609	1.65548	1.58484	1.7394	1.57326	1.57642
GLY-CYS-TYR-ARG-GLU-GLN-LYS-VAL-CYS-SER	1.608	1.60082	1.59785	1.7772	1.60884	1.61211
ILE-GLY-HIS-LYS-SER-SER-SER-GLN-ARG-GLN	1.61	1.61974	1.60874	1.73	1.61515	1.6154
SER-HIS-LEU-ILE-SER-GLU-ILE-GLN-ASP-ASP	1.609	1.63162	1.6838	1.7746	1.66143	1.66653
ASN-SER-ASP-TYR-GLU-ASN-CYS-TRP-PRO-ASN	1.609	1.67539	1.63349	1.6806	1.64693	1.64549
ALA-VAL-HIS-ASP-THR-ASN-ASN-MET-SER-LYS	1.609	1.59791	1.61338	1.6872	1.58935	1.58727
HIS-SER-GLN-LYS-ILE-GLY-LYS-LYS-ILE-GLU	1.609	1.61705	1.59759	1.8316	1.60256	1.59515
CYS-THR-ARG-ALA-TRP-MET-VAL-ARG-THR-ARG	1.61	1.66639	1.71005	1.8274	1.7167	1.71308
ILE-SER-LYS-GLN-ILE-SER-MET-MET-LEU-ARG	1.609	1.61577	1.69849	1.6956	1.72447	1.72277
VAL-ASN-THR-GLU-ASP-TYR-GLU-TRP-CYS-LEU	1.609	1.69495	1.70941	1.6668	1.75406	1.75634
MET-GLN-MET-ALA-ILE-LYS-ALA-HIS-MET-GLN	1.609	1.67645	1.70309	1.7518	1.67808	1.68833
GLY-SER-MET-ALA-ASN-TRP-GLY-HIS-LYS-LYS	1.609	1.67184	1.67221	1.7792	1.68172	1.68203
PHE-GLY-ASN-ARG-GLN-SER-ASP-ILE-GLU-VAL	1.61	1.65232	1.55897	1.5078	1.59443	1.59422
MET-TRP-LYS-GLN-ARG-GLY-GLN-ASN-MET-LEU	1.61	1.66721	1.6686	1.6302	1.69655	1.69627
LEU-ALA-PHE-ASN-MET-THR-GLN-PRO-THR-GLU	1.61	1.65051	1.69681	1.6972	1.67794	1.67526
GLN-ASN-PRO-ARG-LYS-ASN-GLU-PHE-SER-VAL	1.61	1.69302	1.63711	1.6808	1.65305	1.65364
GLN-THR-GLN-ASP-TYR-PRO-TYR-LYS-ALA-GLY	1.61	1.65578	1.64911	1.6652	1.63486	1.62865
LYS-GLN-GLN-LYS-LEU-CYS-THR-SER-TYR-ARG	1.61	1.67449	1.70123	1.65	1.73643	1.73385
VAL-ALA-GLU-LEU-ASP-ILE-PHE-GLN-VAL-ALA	1.61	1.66457	1.59235	1.7012	1.63549	1.64032
ILE-LEU-PRO-ALA-LYS-ALA-ILE-ASN-GLU-ARG	1.61	1.59766	1.62397	1.717	1.62539	1.62297
CYS-MET-GLU-ARG-ILE-HIS-GLY-GLY-ASP-GLU	1.61	1.59276	1.56805	1.7482	1.57745	1.57999
ASN-ASP-ASP-THR-CYS-HIS-THR-CYS-GLN-LYS	1.61	1.61856	1.53865	1.6322	1.5348	1.53533
ARG-ILE-ALA-SER-ALA-GLN-CYS-GLN-GLU-PRO	1.611	1.60039	1.5408	1.5188	1.54471	1.546
ARG-LEU-ILE-ALA-PRO-GLN-VAL-VAL-GLN-ALA	1.611	1.6128	1.65082	1.7136	1.62961	1.62816
THR-ARG-GLY-GLU-ARG-LEU-GLN-ASN-ILE-CYS	1.61	1.58864	1.58095	1.7394	1.58278	1.58021
LEU-ARG-LYS-GLY-MET-ILE-ASN-ASP-THR-ILE	1.611	1.60822	1.67493	1.6928	1.65543	1.65403
ASP-PRO-ARG-PRO-LYS-ARG-PRO-GLU-LEU-VAL	1.611	1.59436	1.61552	1.7312	1.60705	1.60903
GLY-ASN-MET-PHE-PRO-ASN-LYS-GLN-GLN-GLU	1.611	1.62448	1.56649	1.6686	1.53854	1.54089
GLN-CYS-ALA-ASP-THR-MET-PHE-ILE-GLY-ASN	1.611	1.69216	1.59699	1.5984	1.61651	1.611
GLU-ASN-ALA-HIS-THR-LYS-ALA-ALA-PHE-ALA	1.611	1.68025	1.60927	1.5568	1.5789	1.58452
GLU-MET-GLY-GLN-CYS-GLY-LEU-TYR-LYS-GLN	1.611	1.6655	1.61165	1.6812	1.60701	1.60383
HIS-ASP-PHE-ASP-ASN-VAL-CYS-MET-GLU-VAL	1.611	1.66002	1.66327	1.7178	1.67314	1.66607
VAL-GLU-CYS-MET-MET-GLY-GLY-ASN-MET-SER	1.611	1.6108	1.64104	1.8542	1.64101	1.64702
GLN-VAL-ALA-LYS-ILE-PRO-GLN-MET-ARG-THR	1.611	1.61162	1.64706	1.7128	1.64213	1.63587
ARG-ALA-ARG-ARG-MET-GLY-THR-ASN-TYR-HIS	1.612	1.67806	1.69989	1.6548	1.73714	1.73471
ASP-PRO-GLY-MET-ASN-PHE-ASN-ALA-GLU-TYR	1.612	1.68783	1.62348	1.737	1.6453	1.64287
LYS-GLY-LEU-GLU-GLU-ALA-LYS-TYR-SER-ASP	1.612	1.67018	1.57692	1.7366	1.57975	1.58193
ILE-HIS-GLU-MET-VAL-ALA-ASP-SER-GLN-PRO	1.612	1.62105	1.59649	1.7776	1.64505	1.65121
LEU-ASN-VAL-VAL-GLN-SER-ASN-THR-PRO-GLY	1.612	1.60903	1.64992	1.7076	1.61966	1.6203
GLU-ASP-ALA-LYS-SER-PRO-SER-LYS-THR-MET	1.612	1.61337	1.57291	1.6532	1.54099	1.54017
CYS-ASN-LYS-GLU-ASP-TYR-LYS-ASP-VAL-GLN	1.612	1.62842	1.5165	1.6484	1.51035	1.5126
LYS-PRO-THR-LEU-ILE-SER-LEU-GLU-ALA-ASP	1.612	1.63261	1.69554	1.8062	1.67191	1.66786
GLU-MET-GLN-TYR-CYS-CYS-ASP-GLN-TYR-GLN	1.613	1.66256	1.58974	1.6212	1.65193	1.65202
MET-ASN-CYS-VAL-LEU-ASN-GLN-PRO-SER-ASP	1.613	1.62177	1.67966	1.681	1.64567	1.64724
GLY-ASN-VAL-GLU-MET-MET-LEU-SER-VAL-THR	1.613	1.61333	1.6867	1.6856	1.64443	1.63985
MET-ARG-LYS-VAL-ASN-ARG-VAL-LEU-ALA-HIS	1.612	1.68474	1.67944	1.7882	1.70572	1.70246
ASP-ARG-HIS-ASN-VAL-GLU-PRO-LYS-ASP-ILE	1.613	1.58562	1.55953	1.6964	1.56169	1.55758
ASN-CYS-LEU-LEU-LYS-ALA-SER-GLN-ASN-GLU	1.612	1.61196	1.59898	1.7044	1.56771	1.57037
ASP-THR-GLY-GLN-ILE-ILE-GLY-PHE-GLN-THR	1.613	1.65862	1.64389	1.7358	1.61401	1.61842
GLU-THR-TRP-ASN-GLY-ARG-LEU-LYS-VAL-LYS	1.613	1.64098	1.62602	1.699	1.60699	1.60729
ARG-ASP-CYS-PHE-LYS-GLU-HIS-GLU-ASP-GLU	1.613	1.63528	1.58027	1.6012	1.56933	1.57167
ALA-GLY-GLY-TRP-ALA-GLN-ALA-THR-VAL-SER	1.613	1.65192	1.63527	1.6402	1.6011	1.60067
LYS-CYS-GLU-PRO-MET-VAL-ASP-LEU-ASP-VAL	1.614	1.62437	1.61229	1.6806	1.65592	1.65258
MET-VAL-VAL-LYS-ALA-ASN-ASP-GLN-MET-PRO	1.614	1.61554	1.63626	1.7462	1.65499	1.65811
MET-CYS-ASP-LEU-MET-ARG-GLU-PRO-SER-GLU	1.614	1.61257	1.63052	1.7594	1.60292	1.59783
THR-THR-GLU-SER-VAL-ASN-GLN-LEU-MET-THR	1.614	1.60336	1.63566	1.6616	1.62335	1.62249
GLU-PHE-GLN-SER-PHE-ALA-ASN-ASP-ALA-ILE	1.614	1.60454	1.60937	1.7022	1.62495	1.61765
GLU-VAL-ALA-THR-VAL-ARG-LEU-ILE-ASP-ILE	1.614	1.61817	1.64753	1.6404	1.61605	1.61781
ALA-SER-TRP-LEU-LYS-ARG-ARG-TRP-THR-LYS	1.614	1.68589	1.71389	1.7586	1.74141	1.74242
ARG-ASN-ALA-ASP-ILE-THR-GLN-GLU-ARG-MET	1.614	1.61128	1.52586	1.7108	1.48801	1.48728
THR-ASN-ASP-ARG-ARG-THR-TYR-ALA-GLN-LEU	1.614	1.66673	1.63372	1.6716	1.61079	1.6082
ILE-PHE-ALA-GLN-ASP-ASP-VAL-ASN-GLU-PHE	1.614	1.69467	1.64483	1.7074	1.6934	1.69401
ASN-GLN-LEU-CYS-PRO-SER-GLU-LYS-ILE-ASP	1.615	1.61554	1.6311	1.7566	1.592	1.59358
HIS-MET-ARG-GLU-GLN-ALA-GLU-VAL-GLY-ILE	1.615	1.63396	1.58772	1.7242	1.58405	1.58034
ASP-LYS-GLY-MET-THR-CYS-LYS-GLY-CYS-ILE	1.615	1.63455	1.63059	1.7462	1.62232	1.62307
ARG-TYR-SER-ARG-PRO-HIS-SER-LEU-LYS-ARG	1.615	1.69079	1.71509	1.838	1.74819	1.74425
PHE-MET-ARG-GLU-PRO-ASN-MET-ILE-GLU-GLU	1.615	1.62806	1.60736	1.656	1.62606	1.61949
CYS-ASN-ALA-GLY-PHE-GLY-LEU-ARG-GLN-VAL	1.615	1.64975	1.67908	1.7066	1.64743	1.65178
ILE-GLN-LYS-HIS-CYS-LEU-MET-GLN-LYS-ASN	1.615	1.62915	1.65488	1.7274	1.68004	1.68401
ALA-ILE-GLY-ASP-PRO-MET-MET-ASN-VAL-VAL	1.615	1.62476	1.65922	1.7266	1.63743	1.62923
ARG-ASN-CYS-ALA-ASP-CYS-ALA-MET-ASP-MET	1.615	1.58676	1.61694	1.73	1.59175	1.59331
LEU-ASP-LYS-GLY-HIS-ALA-HIS-ASN-GLY-GLY	1.615	1.63652	1.63111	1.7794	1.60733	1.60633
ASN-GLN-THR-VAL-LYS-GLY-LEU-TRP-ALA-ARG	1.616	1.68379	1.68034	1.7636	1.65363	1.65653
ALA-LYS-HIS-ALA-THR-ASN-ILE-GLU-ASN-ARG	1.616	1.61546	1.57875	1.7058	1.54359	1.53952
GLN-ASP-PRO-VAL-ALA-SER-THR-MET-VAL-VAL	1.616	1.60643	1.66978	1.725	1.69563	1.68959
GLY-SER-MET-GLU-CYS-ASN-VAL-ILE-VAL-LEU	1.616	1.61084	1.60987	1.677	1.65929	1.66019
CYS-VAL-PRO-THR-ASP-LEU-VAL-GLY-GLU-LYS	1.616	1.60927	1.62837	1.5952	1.62748	1.62721
PRO-ARG-ASP-PRO-ASN-CYS-ASN-LEU-PRO-GLN	1.616	1.59706	1.5777	1.7076	1.59669	1.58727
ILE-TYR-GLY-SER-ASP-ALA-GLY-MET-GLU-LYS	1.616	1.61776	1.63935	1.6734	1.60327	1.60621
ASP-GLY-GLN-LYS-ARG-ASP-CYS-TYR-GLN-GLU	1.615	1.66936	1.51543	1.7704	1.49074	1.48498
GLU-ALA-LYS-ASP-THR-ALA-PRO-HIS-MET-SER	1.616	1.62557	1.6261	1.7686	1.6073	1.61107
ALA-ASN-GLN-PHE-CYS-GLN-GLU-TRP-ALA-ALA	1.616	1.67774	1.61268	1.7574	1.61296	1.61021
ARG-CYS-PHE-ASN-ARG-ARG-GLN-VAL-SER-PHE	1.617	1.70073	1.71729	1.7202	1.77473	1.77516
ALA-PRO-LEU-ARG-THR-HIS-HIS-ARG-ASN-ARG	1.617	1.63043	1.68395	1.7264	1.68808	1.6916
ASN-GLY-GLY-ILE-GLY-LEU-HIS-MET-GLN-ASP	1.617	1.63817	1.64988	1.7068	1.60014	1.60032
LYS-ASN-ASN-GLY-TRP-ALA-ALA-LYS-GLN-HIS	1.617	1.67785	1.65585	1.7992	1.64219	1.64191
MET-PRO-LYS-TRP-ASP-ARG-VAL-PRO-LYS-LYS	1.617	1.67947	1.70422	1.695	1.72493	1.72496
PHE-GLU-PRO-TYR-ASP-LEU-THR-SER-MET-GLU	1.617	1.65853	1.71729	1.7628	1.73004	1.73116
ALA-SER-ASN-ILE-PHE-HIS-ASN-PRO-ASN-ASP	1.617	1.64389	1.64146	1.7576	1.63325	1.63157
CYS-ALA-PRO-ASP-GLU-ASP-CYS-HIS-ARG-VAL	1.617	1.64225	1.60544	1.5666	1.62823	1.62629
GLN-PRO-HIS-CYS-VAL-SER-ALA-ALA-ARG-GLN	1.617	1.62307	1.62352	1.7662	1.60967	1.60644
SER-LEU-GLN-ARG-ARG-ARG-MET-HIS-CYS-MET	1.617	1.66673	1.7068	1.849	1.74904	1.74886
LYS-ASP-ILE-THR-SER-GLU-THR-ILE-SER-GLU	1.617	1.63394	1.64811	1.6512	1.61324	1.61212
THR-ARG-MET-ASP-HIS-PRO-ASP-ILE-GLY-GLU	1.618	1.61494	1.59725	1.758	1.59995	1.60319
TRP-MET-SER-GLN-SER-GLU-ASN-SER-ASP-LEU	1.618	1.69497	1.68945	1.7176	1.70833	1.71145
ASN-MET-CYS-LYS-MET-ARG-HIS-LYS-HIS-ARG	1.618	1.67397	1.71781	1.7398	1.73122	1.73284
PRO-SER-HIS-GLN-ASN-ASP-GLN-LYS-THR-CYS	1.618	1.62076	1.61412	1.7078	1.63439	1.62728
GLU-THR-GLN-ILE-PRO-ILE-THR-HIS-GLY-ASP	1.618	1.60743	1.64299	1.7372	1.63994	1.63099
ASP-ALA-GLU-SER-MET-MET-LEU-MET-HIS-SER	1.618	1.62536	1.66342	1.5268	1.65565	1.65255
ILE-GLU-PHE-ALA-GLN-GLU-GLU-GLY-LYS-TYR	1.618	1.64767	1.63729	1.7236	1.63068	1.62972
GLN-GLU-MET-ASP-LEU-ASN-VAL-TYR-TRP-ALA	1.618	1.67372	1.68162	1.8026	1.71089	1.71153
LYS-ASP-LYS-ASN-LEU-ILE-GLU-PRO-SER-GLY	1.618	1.60553	1.58644	1.6836	1.57268	1.56781
GLY-LYS-ASP-ARG-ILE-SER-THR-CYS-VAL-CYS	1.619	1.59906	1.64665	1.637	1.66246	1.65685
ASP-ARG-LEU-LEU-ILE-LEU-ASN-SER-ARG-GLY	1.619	1.61758	1.59874	1.6768	1.59301	1.58978
PRO-ASN-THR-ASN-ARG-ALA-HIS-LEU-VAL-ARG	1.619	1.66058	1.67635	1.7606	1.68655	1.6794
THR-ARG-PRO-GLN-HIS-VAL-GLY-LYS-ALA-THR	1.618	1.63582	1.64587	1.6824	1.65757	1.6551
GLY-VAL-VAL-PRO-ASP-GLY-ALA-THR-CYS-MET	1.619	1.61266	1.65683	1.7066	1.64176	1.64023
LEU-ARG-SER-CYS-HIS-CYS-ALA-GLN-CYS-ARG	1.619	1.63147	1.68898	1.7144	1.6978	1.70107
GLN-ILE-ALA-ALA-HIS-GLY-ILE-GLU-ALA-VAL	1.619	1.58469	1.60827	1.7146	1.59139	1.58683
THR-MET-TYR-LYS-THR-ARG-MET-GLN-LEU-LYS	1.619	1.63658	1.71895	1.7866	1.74299	1.74602
GLN-GLN-CYS-VAL-GLY-THR-TRP-ARG-ARG-ASN	1.619	1.66644	1.62268	1.6842	1.62153	1.62536
GLN-ILE-ILE-THR-ASN-ASP-SER-ASN-MET-ARG	1.619	1.56834	1.54745	1.6402	1.56155	1.56392
VAL-ASP-ASP-ARG-THR-MET-TRP-GLY-ASP-GLN	1.619	1.64612	1.59739	1.7256	1.57615	1.57207
ASP-PHE-TYR-PRO-SER-SER-ALA-ASN-VAL-GLU	1.62	1.61756	1.675	1.7696	1.68883	1.6898
GLY-TRP-PHE-GLU-TYR-VAL-ASN-ASN-ASP-ASN	1.62	1.68076	1.65683	1.6958	1.67149	1.67425
ASP-ARG-ILE-ALA-ALA-ASP-VAL-ASP-HIS-LYS	1.62	1.62984	1.57699	1.686	1.54914	1.54812
ASN-THR-THR-ALA-GLN-CYS-TYR-LYS-GLY-GLU	1.621	1.66959	1.63355	1.6822	1.59665	1.59965
GLY-GLU-GLY-ASN-VAL-CYS-TRP-GLY-ASP-ARG	1.62	1.65163	1.56483	1.7058	1.52359	1.52047
PHE-ASP-ASN-GLU-VAL-THR-SER-ILE-SER-ILE	1.619	1.64313	1.67916	1.7326	1.68416	1.68421
GLY-ASN-ARG-TYR-TRP-PRO-GLN-ILE-ARG-ALA	1.62	1.68461	1.69873	1.673	1.67788	1.67884
THR-LYS-THR-VAL-ASN-ILE-TYR-ILE-ARG-GLN	1.621	1.67287	1.72106	1.7224	1.71896	1.72164
GLU-MET-THR-ASN-LEU-HIS-ALA-CYS-LEU-GLU	1.62	1.61191	1.62981	1.6592	1.64033	1.63652
ASN-ALA-ASP-ALA-GLU-GLU-TYR-PHE-GLY-TRP	1.621	1.72951	1.69245	1.7516	1.69751	1.70168
PHE-VAL-ASP-ARG-GLY-ASP-VAL-ARG-ASN-ASP	1.622	1.64846	1.60034	1.6672	1.5735	1.56719
GLN-VAL-GLU-PHE-ASN-PRO-LYS-GLY-MET-ALA	1.621	1.60911	1.58463	1.691	1.57374	1.5807
LYS-LYS-ARG-PRO-PHE-ARG-SER-GLU-GLU-GLY	1.622	1.64529	1.58897	1.7928	1.58141	1.57808
GLU-TRP-MET-GLU-LEU-GLN-TYR-LEU-GLU-ILE	1.622	1.66724	1.66301	1.6658	1.70721	1.70698
ASP-ASN-PRO-LYS-CYS-LEU-ILE-GLY-HIS-ALA	1.622	1.64148	1.68093	1.6368	1.64428	1.64325
SER-LYS-LYS-TRP-LYS-GLN-LEU-LYS-ASN-LEU	1.621	1.67751	1.70687	1.689	1.71941	1.71608
ASN-TYR-GLY-GLU-LYS-SER-PHE-GLY-LYS-ASP	1.621	1.67482	1.66762	1.7286	1.60495	1.60744
ASP-HIS-GLN-SER-PHE-PRO-ASP-ALA-ARG-GLY	1.621	1.56392	1.5683	1.8342	1.55937	1.55587
SER-HIS-ASN-CYS-GLU-THR-ARG-ASN-ASN-MET	1.622	1.62952	1.56878	1.7864	1.57677	1.5761
CYS-SER-ALA-MET-SER-VAL-SER-LYS-THR-ALA	1.622	1.61462	1.64083	1.6812	1.6426	1.64766
LEU-VAL-ILE-ARG-ASN-MET-LYS-SER-ASN-CYS	1.622	1.6227	1.6887	1.6796	1.70342	1.69784
GLY-HIS-SER-HIS-GLY-GLU-ALA-GLN-GLN-LEU	1.622	1.64216	1.61243	1.6542	1.58804	1.59332
LYS-GLN-PHE-GLN-HIS-LEU-GLY-LYS-ARG-GLU	1.622	1.63857	1.66399	1.698	1.64112	1.6441
ARG-SER-TRP-VAL-GLN-GLU-ASP-ALA-ASN-CYS	1.622	1.65257	1.57794	1.7902	1.6118	1.61397
LEU-ARG-SER-ASP-LEU-ARG-ASN-ILE-ASP-GLY	1.622	1.60496	1.57541	1.6416	1.55034	1.55004
CYS-GLY-GLU-CYS-ILE-GLY-ASP-ASN-ARG-HIS	1.622	1.6147	1.52216	1.575	1.58125	1.58488
ASN-CYS-ASN-CYS-MET-PRO-THR-ILE-PRO-ARG	1.622	1.62722	1.69968	1.7578	1.67441	1.67428
GLU-PRO-LYS-ASP-ILE-ASP-ARG-HIS-ASN-VAL	1.622	1.61718	1.55756	1.646	1.57559	1.57372
GLY-TRP-ASP-LYS-PRO-GLN-ASN-ILE-ASP-ALA	1.622	1.65854	1.58284	1.6722	1.5507	1.54645
ASP-ASP-GLY-ILE-PHE-HIS-ASN-GLY-ARG-VAL	1.623	1.58241	1.606	1.6562	1.60253	1.6002
GLN-ASN-MET-ASP-GLY-ASN-ILE-PRO-ALA-PHE	1.623	1.67271	1.61998	1.5736	1.6383	1.63463
CYS-MET-ALA-ASP-ARG-LYS-GLY-PRO-MET-PRO	1.623	1.63076	1.60235	1.6576	1.62105	1.62844
ALA-ALA-LYS-GLN-HIS-LYS-ASN-ASN-GLY-TRP	1.623	1.67076	1.61558	1.7484	1.62207	1.62169
LEU-VAL-SER-GLU-CYS-ASP-VAL-THR-CYS-THR	1.622	1.60698	1.66129	1.6916	1.69125	1.69355
ASP-ALA-GLU-ARG-GLY-ARG-PRO-LYS-HIS-ILE	1.623	1.6097	1.56585	1.7378	1.54088	1.5412
ASP-HIS-SER-LEU-GLY-MET-GLY-GLU-LEU-LEU	1.623	1.61925	1.64717	1.7114	1.64505	1.63859
ASP-VAL-ALA-ASP-LYS-ARG-ARG-TRP-ARG-ASP	1.623	1.67728	1.53846	1.6518	1.51707	1.5138
ILE-GLU-ILE-GLN-VAL-PRO-CYS-LEU-ASN-GLU	1.623	1.609	1.65234	1.6938	1.63931	1.63654
MET-ALA-TRP-THR-GLU-GLY-GLY-CYS-VAL-GLN	1.623	1.6659	1.59908	1.6958	1.62425	1.62298
MET-ASN-GLU-TYR-GLN-GLN-LEU-ARG-SER-CYS	1.624	1.60976	1.66076	1.6584	1.63399	1.63888
ALA-ASN-VAL-THR-PRO-CYS-THR-ASN-ALA-SER	1.624	1.59503	1.65521	1.6412	1.61092	1.60923
ILE-LYS-THR-ARG-VAL-CYS-GLY-ASP-CYS-ARG	1.623	1.6251	1.67356	1.707	1.66483	1.66585
GLN-ALA-LYS-ARG-VAL-HIS-PRO-GLU-THR-SER	1.624	1.59514	1.61433	1.6604	1.60664	1.60748
LYS-VAL-PRO-ASP-ASP-LEU-ILE-LYS-ILE-ARG	1.624	1.61582	1.63177	1.7762	1.64589	1.63743
LEU-GLU-VAL-ILE-GLU-GLY-PRO-PHE-THR-ALA	1.624	1.69413	1.66328	1.7274	1.645	1.64909
ILE-ALA-GLY-ALA-LYS-ASP-MET-THR-ALA-LEU	1.623	1.60766	1.62298	1.7626	1.59423	1.58982
VAL-LYS-CYS-TRP-ASP-GLN-ASP-LYS-ASP-GLU	1.624	1.64438	1.56367	1.6052	1.58465	1.58473
GLY-LYS-LEU-GLN-MET-ASN-LEU-LEU-PRO-GLU	1.624	1.63493	1.67322	1.6956	1.65025	1.64658
GLN-SER-ARG-ALA-GLN-LYS-VAL-THR-CYS-TYR	1.624	1.67795	1.66378	1.6768	1.67171	1.67041
SER-ASP-MET-TYR-GLN-LYS-GLU-ASN-SER-THR	1.624	1.64768	1.62749	1.7672	1.61286	1.6174
GLY-LYS-SER-ASP-ILE-PHE-THR-ASP-MET-GLU	1.624	1.65588	1.64598	1.7194	1.62104	1.6208
GLY-ILE-TYR-ALA-GLY-VAL-THR-ALA-GLU-MET	1.624	1.63667	1.65159	1.7858	1.64923	1.64689
LYS-CYS-LYS-VAL-CYS-GLN-GLU-MET-ASP-GLU	1.624	1.56966	1.57336	1.8328	1.57715	1.57205
GLU-CYS-HIS-GLN-ALA-PRO-ARG-GLU-LYS-GLU	1.625	1.61722	1.52469	1.6564	1.48974	1.48503
PRO-ARG-THR-VAL-ASP-ASN-GLY-LEU-MET-ALA	1.624	1.63281	1.65104	1.8322	1.62698	1.6254
GLY-SER-ARG-PRO-GLY-VAL-MET-ALA-LYS-HIS	1.624	1.66204	1.64902	1.6734	1.65063	1.64164
MET-GLU-THR-GLY-MET-GLN-ASP-LYS-ALA-PHE	1.624	1.65326	1.60665	1.7656	1.60169	1.59958
SER-THR-PRO-GLY-VAL-PRO-LEU-THR-GLY-GLY	1.625	1.63366	1.72024	1.624	1.68271	1.68782
LYS-TRP-GLY-ALA-THR-HIS-LYS-VAL-GLN-GLN	1.625	1.68337	1.66306	1.6816	1.65517	1.6564
VAL-VAL-ILE-PRO-ASP-ASN-SER-ARG-VAL-ALA	1.625	1.63116	1.65817	1.7436	1.65832	1.66082
THR-ASP-SER-ASN-ARG-ASN-ASP-PRO-LYS-HIS	1.625	1.6642	1.58479	1.6894	1.58959	1.58839
ASP-THR-ASN-LYS-PRO-TRP-ARG-VAL-LYS-VAL	1.626	1.64104	1.64399	1.7018	1.65616	1.64665
CYS-GLN-ASP-GLY-TYR-LEU-LYS-MET-GLU-CYS	1.625	1.69068	1.6451	1.7522	1.64211	1.64189
LEU-HIS-GLU-VAL-GLU-VAL-VAL-GLU-ARG-THR	1.625	1.55214	1.54999	1.6044	1.58814	1.59036
GLU-LYS-PRO-THR-ASN-GLY-ASN-GLU-PHE-MET	1.626	1.68965	1.56786	1.6886	1.60906	1.60761
TYR-ALA-MET-GLN-GLU-GLN-SER-ASP-LYS-VAL	1.626	1.62364	1.58721	1.7516	1.59415	1.59028
ASN-THR-LYS-PHE-ARG-ARG-TRP-LEU-CYS-ASN	1.625	1.72964	1.72522	1.7546	1.74945	1.75351
GLN-MET-ILE-THR-LYS-GLY-ALA-SER-GLN-HIS	1.625	1.63933	1.6611	1.7898	1.64821	1.6456
CYS-THR-MET-GLU-GLY-SER-ARG-ASN-GLU-SER	1.626	1.60629	1.54161	1.6704	1.54227	1.54554
GLY-ASN-ARG-MET-ASP-ASN-PHE-GLU-GLN-CYS	1.626	1.68118	1.56758	1.6416	1.548	1.54483
HIS-ASN-GLY-GLY-ASP-ASP-TRP-LEU-ILE-ASN	1.626	1.71727	1.63692	1.742	1.63301	1.63318
MET-MET-ALA-ALA-LYS-SER-ASN-ARG-LEU-CYS	1.626	1.61658	1.69464	1.7592	1.67273	1.67322
LYS-TRP-LYS-PHE-SER-ASN-LYS-ARG-ILE-THR	1.626	1.69693	1.7259	1.77	1.79611	1.79579
CYS-PHE-ASN-ILE-LYS-GLN-ILE-GLU-ASP-GLY	1.626	1.62633	1.62715	1.6984	1.61015	1.60705
ILE-GLU-ALA-ASP-VAL-PRO-ARG-PRO-LEU-THR	1.626	1.60527	1.60874	1.6604	1.59817	1.59989
ALA-CYS-GLY-SER-PRO-ASP-TRP-ALA-VAL-ASN	1.626	1.69791	1.6398	1.738	1.62175	1.61777
GLU-THR-VAL-ALA-ASN-GLN-ASP-HIS-VAL-PHE	1.626	1.68621	1.62775	1.6696	1.67332	1.6737
VAL-ASN-ILE-HIS-ALA-GLU-VAL-ASN-VAL-ASN	1.626	1.6434	1.65417	1.7682	1.65371	1.65775
THR-ASN-THR-GLY-HIS-GLU-ALA-HIS-GLU-CYS	1.626	1.68566	1.66653	1.739	1.64689	1.64747
VAL-ARG-ARG-GLY-LEU-ILE-ALA-GLN-ILE-GLU	1.627	1.6421	1.62392	1.699	1.61182	1.61787
PRO-GLY-LEU-ALA-GLY-GLN-PRO-GLN-PRO-CYS	1.627	1.61173	1.66175	1.7406	1.66981	1.66874
ASP-VAL-VAL-GLN-CYS-VAL-TYR-VAL-GLN-GLN	1.627	1.61082	1.60682	1.7906	1.62953	1.63273
GLU-ARG-PHE-GLU-HIS-ASN-ASN-SER-ASP-PHE	1.627	1.66545	1.64713	1.6362	1.64578	1.6483
LYS-ASN-ALA-ILE-ARG-TRP-LEU-PRO-CYS-LYS	1.627	1.6827	1.72289	1.7372	1.73631	1.74216
PHE-ASP-ALA-GLY-LYS-MET-THR-LYS-ILE-GLU	1.627	1.65151	1.64221	1.702	1.62028	1.61459
ARG-PHE-GLY-TRP-VAL-THR-ALA-ARG-ASN-GLY	1.627	1.6629	1.72396	1.6336	1.70942	1.70812
ASN-SER-GLY-VAL-ASN-ILE-PRO-MET-LEU-SER	1.627	1.62652	1.68476	1.6692	1.67548	1.6817
ALA-GLN-ASP-GLY-LEU-THR-TYR-VAL-ASP-LEU	1.626	1.64284	1.65757	1.6238	1.63481	1.63734
VAL-ASP-ILE-ASN-SER-GLN-PRO-VAL-HIS-ASP	1.627	1.66644	1.69016	1.7418	1.69047	1.68998
LYS-GLY-GLU-LYS-ARG-GLN-LYS-ILE-LEU-TRP	1.627	1.714	1.62436	1.7472	1.68164	1.68481
ALA-THR-PHE-PRO-THR-THR-ARG-ASP-THR-ALA	1.627	1.63894	1.67388	1.694	1.61535	1.61844
ARG-ARG-PHE-GLU-TRP-THR-SER-ASN-ARG-GLN	1.628	1.67573	1.63489	1.6692	1.64082	1.64303
ASN-ASP-LEU-PHE-SER-GLY-ASP-VAL-THR-SER	1.628	1.66616	1.66928	1.692	1.65222	1.65759
SER-PHE-PHE-ARG-ARG-ALA-LYS-ARG-LEU-THR	1.627	1.66365	1.72739	1.7584	1.77263	1.77987
GLY-TYR-TRP-THR-SER-GLN-GLU-GLY-VAL-SER	1.628	1.67934	1.70507	1.6126	1.69308	1.69367
ASN-MET-ILE-MET-GLY-SER-ASN-GLY-VAL-CYS	1.628	1.62643	1.67398	1.7246	1.68623	1.68286
ASP-TRP-SER-ARG-GLU-CYS-HIS-ALA-THR-GLY	1.628	1.62164	1.61659	1.7218	1.60931	1.60801
ALA-GLU-LYS-GLY-ASP-LYS-THR-PHE-CYS-ASN	1.627	1.65437	1.54314	1.6812	1.5304	1.53341
ARG-GLN-GLN-ILE-ALA-THR-LYS-THR-MET-GLU	1.627	1.59582	1.57009	1.687	1.55656	1.55995
TYR-LEU-CYS-GLU-CYS-ARG-VAL-ASP-ASP-ASN	1.628	1.66461	1.6228	1.7962	1.62481	1.62382
GLU-ALA-GLN-GLN-LEU-GLY-HIS-SER-HIS-GLY	1.628	1.63377	1.60038	1.7878	1.59692	1.59182
ARG-HIS-ALA-TYR-LYS-ASN-MET-ILE-LYS-GLY	1.628	1.65492	1.71852	1.8128	1.6886	1.68571
ASN-VAL-VAL-ALA-GLU-GLY-PRO-CYS-ARG-ILE	1.628	1.60317	1.64245	1.5922	1.60636	1.60663
ARG-THR-ASP-HIS-CYS-ALA-LYS-ILE-ALA-LYS	1.628	1.60698	1.58482	1.6178	1.58434	1.58898
GLU-PRO-TRP-LEU-CYS-GLU-ASN-VAL-LYS-ASP	1.628	1.62023	1.61224	1.8018	1.64498	1.6454
PHE-CYS-ARG-GLY-ILE-ASP-ASN-ARG-MET-LYS	1.628	1.64048	1.63193	1.7006	1.62875	1.63375
SER-THR-THR-TRP-CYS-GLN-GLU-ASP-GLU-HIS	1.628	1.68378	1.67666	1.6944	1.67034	1.66755
GLY-CYS-TYR-ARG-TYR-ARG-LEU-ASN-SER-ARG	1.628	1.66232	1.72169	1.7484	1.70949	1.71214
LEU-TRP-ASP-ASP-ASP-PRO-MET-GLY-ILE-LEU	1.628	1.69139	1.67778	1.7438	1.69556	1.68903
ILE-PRO-THR-ARG-GLY-HIS-CYS-ASP-ASP-GLU	1.629	1.63964	1.67153	1.7788	1.65589	1.6544
VAL-ILE-SER-ASP-HIS-GLY-THR-GLU-ARG-ASN	1.629	1.63505	1.61595	1.6586	1.58745	1.59022
LYS-GLN-ALA-ASP-ASN-ASP-PHE-HIS-GLU-GLY	1.629	1.66172	1.56293	1.631	1.54836	1.5481
CYS-THR-CYS-PRO-GLU-LEU-SER-ASN-PRO-ALA	1.629	1.59779	1.63353	1.684	1.63077	1.63509
CYS-GLN-VAL-VAL-LEU-ASN-VAL-SER-GLU-ASN	1.629	1.62607	1.618	1.7036	1.6183	1.62311
PRO-GLY-GLN-HIS-SER-LYS-CYS-ARG-THR-ALA	1.629	1.62457	1.65541	1.5344	1.63062	1.62863
GLY-HIS-THR-THR-GLY-ALA-CYS-THR-CYS-ASN	1.629	1.63951	1.67369	1.6754	1.63895	1.63627
GLY-LEU-SER-SER-ARG-ASN-ASN-ASN-ARG-TYR	1.629	1.69922	1.62635	1.6768	1.64363	1.6428
CYS-LEU-ASN-MET-GLN-GLU-GLY-ASN-LEU-ILE	1.629	1.60636	1.61605	1.673	1.65681	1.65849
ASN-GLU-ASN-LEU-CYS-ILE-HIS-ARG-THR-GLU	1.629	1.65713	1.58519	1.731	1.56176	1.56171
ILE-GLN-ASP-GLY-ASN-PRO-TRP-PRO-ASP-PHE	1.63	1.68902	1.73008	1.716	1.76476	1.77128
ARG-GLN-ARG-PRO-LEU-GLY-LEU-LEU-ALA-SER	1.63	1.63294	1.66638	1.654	1.64797	1.64726
MET-HIS-CYS-GLN-ASN-ASN-GLN-CYS-MET-GLN	1.63	1.63143	1.62897	1.784	1.61779	1.61951
ASP-GLY-ASP-PHE-ALA-ILE-CYS-ARG-GLU-TRP	1.63	1.71253	1.65825	1.8458	1.65867	1.65525
THR-TRP-ALA-THR-GLN-CYS-TYR-GLN-GLY-GLN	1.63	1.67726	1.6816	1.597	1.69105	1.69592
LEU-ASN-LYS-ILE-PRO-ARG-LEU-TYR-GLN-GLN	1.63	1.69585	1.71026	1.8412	1.70112	1.70061
VAL-GLU-PHE-CYS-ILE-LEU-TYR-GLY-GLN-GLU	1.63	1.6665	1.72414	1.8624	1.72551	1.72951
GLU-SER-CYS-PHE-HIS-GLY-ARG-GLU-ILE-GLU	1.63	1.61528	1.58185	1.7098	1.57975	1.57932
ASN-LYS-ALA-SER-GLY-VAL-LYS-TYR-SER-ALA	1.63	1.68303	1.64872	1.7614	1.63321	1.63943
ILE-ASP-ASP-ALA-HIS-GLU-GLY-CYS-TYR-LEU	1.629	1.67964	1.69135	1.6924	1.70835	1.70499
ARG-CYS-PRO-ASN-GLY-SER-SER-THR-PRO-ASN	1.631	1.62747	1.6485	1.77	1.63501	1.631
PHE-GLU-GLN-THR-CYS-ASP-PRO-VAL-PRO-PRO	1.631	1.67563	1.64642	1.785	1.67167	1.66952
ARG-ILE-ALA-GLN-ALA-CYS-PHE-ARG-GLN-CYS	1.631	1.69672	1.68226	1.7176	1.6806	1.68439
LEU-ASP-GLU-PRO-THR-ASN-GLN-GLN-TRP-ARG	1.631	1.6955	1.57632	1.7486	1.60475	1.60582
GLN-CYS-CYS-SER-VAL-HIS-ASN-VAL-ARG-LYS	1.631	1.62622	1.65026	1.5634	1.64379	1.64536
ALA-CYS-TRP-GLU-ALA-LEU-TYR-ASP-HIS-GLU	1.63	1.6853	1.72984	1.8028	1.74733	1.74885
ARG-GLU-LYS-ASN-TRP-LYS-CYS-TYR-PRO-LYS	1.63	1.68969	1.68333	1.7518	1.70949	1.70565
ASN-THR-LEU-PHE-PRO-ARG-MET-ALA-GLU-GLU	1.631	1.63857	1.64239	1.7214	1.61894	1.61671
CYS-GLN-GLY-MET-PRO-GLY-GLU-ARG-CYS-SER	1.631	1.61269	1.62639	1.6408	1.61263	1.61721
GLU-CYS-ALA-HIS-LEU-PHE-GLU-ALA-GLY-THR	1.631	1.64221	1.6263	1.6826	1.61614	1.6118
SER-GLN-ALA-GLN-TYR-CYS-PRO-CYS-GLN-ALA	1.631	1.6489	1.65057	1.8182	1.63605	1.64939
TYR-ILE-GLU-PHE-ILE-MET-GLN-VAL-GLY-ALA	1.632	1.65914	1.70741	1.7034	1.72615	1.72399
ALA-THR-LYS-LEU-GLY-LYS-TYR-LYS-ALA-SER	1.632	1.65516	1.66462	1.743	1.65047	1.64747
ASN-LEU-ARG-GLN-THR-ASP-LYS-ILE-PRO-THR	1.631	1.61044	1.6127	1.7264	1.59468	1.59864
ASP-ALA-TRP-TRP-GLU-GLU-SER-MET-SER-MET	1.632	1.6317	1.62489	1.5962	1.67638	1.67537
GLN-LEU-MET-ALA-ASN-GLU-LEU-GLU-TRP-SER	1.631	1.6763	1.65994	1.662	1.69651	1.70223
GLY-ALA-TRP-ALA-ARG-ASP-GLU-THR-PRO-THR	1.632	1.68881	1.60753	1.7032	1.58761	1.58526
ALA-GLY-TRP-THR-LEU-GLU-ASP-ARG-ARG-SER	1.631	1.64404	1.59263	1.748	1.57532	1.58214
ASP-GLU-ASN-GLN-CYS-TYR-CYS-TRP-LYS-GLN	1.632	1.69999	1.56171	1.689	1.59862	1.59443
ILE-VAL-ILE-PHE-PRO-ASP-ASN-ASP-GLN-GLY	1.631	1.6694	1.66681	1.766	1.66779	1.66437
PRO-ASN-ALA-GLU-MET-ASN-CYS-LEU-ILE-CYS	1.632	1.62289	1.66859	1.7346	1.68609	1.67963
ILE-GLY-GLN-ARG-ILE-VAL-VAL-VAL-MET-LYS	1.632	1.62532	1.65807	1.7592	1.68389	1.68892
PHE-GLY-GLN-VAL-ILE-TYR-LYS-ARG-ARG-CYS	1.632	1.65946	1.71178	1.7542	1.74519	1.74194
ARG-THR-HIS-LYS-VAL-ASP-ASP-LYS-PRO-SER	1.632	1.63531	1.64096	1.6796	1.63696	1.63715
SER-SER-ARG-VAL-GLU-PRO-ARG-HIS-ARG-SER	1.632	1.67754	1.64044	1.7592	1.64417	1.64893
HIS-SER-ASP-LEU-VAL-ASP-TRP-ALA-ASP-PRO	1.633	1.64979	1.6504	1.7948	1.6845	1.6777
GLN-LYS-ASN-CYS-ARG-PHE-SER-LYS-VAL-CYS	1.632	1.67555	1.66932	1.8012	1.6968	1.69049
HIS-THR-ILE-VAL-GLN-ASP-LYS-GLU-GLU-ILE	1.632	1.60902	1.58688	1.7066	1.58188	1.58011
TYR-THR-PRO-GLN-GLU-SER-ILE-GLY-GLU-ILE	1.632	1.65683	1.67029	1.7586	1.64687	1.64191
LYS-SER-ASP-HIS-GLU-GLN-SER-VAL-LYS-THR	1.632	1.59874	1.55624	1.7358	1.56911	1.56548
HIS-ASN-LYS-ASN-ILE-PHE-ASP-THR-GLN-LYS	1.633	1.67333	1.62057	1.7056	1.61727	1.61871
ILE-GLU-MET-HIS-ASP-ARG-GLN-LYS-PRO-GLY	1.633	1.64224	1.54409	1.6796	1.55623	1.55655
MET-THR-GLU-HIS-LYS-VAL-ARG-PRO-GLY-ARG	1.633	1.6355	1.61034	1.6184	1.58439	1.58744
PRO-ASP-CYS-ALA-HIS-GLY-ASN-TYR-ASP-SER	1.633	1.68815	1.72819	1.6628	1.71715	1.71337
TYR-ARG-GLN-SER-ALA-GLN-LYS-PRO-GLN-ILE	1.633	1.64981	1.6305	1.6874	1.60792	1.60223
ILE-ARG-GLY-LYS-ALA-MET-ASN-ALA-TRP-ALA	1.633	1.67909	1.69377	1.7052	1.68125	1.67766
ASN-MET-ASN-GLU-ARG-VAL-LEU-LEU-MET-CYS	1.633	1.63341	1.63538	1.7388	1.64923	1.65265
SER-PHE-GLN-VAL-LYS-ALA-ALA-GLN-GLU-GLN	1.634	1.66322	1.56413	1.7574	1.5519	1.55254
HIS-GLU-GLN-LYS-ASP-TYR-CYS-ASP-ASN-ARG	1.633	1.63656	1.55297	1.6728	1.53664	1.52607
ILE-ASP-HIS-GLN-THR-ASN-GLY-ILE-GLU-ARG	1.634	1.62492	1.58754	1.641	1.57559	1.57474
ASP-TRP-PRO-MET-MET-TRP-GLU-CYS-GLY-GLU	1.634	1.65446	1.68921	1.8122	1.72527	1.72084
HIS-CYS-GLY-GLN-LYS-THR-GLN-ASP-LYS-ASP	1.634	1.6486	1.59722	1.664	1.5484	1.54161
MET-ASN-PRO-GLY-PHE-ALA-ARG-ASP-ASP-CYS	1.634	1.65604	1.66641	1.7494	1.65092	1.65114
ILE-GLU-ILE-VAL-ASP-ASP-TYR-GLY-LEU-ILE	1.634	1.64411	1.68476	1.7378	1.71087	1.71095
GLY-VAL-HIS-GLN-GLY-ALA-ALA-LYS-CYS-ASP	1.634	1.62787	1.62615	1.6362	1.59449	1.59199
VAL-TRP-THR-GLN-ASP-GLY-ILE-GLY-ALA-GLN	1.634	1.64631	1.6015	1.7138	1.59857	1.59512
GLY-PRO-ARG-GLU-ARG-LYS-PRO-LYS-ASP-PHE	1.634	1.68906	1.61934	1.6826	1.61749	1.61933
HIS-GLU-ASN-SER-ALA-TYR-THR-SER-GLY-ARG	1.634	1.64831	1.62898	1.798	1.5969	1.59189
ASP-GLN-LYS-TYR-GLN-PRO-ALA-PRO-VAL-ASN	1.634	1.62173	1.57509	1.7154	1.57258	1.58143
PRO-GLN-ALA-ASN-VAL-ASN-PRO-TYR-ASN-ASN	1.634	1.69839	1.64578	1.7884	1.65957	1.65831
GLY-VAL-MET-PHE-ALA-GLY-GLU-ASP-CYS-MET	1.635	1.66915	1.66848	1.7242	1.6763	1.67382
HIS-ALA-CYS-GLY-ASP-LYS-ASP-MET-MET-GLY	1.634	1.64413	1.55372	1.7954	1.56501	1.56579
ALA-ASP-MET-ARG-ASN-CYS-GLU-TYR-THR-ILE	1.635	1.68238	1.66435	1.687	1.65673	1.65491
ALA-VAL-MET-LEU-SER-MET-LEU-GLN-ASP-ARG	1.635	1.61495	1.6422	1.6804	1.63784	1.63385
PHE-MET-ALA-ASN-LYS-ASN-ASP-GLU-LEU-MET	1.635	1.66371	1.61581	1.7142	1.63709	1.63537
ASN-ASN-TYR-LEU-GLY-ASN-ALA-HIS-ASN-ASN	1.634	1.672	1.6402	1.652	1.63075	1.63114
THR-PHE-THR-SER-LEU-GLY-LYS-THR-GLY-ARG	1.634	1.66968	1.67881	1.66	1.66961	1.66497
GLY-GLU-ILE-VAL-PHE-THR-LYS-THR-VAL-GLU	1.635	1.65914	1.62706	1.7522	1.61885	1.61694
GLU-CYS-GLY-PHE-GLN-PHE-SER-ASP-SER-LYS	1.635	1.6385	1.65701	1.638	1.6324	1.6377
ALA-GLU-CYS-GLY-THR-GLY-PRO-CYS-SER-VAL	1.634	1.62829	1.62502	1.6106	1.59974	1.60162
ILE-CYS-LYS-GLU-HIS-LYS-LEU-ALA-LYS-PRO	1.635	1.64723	1.6838	1.8074	1.67479	1.67184
ALA-GLN-THR-GLY-ASN-GLU-VAL-TRP-ASP-SER	1.635	1.69479	1.6206	1.7276	1.60202	1.60831
ALA-TRP-THR-CYS-GLU-CYS-GLY-CYS-SER-ALA	1.635	1.66805	1.65597	1.7178	1.64817	1.64983
GLY-ALA-ALA-ARG-GLN-GLU-THR-PHE-LYS-VAL	1.636	1.67483	1.63029	1.7732	1.61011	1.61001
PHE-ASP-GLU-GLN-TYR-GLU-PHE-GLN-PHE-ALA	1.635	1.71135	1.70718	1.669	1.74938	1.75499
LYS-PRO-THR-LEU-SER-TYR-ILE-MET-GLN-LYS	1.636	1.64858	1.73587	1.713	1.77186	1.768
ALA-HIS-GLY-GLU-CYS-HIS-MET-GLU-ASN-HIS	1.636	1.67458	1.63987	1.743	1.6295	1.62974
GLN-LEU-ALA-VAL-LEU-ARG-CYS-HIS-ARG-GLY	1.636	1.66106	1.66103	1.566	1.67083	1.66808
ASN-ILE-GLY-GLN-GLU-LEU-ASP-TYR-TRP-GLN	1.635	1.68298	1.67077	1.6174	1.668	1.67458
GLU-GLN-TRP-LEU-CYS-ALA-ASP-THR-GLY-CYS	1.635	1.62421	1.61583	1.6502	1.62647	1.62907
GLY-ASN-ILE-PHE-ILE-ALA-PRO-SER-GLU-ALA	1.636	1.66654	1.67548	1.8194	1.6393	1.64129
ASN-THR-GLN-LEU-GLU-SER-TRP-MET-LYS-LYS	1.636	1.6861	1.62289	1.6882	1.62898	1.62352
ALA-TRP-THR-ALA-HIS-ILE-ASP-ASN-GLN-THR	1.636	1.69344	1.66264	1.7288	1.64474	1.64509
SER-PHE-GLU-GLY-ALA-ALA-GLN-PRO-ARG-GLU	1.636	1.64011	1.58304	1.6596	1.5543	1.55779
GLY-ALA-THR-HIS-PHE-ASP-ASP-HIS-GLN-SER	1.636	1.67089	1.65725	1.6362	1.66061	1.66506
SER-MET-GLY-HIS-ASN-GLN-THR-SER-ARG-ALA	1.636	1.62709	1.63311	1.7066	1.6053	1.61544
LYS-ARG-VAL-THR-ILE-ASP-LEU-GLY-GLY-PRO	1.636	1.62549	1.66955	1.737	1.64291	1.64107
PHE-GLY-ARG-LYS-PRO-ALA-ALA-MET-CYS-ILE	1.636	1.66601	1.73608	1.6898	1.75583	1.75016
GLU-PRO-ASN-MET-GLU-HIS-CYS-CYS-ILE-VAL	1.636	1.62617	1.62838	1.738	1.6804	1.67664
HIS-GLU-PHE-GLN-LYS-ASP-ASP-HIS-HIS-GLU	1.636	1.66609	1.65701	1.6602	1.66497	1.66874
ASP-GLU-VAL-VAL-PHE-GLY-CYS-GLN-HIS-SER	1.637	1.63296	1.63545	1.669	1.6528	1.65482
SER-ALA-ASP-SER-TRP-ASP-PRO-LYS-GLU-ARG	1.637	1.6837	1.55924	1.7292	1.55424	1.5518
THR-ASN-ARG-LEU-LEU-ALA-GLU-ARG-ILE-ILE	1.637	1.6333	1.67515	1.6714	1.65269	1.64865
PHE-GLU-PHE-GLY-CYS-LEU-PRO-PRO-ASN-ASP	1.637	1.66802	1.72745	1.7524	1.71965	1.72158
ASN-TRP-ARG-GLN-ARG-HIS-GLY-GLU-ARG-ASN	1.637	1.66018	1.57818	1.7232	1.55729	1.56015
ASN-ILE-ALA-LEU-GLY-VAL-THR-VAL-GLY-PRO	1.637	1.64269	1.66448	1.6566	1.66016	1.66201
SER-LEU-LYS-GLU-ILE-CYS-GLY-GLN-THR-ARG	1.637	1.62578	1.59145	1.7304	1.59913	1.60509
GLU-CYS-MET-ASN-TYR-GLY-PRO-ASN-VAL-CYS	1.637	1.63765	1.65186	1.6658	1.68545	1.68267
THR-GLU-ASP-LYS-ASN-TYR-THR-MET-ASN-PRO	1.637	1.62991	1.61625	1.6008	1.60498	1.59796
LYS-ARG-ALA-GLY-VAL-THR-ILE-PHE-GLN-GLY	1.637	1.6856	1.6781	1.772	1.66124	1.66208
GLY-THR-GLN-ALA-ILE-GLY-THR-GLU-HIS-ARG	1.638	1.65527	1.61041	1.6802	1.57039	1.56514
GLY-TYR-ASP-HIS-GLU-TYR-ASP-CYS-HIS-LEU	1.637	1.68647	1.69935	1.7384	1.75018	1.75165
MET-ASP-SER-GLN-ASP-GLY-LEU-GLY-ARG-TYR	1.638	1.68178	1.6517	1.7464	1.6424	1.64024
ALA-ASP-THR-LEU-GLN-GLN-ASN-ALA-ILE-PHE	1.637	1.69684	1.60291	1.7272	1.60656	1.60039
LYS-GLN-LEU-MET-ASN-THR-THR-GLN-PRO-ASN	1.637	1.61694	1.60661	1.651	1.62974	1.63312
MET-THR-CYS-TYR-SER-GLY-LYS-LYS-ASN-CYS	1.638	1.65238	1.73421	1.7938	1.71959	1.71802
ARG-ALA-TYR-MET-ARG-ARG-CYS-GLN-GLY-ASP	1.638	1.64625	1.6033	1.6206	1.60325	1.60232
LYS-ASP-TYR-GLU-GLN-SER-SER-GLY-ILE-ALA	1.638	1.64049	1.59414	1.7262	1.57199	1.57442
SER-GLU-SER-PHE-PRO-ARG-GLN-GLU-VAL-ALA	1.638	1.65069	1.57163	1.6874	1.56956	1.57249
ALA-ARG-MET-LYS-CYS-ARG-GLU-TYR-ARG-TYR	1.638	1.69816	1.71625	1.8296	1.75215	1.74991
LYS-LYS-GLY-ALA-GLN-LEU-ARG-ASP-SER-HIS	1.639	1.69374	1.65563	1.6296	1.62318	1.62203
MET-ALA-TYR-ASN-LYS-PHE-LYS-MET-ARG-MET	1.639	1.69243	1.73927	1.756	1.76662	1.76329
TRP-GLU-LEU-TYR-ALA-GLU-ARG-PRO-ASP-GLU	1.639	1.70042	1.66237	1.7314	1.63673	1.64055
GLU-ARG-ILE-LYS-ILE-GLU-ARG-PHE-PRO-ALA	1.638	1.66347	1.61955	1.7776	1.61065	1.60965
LYS-VAL-LYS-THR-ARG-LEU-HIS-ASN-ASN-MET	1.638	1.66113	1.70135	1.6746	1.72229	1.72005
HIS-GLY-GLU-ALA-ARG-VAL-MET-GLY-CYS-GLN	1.639	1.60996	1.54028	1.804	1.53804	1.53789
GLU-MET-VAL-LYS-MET-ALA-PHE-PRO-LYS-ARG	1.639	1.67642	1.68241	1.7142	1.68598	1.68234
LYS-ALA-LYS-MET-GLU-GLY-PRO-VAL-GLU-MET	1.639	1.62521	1.56607	1.7606	1.58158	1.57775
GLU-ILE-PRO-GLY-TYR-ASN-ALA-ALA-GLN-PHE	1.639	1.72891	1.65168	1.9184	1.68334	1.6856
GLU-GLN-ASN-GLU-TRP-TYR-PRO-PRO-GLN-LEU	1.639	1.66156	1.61269	1.807	1.62556	1.62859
ASN-CYS-THR-LEU-ILE-GLN-SER-PRO-ASP-LYS	1.639	1.62185	1.64184	1.6442	1.60037	1.60337
VAL-GLY-GLY-SER-VAL-CYS-ARG-TYR-ARG-GLU	1.639	1.6939	1.69663	1.7578	1.67064	1.67516
PRO-ASP-ASN-LEU-ARG-GLY-ASP-ILE-THR-LYS	1.639	1.62602	1.57255	1.7256	1.56576	1.5615
ARG-ARG-THR-MET-THR-VAL-ALA-VAL-THR-THR	1.639	1.63513	1.69005	1.6446	1.6964	1.69686
ASN-GLU-MET-GLY-ASN-LEU-GLU-GLY-TYR-TRP	1.639	1.70574	1.69407	1.7874	1.70489	1.70838
PHE-MET-ASP-ASP-LYS-SER-LEU-CYS-GLY-GLY	1.64	1.66694	1.64069	1.6664	1.63512	1.6255
GLU-TRP-VAL-PRO-ASP-TYR-ARG-LEU-ASP-ASP	1.64	1.64937	1.65365	1.6264	1.64952	1.64473
PHE-THR-ASN-GLU-MET-GLU-GLN-ASP-TRP-TYR	1.639	1.71844	1.73912	1.8492	1.78791	1.78393
ARG-SER-VAL-VAL-GLY-ALA-ASP-GLU-LEU-PRO	1.639	1.6383	1.5849	1.6884	1.60847	1.61231
LEU-ILE-ALA-ARG-GLU-ARG-SER-VAL-THR-CYS	1.639	1.63733	1.62448	1.6616	1.6358	1.64001
PHE-MET-ASP-GLN-ALA-VAL-GLN-CYS-ARG-THR	1.641	1.65018	1.62187	1.7008	1.66321	1.65476
ASP-LEU-GLN-ARG-LYS-MET-THR-ILE-ILE-THR	1.64	1.64258	1.64625	1.708	1.63976	1.63244
GLU-GLN-TYR-GLN-PHE-THR-ASN-ILE-PRO-ASN	1.641	1.66549	1.63231	1.7204	1.63481	1.64156
ILE-MET-PRO-PRO-ASN-CYS-GLN-GLY-LYS-SER	1.64	1.62618	1.67839	1.6254	1.7118	1.70876
THR-ILE-GLY-ILE-ARG-CYS-LEU-GLN-CYS-CYS	1.64	1.62918	1.73993	1.767	1.75777	1.76447
ASP-GLU-MET-CYS-ALA-CYS-ARG-GLN-HIS-LEU	1.64	1.60389	1.56236	1.5466	1.58968	1.58893
GLU-ILE-LYS-ALA-LYS-ARG-CYS-TYR-GLU-VAL	1.64	1.71122	1.65658	1.7098	1.64398	1.64077
LYS-GLU-TYR-ARG-ARG-ILE-ILE-CYS-LYS-MET	1.64	1.64476	1.70683	1.7374	1.7089	1.70604
PRO-HIS-GLN-ARG-GLY-GLN-ALA-CYS-THR-THR	1.64	1.63269	1.67601	1.7148	1.66588	1.65887
GLY-ARG-ILE-GLN-CYS-SER-THR-ILE-SER-GLY	1.641	1.64037	1.68726	1.7794	1.6358	1.63484
PHE-GLY-SER-GLN-ASP-CYS-VAL-ARG-GLN-LYS	1.641	1.64355	1.59479	1.7568	1.58962	1.59272
PHE-VAL-ASP-THR-ALA-HIS-GLN-GLU-CYS-PRO	1.641	1.66218	1.66992	1.6658	1.6941	1.68636
LEU-ASP-TYR-TRP-GLN-ASN-ILE-GLY-GLN-GLU	1.641	1.69046	1.65415	1.6182	1.655	1.65096
THR-PHE-GLY-GLN-ARG-VAL-LYS-PRO-SER-THR	1.641	1.68125	1.69805	1.7442	1.70051	1.70586
ASP-SER-ILE-SER-ARG-ALA-GLU-ILE-PRO-PRO	1.641	1.61302	1.57769	1.6622	1.58737	1.58622
ARG-GLN-CYS-LEU-ARG-TYR-ASN-VAL-SER-ASN	1.641	1.65343	1.66353	1.7574	1.66287	1.66822
ALA-ASP-MET-TYR-ARG-PHE-CYS-GLU-GLN-ARG	1.641	1.64289	1.60921	1.7592	1.60605	1.60641
PRO-PRO-GLU-PRO-TYR-ASP-ASN-PRO-VAL-GLY	1.641	1.64304	1.66357	1.7858	1.68173	1.6843
GLU-SER-VAL-MET-MET-ASP-CYS-VAL-HIS-GLN	1.641	1.63897	1.60147	1.669	1.64765	1.64705
SER-PHE-ARG-MET-ASN-TYR-LYS-PRO-VAL-ARG	1.641	1.68426	1.7274	1.7518	1.76568	1.76778
PHE-GLU-GLY-GLY-THR-GLY-HIS-LYS-LYS-GLU	1.642	1.66338	1.61453	1.6566	1.58521	1.58169
ASN-TRP-PRO-VAL-GLU-CYS-ILE-GLY-ASP-SER	1.642	1.67137	1.70986	1.5962	1.68094	1.68485
ALA-PRO-SER-GLU-ALA-GLY-ASN-ILE-PHE-ILE	1.641	1.7174	1.68037	1.792	1.6888	1.69028
GLU-ARG-CYS-ASN-HIS-ASP-CYS-ILE-VAL-ASN	1.642	1.63792	1.57295	1.6652	1.57048	1.56842
GLU-CYS-PRO-CYS-ASN-THR-GLY-VAL-PRO-PRO	1.642	1.63455	1.63422	1.7574	1.65224	1.65039
ARG-THR-VAL-ASN-ALA-CYS-PRO-PHE-ALA-GLY	1.642	1.67374	1.71073	1.7152	1.70124	1.69962
MET-GLU-ASP-ARG-LYS-PHE-SER-ARG-GLN-MET	1.642	1.6562	1.59699	1.6734	1.56287	1.56167
CYS-GLU-THR-PHE-MET-ARG-GLN-THR-ARG-ASN	1.642	1.66598	1.59396	1.767	1.59226	1.59133
ILE-LEU-GLY-ILE-LYS-PRO-VAL-GLN-LEU-ARG	1.642	1.63253	1.70886	1.7064	1.72272	1.72684
TYR-ARG-ASN-GLN-ASP-ILE-ASP-PHE-ASN-ASN	1.642	1.69456	1.60399	1.8132	1.61704	1.61643
ASN-GLN-SER-MET-ILE-LEU-TYR-ASP-ASP-GLN	1.643	1.70614	1.65437	1.7036	1.62522	1.63163
ALA-TRP-GLU-GLY-MET-GLU-VAL-HIS-HIS-ASP	1.643	1.68305	1.72215	1.7356	1.71371	1.71592
ARG-ASP-MET-VAL-LYS-TRP-GLN-THR-GLY-LYS	1.643	1.66533	1.61597	1.7036	1.62329	1.62265
TRP-GLY-LYS-ARG-TYR-ASN-GLN-ALA-ASN-ALA	1.643	1.65085	1.6253	1.572	1.63548	1.63549
SER-ARG-THR-SER-CYS-ILE-CYS-ILE-MET-ALA	1.643	1.6452	1.74312	1.6972	1.71719	1.72542
ARG-MET-TRP-ARG-PRO-ALA-MET-MET-GLU-ARG	1.642	1.70604	1.68804	1.6776	1.708	1.70332
GLU-MET-VAL-ALA-THR-ASP-ALA-LYS-THR-HIS	1.643	1.66342	1.61066	1.7114	1.60535	1.60738
CYS-THR-ASN-LYS-GLN-PHE-GLN-GLY-GLY-GLN	1.643	1.67037	1.544	1.597	1.55121	1.54566
ALA-ALA-ILE-MET-HIS-PRO-LEU-CYS-GLN-ALA	1.643	1.6484	1.68267	1.6998	1.67384	1.67476
MET-ASP-GLU-GLY-GLY-ILE-SER-HIS-LYS-HIS	1.643	1.66199	1.693	1.6816	1.68515	1.68409
CYS-GLY-SER-THR-ILE-ARG-PHE-GLN-ARG-THR	1.644	1.69269	1.68068	1.7554	1.69536	1.70215
HIS-MET-VAL-GLY-ASP-PRO-PRO-PRO-ASP-LEU	1.643	1.65317	1.71678	1.6902	1.72698	1.72905
ALA-GLU-PRO-ARG-LYS-GLY-TYR-VAL-GLU-MET	1.644	1.67189	1.61227	1.8154	1.58876	1.5886
CYS-GLY-ILE-HIS-ILE-ALA-GLU-GLN-ILE-ARG	1.644	1.62786	1.62477	1.6682	1.65256	1.65796
TRP-ILE-ASP-ILE-VAL-ILE-ARG-GLU-GLU-THR	1.643	1.69039	1.66622	1.8098	1.67333	1.67101
ARG-SER-GLU-ASN-VAL-ALA-LYS-GLY-PHE-GLN	1.643	1.6841	1.54286	1.5766	1.55319	1.55304
GLU-TRP-GLU-SER-SER-GLU-TRP-GLN-PHE-GLY	1.643	1.69557	1.68284	1.758	1.69731	1.70014
TYR-ASN-VAL-SER-ASN-ARG-GLN-CYS-LEU-ARG	1.643	1.65967	1.64407	1.74	1.64935	1.64576
GLN-PRO-ARG-MET-ILE-PHE-GLY-LYS-PHE-LYS	1.643	1.73998	1.74316	1.7146	1.79813	1.7992
ALA-HIS-LYS-TRP-GLN-LYS-ARG-HIS-ARG-THR	1.643	1.67776	1.70413	1.7002	1.70857	1.70385
ASN-GLN-HIS-THR-ILE-CYS-LYS-GLN-ILE-GLN	1.644	1.63445	1.59994	1.7666	1.58664	1.59536
CYS-GLU-TYR-LEU-THR-GLU-PRO-SER-ASP-ARG	1.644	1.65042	1.63651	1.6848	1.63072	1.63479
CYS-GLN-ILE-GLU-TRP-ASP-ARG-ALA-GLY-CYS	1.644	1.69609	1.60127	1.7596	1.61217	1.60997
ASP-LEU-GLU-TRP-ASN-ILE-PHE-PHE-GLU-GLY	1.644	1.69067	1.69218	1.8326	1.71335	1.7116
GLY-LEU-HIS-ARG-TYR-ALA-GLN-GLN-ASN-ARG	1.644	1.66134	1.63133	1.7086	1.61505	1.61212
PRO-SER-VAL-ARG-GLY-LEU-GLY-SER-ASP-ASN	1.644	1.6309	1.64711	1.7526	1.63236	1.6284
ARG-ARG-PHE-GLN-VAL-ARG-PRO-CYS-ARG-TYR	1.644	1.6844	1.74401	1.7374	1.78933	1.79324
ASN-ASP-LEU-LEU-HIS-LEU-GLU-ASP-HIS-THR	1.644	1.69627	1.70239	1.5694	1.69319	1.6904
GLU-ARG-ILE-PHE-ALA-LEU-LYS-GLY-GLN-MET	1.644	1.63327	1.62819	1.7702	1.61203	1.60818
GLN-SER-PHE-SER-GLU-HIS-ASP-THR-GLU-TYR	1.644	1.69755	1.65465	1.7824	1.66842	1.66769
ASN-HIS-SER-THR-ASN-SER-SER-ASP-PRO-CYS	1.645	1.66393	1.6753	1.7192	1.64969	1.65219
ALA-LEU-GLU-ARG-PHE-SER-THR-SER-ALA-SER	1.645	1.65734	1.65421	1.667	1.64004	1.64215
ARG-GLU-ILE-PHE-TRP-ASN-ARG-ASN-GLY-ARG	1.644	1.66606	1.60893	1.6704	1.6231	1.61701
LYS-GLY-SER-ASN-TYR-ASN-ASN-ARG-LEU-VAL	1.645	1.68299	1.66943	1.7186	1.67701	1.67503
GLU-GLN-ALA-TYR-TRP-TYR-ALA-LYS-LYS-ALA	1.645	1.68267	1.68257	1.6866	1.66026	1.66414
ALA-VAL-SER-TRP-ASN-LYS-VAL-PRO-LYS-GLU	1.645	1.68875	1.67421	1.6386	1.65662	1.65145
PRO-THR-MET-GLN-PHE-GLU-ASP-ASN-ARG-ILE	1.645	1.68893	1.68222	1.6684	1.68206	1.68435
GLU-ASP-TRP-GLN-TRP-SER-PHE-THR-CYS-ALA	1.645	1.67932	1.74503	1.6624	1.7581	1.76207
MET-ALA-THR-ASN-TYR-CYS-LYS-SER-GLN-ALA	1.645	1.65824	1.64664	1.735	1.63458	1.6359
LEU-LYS-MET-GLY-VAL-ARG-ASN-MET-GLU-LEU	1.645	1.61668	1.63873	1.7202	1.65575	1.65488
GLU-GLY-PRO-LYS-GLY-TRP-HIS-GLY-ASN-GLN	1.646	1.64133	1.58866	1.7378	1.58708	1.58349
ASN-HIS-LYS-HIS-ASP-LEU-ARG-LYS-GLY-ALA	1.646	1.6419	1.59778	1.7364	1.55968	1.56272
GLN-VAL-GLY-TRP-GLU-THR-ASP-ALA-SER-HIS	1.646	1.6766	1.62729	1.6976	1.64341	1.64058
GLN-THR-LEU-TYR-THR-ARG-ASN-ALA-ARG-CYS	1.646	1.63979	1.65549	1.7036	1.65714	1.65584
GLN-GLU-GLY-LYS-GLN-ILE-THR-GLY-TRP-ASN	1.645	1.69348	1.60528	1.7306	1.57388	1.57303
LEU-ARG-ASN-LEU-GLN-PRO-ARG-GLN-GLY-TYR	1.645	1.70554	1.65372	1.7528	1.66872	1.66536
ALA-ASN-LYS-GLY-THR-ARG-TRP-VAL-VAL-PRO	1.645	1.69249	1.68472	1.7336	1.68186	1.68562
TYR-GLU-ASP-ARG-HIS-HIS-GLU-ASN-ASN-PRO	1.645	1.64419	1.58143	1.5134	1.58475	1.57812
ALA-GLU-TRP-LYS-ILE-PRO-THR-ASP-CYS-ASN	1.646	1.67791	1.66207	1.689	1.63219	1.63389
GLN-GLY-CYS-ALA-ILE-PHE-ALA-ARG-ARG-TYR	1.645	1.69122	1.72679	1.7578	1.72599	1.72786
ASN-TRP-ASP-ASP-MET-ILE-TRP-ASN-ASP-CYS	1.647	1.66628	1.70284	1.7816	1.7027	1.69967
VAL-ASP-TYR-LEU-ARG-THR-ASP-GLU-THR-THR	1.646	1.6549	1.63874	1.6694	1.65405	1.65667
SER-GLN-GLY-MET-ASP-PRO-ARG-ARG-TYR-VAL	1.646	1.68008	1.68382	1.7016	1.69515	1.7024
SER-CYS-SER-MET-ASP-SER-GLY-LYS-ILE-ARG	1.647	1.63511	1.62253	1.6798	1.63603	1.63739
ARG-ARG-THR-ASN-LYS-GLY-THR-ILE-ASP-PHE	1.647	1.72543	1.70751	1.7222	1.68964	1.68561
ALA-CYS-PRO-SER-ASN-GLU-SER-HIS-LYS-GLY	1.647	1.65719	1.65426	1.7638	1.61398	1.61057
GLU-THR-ASN-HIS-LEU-ASP-VAL-ILE-TRP-GLU	1.647	1.72475	1.6873	1.7728	1.69107	1.69628
THR-VAL-GLN-GLY-MET-THR-ALA-GLY-ASP-TYR	1.647	1.70913	1.71636	1.802	1.70624	1.70225
CYS-ASP-GLU-TYR-GLU-TYR-HIS-GLY-VAL-LYS	1.646	1.60648	1.60758	1.7038	1.65776	1.66251
ALA-PRO-LEU-ASN-CYS-ILE-LYS-ASN-ILE-VAL	1.647	1.62565	1.69051	1.754	1.70174	1.70344
GLU-ILE-ILE-ASN-ARG-PRO-GLY-ASP-HIS-ALA	1.648	1.66116	1.61379	1.745	1.59624	1.59821
GLY-VAL-ASN-ASN-VAL-ILE-GLN-TRP-GLU-ILE	1.648	1.71747	1.68435	1.6952	1.68495	1.67551
ASP-GLY-ASN-CYS-PHE-TRP-LYS-THR-ARG-ASN	1.648	1.63083	1.57736	1.6762	1.59595	1.59406
ILE-GLU-LYS-LEU-CYS-CYS-CYS-GLN-THR-GLN	1.648	1.62012	1.60185	1.669	1.61224	1.61144
HIS-HIS-GLU-ASN-HIS-GLU-LEU-ASN-LYS-SER	1.648	1.6318	1.65354	1.7554	1.64903	1.64827
GLN-ILE-GLU-ASP-GLY-CYS-PHE-ASN-ILE-LYS	1.648	1.65522	1.57626	1.77	1.59276	1.59541
TYR-VAL-GLN-PHE-GLU-HIS-GLU-ASN-ARG-ARG	1.648	1.68301	1.63399	1.6862	1.65108	1.6428
ASN-GLU-MET-ARG-VAL-ASP-LYS-TRP-GLU-GLU	1.648	1.70629	1.54839	1.6914	1.52149	1.52833
GLU-GLU-TRP-ASN-SER-ILE-GLU-TRP-THR-PRO	1.648	1.71515	1.67399	1.5988	1.68346	1.68191
GLU-TYR-ASP-CYS-HIS-GLN-ILE-THR-SER-GLN	1.647	1.56968	1.58242	1.7256	1.57745	1.57335
ASP-ALA-HIS-ILE-GLN-GLN-CYS-SER-ALA-ILE	1.649	1.61585	1.59887	1.7438	1.5944	1.58839
THR-ASP-LEU-ALA-ASN-PRO-CYS-SER-VAL-CYS	1.649	1.62611	1.71452	1.7078	1.71161	1.71203
THR-ASN-PRO-VAL-GLY-PHE-GLN-ARG-ARG-SER	1.649	1.69232	1.69634	1.7306	1.68344	1.68338
MET-HIS-VAL-GLY-ARG-LYS-THR-GLN-GLY-VAL	1.649	1.67087	1.67333	1.7192	1.67587	1.67731
ARG-ASN-VAL-CYS-ILE-GLY-GLN-LEU-TYR-MET	1.648	1.70569	1.7458	1.6782	1.7711	1.76506
CYS-PHE-GLY-PHE-GLU-GLY-ARG-ASP-MET-GLU	1.649	1.69122	1.65483	1.7596	1.6285	1.63184
ILE-PRO-SER-THR-ASP-THR-VAL-GLY-GLU-LYS	1.649	1.62251	1.61682	1.6456	1.60953	1.61314
GLY-ASN-TRP-LEU-PHE-GLN-ASN-GLY-CYS-ARG	1.649	1.68779	1.67681	1.6674	1.66275	1.66143
CYS-TYR-ASP-ASP-TYR-LEU-SER-ALA-ILE-GLU	1.649	1.72201	1.67936	1.685	1.69404	1.69111
PHE-ARG-ASN-PRO-MET-ASN-THR-GLN-ALA-ASP	1.649	1.68698	1.62503	1.6632	1.61795	1.61182
TYR-GLU-THR-GLY-ARG-GLY-VAL-ILE-ASP-ILE	1.65	1.64952	1.65576	1.7184	1.63646	1.63351
ARG-CYS-MET-SER-MET-SER-ASN-LYS-ALA-TYR	1.649	1.70841	1.73098	1.72	1.74409	1.74173
ALA-GLU-GLY-LEU-ARG-PRO-ARG-GLY-PHE-ILE	1.649	1.70654	1.65705	1.6616	1.62428	1.62168
TYR-LYS-GLY-ASN-GLY-GLU-TRP-GLY-VAL-ALA	1.649	1.72007	1.68453	1.7374	1.67028	1.66831
TRP-ALA-GLY-LYS-TYR-ALA-GLN-ILE-LYS-ARG	1.649	1.7317	1.72447	1.6374	1.71756	1.71531
PHE-THR-ASP-MET-GLU-GLY-LYS-SER-ASP-ILE	1.649	1.66593	1.59531	1.622	1.60539	1.59881
TRP-VAL-SER-LYS-GLY-ASN-ARG-LEU-THR-LYS	1.65	1.70612	1.70685	1.7224	1.71993	1.71732
THR-ILE-ILE-CYS-ALA-LEU-CYS-ASN-THR-GLU	1.65	1.64746	1.71756	1.7352	1.71457	1.70873
SER-ALA-ALA-TRP-ALA-HIS-GLY-GLN-CYS-ASP	1.649	1.686	1.67359	1.7362	1.67189	1.67201
SER-ARG-SER-CYS-ARG-GLY-ASP-MET-ASP-SER	1.65	1.64382	1.61391	1.6972	1.6015	1.60288
PHE-GLU-ILE-ASP-THR-ALA-VAL-THR-GLY-LEU	1.65	1.67166	1.65532	1.655	1.65637	1.64842
LEU-GLU-VAL-SER-LYS-GLU-GLY-HIS-SER-GLN	1.65	1.66991	1.60477	1.7224	1.57838	1.57988
ASN-THR-VAL-GLY-HIS-LEU-ASN-LEU-ASP-SER	1.65	1.66298	1.69262	1.7456	1.64877	1.65082
GLY-ASP-GLU-ALA-ILE-GLU-HIS-HIS-TYR-SER	1.65	1.70004	1.70076	1.743	1.7055	1.70754
THR-ARG-ALA-ILE-ASN-GLU-MET-ASP-PHE-LEU	1.65	1.68751	1.7058	1.758	1.70894	1.70585
PHE-GLN-ALA-CYS-THR-CYS-ASN-THR-CYS-ASP	1.65	1.65821	1.69826	1.6722	1.68786	1.69098
PHE-GLU-ALA-HIS-ASN-GLY-THR-LYS-GLU-HIS	1.65	1.68626	1.63904	1.7222	1.62792	1.62719
GLY-ILE-GLY-HIS-VAL-PRO-CYS-LEU-GLN-ALA	1.65	1.66461	1.69963	1.7382	1.65789	1.66406
ALA-HIS-ASN-GLY-GLY-LEU-ASP-LYS-GLY-HIS	1.65	1.67381	1.60593	1.6942	1.58378	1.58066
TRP-GLU-ARG-ARG-GLU-ARG-SER-GLY-PRO-MET	1.65	1.68232	1.58819	1.6652	1.57702	1.57822
HIS-HIS-ASP-TYR-HIS-ARG-ASP-GLN-ASP-ALA	1.651	1.66257	1.63015	1.7422	1.61899	1.62175
PHE-GLU-GLU-ASN-PHE-TYR-ALA-HIS-HIS-ASP	1.651	1.63099	1.75099	1.7164	1.79377	1.79296
CYS-THR-VAL-ALA-ALA-ASP-TYR-SER-CYS-GLN	1.651	1.6583	1.70217	1.7282	1.69067	1.69672
GLU-ASP-ASN-TRP-VAL-ASP-CYS-GLU-HIS-TRP	1.651	1.68832	1.68996	1.6348	1.7317	1.72855
ARG-CYS-VAL-PRO-MET-TYR-GLN-THR-GLN-GLY	1.651	1.66011	1.68679	1.6684	1.67881	1.67455
PHE-PRO-ASN-CYS-SER-MET-ILE-ALA-ASN-ALA	1.651	1.69354	1.69312	1.6088	1.69913	1.69015
ASN-ASN-GLN-MET-HIS-PRO-HIS-ALA-GLN-CYS	1.651	1.66602	1.66234	1.8054	1.65782	1.65591
GLU-HIS-GLY-ARG-ARG-MET-ALA-ALA-ARG-TRP	1.651	1.70234	1.65871	1.791	1.64803	1.64729
PRO-ARG-GLU-ASP-HIS-GLN-MET-GLU-MET-LYS	1.651	1.62814	1.55093	1.6214	1.52558	1.52506
PHE-ASN-LEU-ASN-LYS-TRP-SER-GLN-THR-LYS	1.651	1.66554	1.73124	1.6704	1.72111	1.7231
ASP-ARG-GLY-VAL-ILE-PHE-ASN-MET-LEU-ALA	1.652	1.66418	1.65754	1.6326	1.63393	1.63571
TYR-TRP-GLU-ASP-VAL-GLY-GLN-ASN-SER-THR	1.652	1.65625	1.63081	1.6426	1.65211	1.64717
LEU-LYS-ALA-THR-TRP-SER-MET-ASN-MET-ARG	1.651	1.68663	1.71524	1.7462	1.73483	1.73545
GLN-THR-ASN-ALA-LYS-ILE-THR-THR-LEU-LEU	1.651	1.63666	1.68718	1.661	1.6506	1.64654
PRO-LEU-ASN-TRP-GLN-GLU-ASP-ARG-GLN-CYS	1.651	1.69852	1.61129	1.79	1.64245	1.63752
HIS-ALA-GLN-TRP-VAL-VAL-GLU-ALA-GLN-VAL	1.652	1.70237	1.64822	1.7846	1.67535	1.6627
CYS-LYS-GLN-GLY-TRP-ILE-GLN-ILE-ALA-LYS	1.651	1.70156	1.65084	1.7366	1.68109	1.67836
PHE-ASP-GLU-TRP-VAL-PHE-SER-GLU-LEU-GLN	1.652	1.70579	1.70058	1.5174	1.7233	1.72013
ALA-PHE-SER-HIS-ASN-ASN-LEU-GLU-ILE-ALA	1.651	1.68291	1.68981	1.751	1.65298	1.65929
ASP-TRP-LEU-ILE-ASN-HIS-ASN-GLY-GLY-ASP	1.651	1.65201	1.63472	1.6846	1.62284	1.62001
PRO-ARG-ASN-VAL-ILE-LEU-ARG-THR-CYS-ILE	1.652	1.64687	1.7422	1.7818	1.74427	1.73759
GLN-TRP-HIS-ASP-ASP-CYS-ILE-GLN-VAL-GLN	1.652	1.67151	1.60109	1.7642	1.62565	1.6212
HIS-ARG-GLN-GLN-ASP-THR-SER-ASN-CYS-HIS	1.652	1.67579	1.62821	1.867	1.65234	1.64998
PHE-PRO-PHE-SER-ASN-ALA-ASP-CYS-GLY-GLU	1.652	1.6637	1.69805	1.6818	1.7038	1.70656
MET-GLN-TRP-GLY-SER-THR-VAL-MET-LYS-ALA	1.652	1.68018	1.74933	1.745	1.7285	1.73242
TYR-ASN-GLY-ILE-LEU-LYS-GLY-MET-CYS-GLN	1.652	1.68962	1.69363	1.7184	1.67046	1.66923
GLN-CYS-ILE-CYS-ASP-ASN-PHE-THR-HIS-GLU	1.652	1.69613	1.71408	1.7238	1.72778	1.72277
VAL-ARG-GLU-SER-GLY-LEU-LEU-VAL-ASP-CYS	1.652	1.64533	1.67599	1.771	1.66781	1.6697
GLY-MET-VAL-LYS-ARG-SER-SER-MET-VAL-MET	1.652	1.63663	1.71003	1.7518	1.71697	1.71301
GLY-THR-LEU-TRP-LYS-THR-LEU-GLN-ASN-ARG	1.652	1.67994	1.68809	1.6924	1.67119	1.66925
ASP-VAL-HIS-MET-GLN-LEU-GLU-TYR-CYS-GLY	1.653	1.679	1.69233	1.7598	1.71614	1.71003
LEU-GLY-LYS-ILE-GLN-SER-HIS-GLN-LYS-THR	1.653	1.66047	1.66327	1.6956	1.68059	1.68126
THR-ASN-GLY-TYR-LYS-SER-GLN-ARG-SER-LEU	1.653	1.67982	1.7124	1.7028	1.65579	1.6558
ARG-MET-ARG-THR-TYR-GLN-CYS-GLY-ASN-CYS	1.653	1.67966	1.69787	1.6388	1.68448	1.68059
ASP-PRO-VAL-TYR-THR-ASP-THR-SER-SER-SER	1.653	1.66657	1.69576	1.7062	1.70051	1.70849
ASP-ALA-ARG-MET-TYR-LEU-SER-CYS-GLN-ARG	1.653	1.64242	1.59386	1.7734	1.60369	1.60016
LYS-ASN-MET-ASN-ARG-GLY-GLN-GLU-HIS-ASN	1.653	1.67127	1.55486	1.6508	1.54997	1.54595
GLU-GLY-PHE-MET-CYS-ASN-ASN-THR-VAL-THR	1.653	1.65887	1.59522	1.5888	1.63655	1.63692
TRP-MET-GLU-THR-HIS-ASN-ASP-ASP-THR-VAL	1.653	1.7344	1.67597	1.7814	1.69856	1.70083
LYS-ASP-ARG-GLY-GLY-PRO-PHE-THR-GLY-LEU	1.653	1.68019	1.69573	1.6664	1.67498	1.67069
ARG-HIS-LYS-HIS-ARG-ASN-MET-CYS-LYS-MET	1.653	1.66651	1.72769	1.783	1.73924	1.73953
CYS-THR-ARG-GLY-MET-THR-ILE-MET-LEU-ARG	1.653	1.64577	1.72149	1.862	1.71392	1.71271
MET-TYR-THR-LEU-ARG-GLN-ARG-TYR-ASN-ALA	1.654	1.71042	1.72415	1.8394	1.72657	1.72498
VAL-CYS-GLU-HIS-PRO-LYS-GLN-LYS-ALA-PRO	1.653	1.64208	1.59263	1.7192	1.62607	1.62645
SER-ASN-ASN-TYR-ASN-MET-THR-GLU-ALA-LYS	1.653	1.65375	1.59496	1.7666	1.56166	1.56119
ILE-ASP-TRP-ILE-GLY-GLU-GLY-GLN-ARG-ALA	1.654	1.68132	1.60716	1.6348	1.60138	1.60703
SER-ILE-LEU-GLY-SER-VAL-ARG-ASN-ALA-PRO	1.653	1.64774	1.63931	1.766	1.65653	1.66112
ASP-HIS-GLU-ASP-PHE-GLY-HIS-CYS-HIS-ILE	1.654	1.65414	1.70278	1.77	1.73032	1.72935
ALA-GLY-MET-GLU-LYS-ILE-TYR-GLY-SER-ASP	1.653	1.66076	1.6227	1.7082	1.59161	1.59596
SER-LYS-LEU-GLU-GLU-LEU-CYS-ALA-LEU-THR	1.653	1.61772	1.63719	1.7022	1.64374	1.64244
CYS-HIS-ASP-ILE-CYS-CYS-THR-LEU-GLY-GLU	1.654	1.67766	1.69393	1.7504	1.706	1.70305
LYS-ASP-VAL-ASP-MET-TRP-ALA-GLU-ASN-THR	1.654	1.65773	1.59912	1.7576	1.60139	1.59609
HIS-ASN-CYS-ASP-CYS-LYS-THR-ALA-SER-ALA	1.654	1.64184	1.62148	1.7556	1.57758	1.57789
HIS-ARG-ASN-MET-SER-LEU-ARG-ALA-ASP-GLU	1.654	1.64167	1.57341	1.7776	1.56741	1.55758
ARG-TRP-GLN-SER-LYS-LEU-CYS-LEU-PRO-ARG	1.654	1.69457	1.74272	1.7782	1.73951	1.72972
PRO-ASP-ASN-ILE-TYR-CYS-ILE-GLU-ASN-ILE	1.654	1.69194	1.70655	1.7156	1.72286	1.71596
ARG-LYS-VAL-CYS-HIS-ILE-LYS-THR-HIS-LYS	1.654	1.7019	1.74489	1.6538	1.76427	1.76689
ARG-ILE-ARG-SER-TRP-TYR-LYS-ASN-MET-ARG	1.654	1.68473	1.70173	1.6262	1.74429	1.74778
PHE-ILE-HIS-ASP-GLU-VAL-SER-ILE-ILE-GLY	1.654	1.67108	1.68061	1.7322	1.71997	1.71912
GLY-SER-VAL-ALA-ARG-GLU-GLY-GLY-ALA-PHE	1.654	1.69933	1.62227	1.7254	1.5969	1.59532
VAL-GLN-MET-VAL-CYS-MET-LYS-GLN-TYR-LYS	1.654	1.70668	1.69659	1.7596	1.74738	1.75918
GLU-ALA-THR-THR-SER-PHE-VAL-GLN-SER-CYS	1.654	1.67911	1.64492	1.7938	1.65375	1.65251
CYS-ASN-HIS-ASN-GLU-GLY-GLN-TYR-LYS-MET	1.655	1.69651	1.64008	1.6882	1.66562	1.65765
CYS-ASP-GLY-ASN-THR-MET-THR-ARG-GLU-HIS	1.654	1.66495	1.61615	1.798	1.60501	1.60211
PRO-ASN-ILE-LEU-PHE-ALA-LYS-MET-GLY-ALA	1.654	1.69729	1.741	1.5796	1.71955	1.71294
PRO-GLY-GLU-CYS-GLY-GLU-ARG-SER-GLN-TYR	1.654	1.6648	1.60161	1.7724	1.60822	1.60471
SER-GLY-ARG-SER-PHE-PRO-THR-GLY-ASN-CYS	1.654	1.67088	1.72194	1.7396	1.70494	1.70808
CYS-MET-THR-LEU-GLY-GLN-GLU-GLY-TRP-GLU	1.654	1.70668	1.68517	1.531	1.69565	1.69236
ARG-GLN-LEU-LYS-VAL-ALA-SER-ARG-GLN-PHE	1.654	1.74339	1.70871	1.7912	1.6998	1.7068
ASN-LYS-ASP-ARG-ALA-ALA-LEU-VAL-THR-TYR	1.654	1.6975	1.69761	1.7568	1.68082	1.68109
LEU-GLN-ASP-THR-LYS-ARG-LYS-PHE-CYS-ASP	1.655	1.70463	1.65057	1.8124	1.61962	1.62429
ALA-HIS-GLY-ILE-ALA-TRP-CYS-LEU-GLU-ASN	1.655	1.69884	1.68585	1.7466	1.67283	1.66799
ARG-LYS-LYS-ALA-ILE-ILE-GLU-ASP-LEU-SER	1.655	1.65851	1.65354	1.7548	1.63532	1.63589
PRO-ALA-VAL-THR-PRO-ARG-ILE-ALA-VAL-GLN	1.655	1.62242	1.66521	1.7494	1.64522	1.63504
VAL-VAL-GLU-ILE-ALA-ASN-ALA-GLN-TRP-GLN	1.655	1.70884	1.6472	1.8166	1.65736	1.66391
LYS-ARG-GLU-HIS-MET-CYS-ASN-GLU-LYS-GLU	1.655	1.64767	1.57244	1.7676	1.54213	1.54207
ILE-MET-ASP-GLU-ARG-GLY-PHE-ASP-CYS-HIS	1.655	1.70305	1.67274	1.7846	1.71081	1.70983
GLN-GLN-ALA-GLU-ASP-VAL-TYR-GLY-LEU-LYS	1.655	1.69449	1.55463	1.7586	1.52888	1.53659
CYS-THR-CYS-ASN-ARG-GLN-ALA-PHE-GLN-GLN	1.655	1.69406	1.60922	1.682	1.59645	1.60191
ALA-ILE-THR-GLY-ASP-TYR-THR-LYS-HIS-ASP	1.655	1.66108	1.6872	1.688	1.67403	1.67454
ALA-TRP-GLY-GLN-ASP-TYR-GLY-LEU-ASP-LEU	1.656	1.68128	1.69934	1.7486	1.67161	1.66951
ASN-ASN-HIS-ASP-ILE-ILE-CYS-ILE-GLU-PHE	1.656	1.69797	1.73319	1.8202	1.72738	1.72774
GLU-ASP-LEU-ILE-GLY-ASP-LYS-VAL-TYR-VAL	1.656	1.71583	1.63918	1.8	1.66844	1.66854
GLN-PRO-LYS-PHE-ASN-MET-PRO-LYS-GLN-PRO	1.656	1.66567	1.623	1.6416	1.67828	1.67804
GLU-HIS-ASP-ALA-ALA-TRP-PHE-PHE-LEU-ASP	1.655	1.67981	1.75482	1.7766	1.78972	1.78928
SER-CYS-MET-ILE-SER-ARG-ASP-ASN-ASP-VAL	1.655	1.63231	1.63264	1.7524	1.65951	1.66411
ASN-VAL-THR-LEU-ASN-ALA-ASP-LEU-TYR-GLU	1.655	1.72463	1.66186	1.6364	1.66927	1.66763
LYS-ASN-MET-GLN-ALA-ARG-PRO-GLU-TRP-GLY	1.656	1.70117	1.66314	1.7388	1.65546	1.65858
CYS-ALA-LEU-ASP-ILE-TRP-GLY-GLY-LEU-ALA	1.656	1.70339	1.68995	1.6768	1.68951	1.69337
VAL-GLY-LYS-ALA-THR-THR-ARG-PRO-GLN-HIS	1.655	1.68359	1.63298	1.7024	1.65291	1.65977
TYR-GLN-CYS-GLN-TRP-SER-ASP-ARG-ARG-LYS	1.657	1.74387	1.6622	1.7212	1.66761	1.67465
CYS-GLU-ILE-ARG-PHE-LEU-ASP-ARG-GLN-ASN	1.657	1.65599	1.58542	1.7206	1.57303	1.57473
ASN-TRP-CYS-ALA-CYS-TRP-GLU-GLU-PRO-GLN	1.657	1.67479	1.6652	1.7612	1.66023	1.66297
ARG-GLU-HIS-PRO-TRP-LYS-HIS-ARG-GLN-LYS	1.656	1.69043	1.65507	1.7362	1.66675	1.66838
LYS-CYS-LYS-SER-SER-TRP-GLY-PRO-LYS-PHE	1.656	1.73287	1.75631	1.7622	1.85956	1.85684
THR-MET-MET-GLY-THR-GLY-CYS-CYS-CYS-ASN	1.656	1.64929	1.7011	1.7518	1.71813	1.71913
ASP-GLN-VAL-ASN-TRP-SER-CYS-PRO-LEU-ALA	1.657	1.68282	1.67058	1.7586	1.65622	1.65897
ARG-LYS-LEU-ARG-HIS-ARG-ILE-GLU-HIS-ASP	1.656	1.67336	1.70233	1.7442	1.69059	1.69263
CYS-VAL-LYS-GLU-VAL-THR-THR-ASP-SER-THR	1.657	1.62961	1.65876	1.6762	1.66254	1.6655
THR-THR-PRO-VAL-GLN-GLU-ASN-MET-GLU-TYR	1.657	1.67995	1.6796	1.7912	1.69559	1.69516
LYS-HIS-VAL-ARG-ARG-LYS-HIS-ASN-GLN-TRP	1.658	1.72243	1.75808	1.7612	1.80145	1.80411
CYS-THR-SER-GLN-VAL-LEU-GLN-ARG-SER-SER	1.658	1.6483	1.69078	1.7858	1.66851	1.67273
GLU-LYS-ASP-VAL-TRP-GLU-GLN-CYS-MET-LYS	1.658	1.6281	1.55799	1.6888	1.5753	1.57443
GLN-CYS-PRO-GLN-ASP-TRP-ALA-THR-THR-CYS	1.657	1.70234	1.67475	1.7804	1.68505	1.68342
HIS-GLY-GLN-LEU-GLU-CYS-HIS-ASN-THR-ILE	1.657	1.67099	1.66703	1.7006	1.68351	1.67675
GLY-SER-LEU-PHE-ALA-ASP-THR-GLN-CYS-LEU	1.657	1.68355	1.68504	1.7662	1.69828	1.7006
ALA-ILE-PRO-ALA-GLN-LEU-VAL-ARG-MET-ILE	1.657	1.61289	1.68961	1.674	1.69118	1.69435
ASN-ALA-SER-ALA-ASP-MET-LYS-TYR-ASP-VAL	1.658	1.70117	1.63225	1.7314	1.62668	1.62398
HIS-ARG-LYS-TYR-ARG-ILE-SER-HIS-LYS-GLN	1.657	1.69746	1.74079	1.8078	1.75266	1.75002
[truncated: 6,301 more rows]

## Sheet: penta_1k
PEPTIDE	SIMULATION	RF	SVM	NN	BR	LR
[truncated: 1,000 more rows]

## Sheet: penta_5k
PEPTIDE	SIMULATION	RF	SVM	NN	BR	LR
[truncated: 5,000 more rows]

[truncated: 7 more sheets: penta_8k, mixedpenta_1k, mixedpenta_5k, mixedpenta_8k, mixedpentaturn_1k, mixedpentaturn_5k, mixedpentaturn_8k]
